# Supplementary material for: Global profiling of CPL3-mediated alternative splicing reveals regulatory mechanisms of DGK5 in plant immunity and phosphatidic acid homeostasis
Source: Genome Biol. 2025 Mar 21;26:65. doi: 10.1186/s13059-025-03529-2 (PMC11927175; doi:10.1186/s13059-025-03529-2)
Supplement: Supplementary file 1 — Additional file 1: Table S1a Summary of read counts in this study. Table S1b Summary of read counts in this study. Table S2a List of upregulated differentially expressed genes (DEGs) between mock and flg22 treated WT seedlings. Table S2b List of downregulated differentially expressed genes (DEGs) between mock and flg22 treated WT seedlings. Table S2c List of upregulated differentially expressed genes (DEGs) between mock and flg22 treated cpl3-3 seedlings. Table S2d List of downregulated differentially expressed genes (DEGs) between mock and flg22 treated cpl3-3 seedlings. Table S3a List of differentially alternatively spliced (DAS) genes between mock and flg22-treated WT seedlings. Table S3b List of differentially alternatively spliced (DAS) genes between mock and flg22-treated cpl3-3 seedlings. Table S4a List of upregulated differential transcript usages (DTUs) between mock and flg22-treated WT seedlings. Table S4b List of downregulated differential transcript usages (DTUs) between mock and flg22-treated WT seedlings. Table S4c List of upregulated differential transcript usages (DTUs) between mock and flg22-treated cpl3-3 seedlings. Table S4d List of downregulated differential transcript usages (DTUs) between mock and flg22-treated cpl3-3 seedlings. Table S5 GO terms and IDs used in this study. Table S6 List of basal differentially expressed genes (DEGs) between WT and cpl3-3 seedlings. Table S7 List of basal differentially alternatively spliced (DAS) genes between WT and cpl3-3 seedlings. Table S8a List of CPL3-dependent upregulated differentially expressed genes (DEGs) between mock and flg22-treated seedlings. Table S8b List of CPL3-dependent downregulated differentially expressed genes (DEGs) between mock and flg22-treated seedlings. Table S9a List of CPL3-dependent upregulated differential transcript usages (DTUs) between mock and flg22-treated seedlings. Table S9b List of CPL3 dependent downregulated differential transcript usages (DTUs) between mock and flg22 [file 13059_2025_3529_MOESM1_ESM.xlsx]

## Sheet: Table S1a
Table S1a. Summary of read counts in this study
Summary of read counts for each library
Category	Passed Filter	Low Quality	Too short	AtRTD3 gene	Read coverage per gene
WT_mock	407926288	18352076	3023486	40929	9966.68
WT_mock	314238186	12691540	2277982	40929	7677.64
WT_mock	363364770	16572780	2412274	40929	8877.93
cpl3-3_mock	389477596	14351390	2488400	40929	9515.93
cpl3-3_mock	293657912	12401196	2698436	40929	7174.81
cpl3-3_mock	324733076	12463610	1944224	40929	7934.06
WT_flg22	219023636	10619300	2756028	40929	5351.31
WT_flg22	373978262	12825016	3544322	40929	9137.24
WT_flg22	270867158	6875504	1264900	40929	6617.98
cpl3-3_flg22	307915406	7742956	1221190	40929	7523.16
cpl3-3_flg22	320154348	7493102	1306526	40929	7822.19
cpl3-3_flg22	356791048	12116748	2297728	40929	8717.32
Average coverage (read passed filter / AtRTD3 genes)					7903.65

## Sheet: Table S1b
Table S1b. Summary of read counts in this study
Summary of read counts for each gene
	WT_M_B1	WT_M_B2	WT_M_B3	cpl3_M_B1	cpl3_M_B2	cpl3_M_B3	WT_F_B1	WT_F_B2	WT_F_B3	cpl3_F_B1	cpl3_F_B2	cpl3_F_B3	Mean_WT_M	SD_WT_M	Mean_cpl3_M	SD_cpl3_M	Mean_WT_F	SD_WT_F	Mean_cpl3_F	SD_cpl3_F
AT1G01010	2941	2352	2516	2722	2237	2433	1885	3474	2194	2429	2434	2988	2603	303.985	2464	243.982	2517.67	842.496	2617	321.305
AT1G01020	3387	2858	2701	3277	2589	2678	906	2241	1582	1713	1922	2083	2982	359.418	2848	374.18	1576.33	667.518	1906	185.518
AT1G01030	981	833	940	1166	651	875	407	855	401	558	447	585	918	76.4133	897.333	258.225	554.333	260.402	530	73.1369
AT1G01040	8810	6718	7222	9855	6091	7066	2039	3996	2447	3036	3465	3537	7583.33	1091.8	7670.67	1953.49	2827.33	1032.45	3346	270.871
AT1G01046	30	14	27	15	16	24	0	5	5	2	11	3	23.6667	8.5049	18.3333	4.93288	3.33333	2.88675	5.33333	4.93288
AT1G01050	8823	7377	7818	9915	6459	7425	3570	6157	4758	5274	5910	7130	8006	741.105	7933	1783.12	4828.33	1294.93	6104.67	943.189
AT1G01060	21856	17095	18823	27503	18423	21709	9640	15111	11027	13866	15532	17066	19258	2410.12	22545	4597.37	11926	2844.14	15488	1600.45
AT1G01070	1984	1440	1713	2142	1570	1828	363	851	525	487	580	804	1712.33	272.001	1846.67	286.457	579.667	248.55	623.667	162.949
AT1G01080	6039	4994	4856	5783	4548	4822	1890	3524	2207	2933	2594	3213	5296.33	646.859	5051	648.565	2540.33	866.5	2913.33	309.968
AT1G01090	23464	19601	23438	23195	16401	17026	14289	19891	13617	14930	15706	15618	22167.7	2222.84	18874	3755.12	15932.3	3444.73	15418	424.905
AT1G01100	70484	54146	58754	61099	47376	49728	31587	52408	40589	43264	44904	51815	61128	8423.74	52734.3	7338.85	41528	10442.2	46661	4538.19
AT1G01110	516	379	641	538	401	529	403	729	357	689	614	708	512	131.046	489.333	76.6312	496.333	202.804	670.333	49.7024
AT1G01120	15946	12597	14329	15007	15383	14714	19184	31417	23321	30973	31348	33999	14290.7	1674.83	15034.7	335.357	24640.7	6222.36	32106.7	1649.5
AT1G01130	491	302	429	541	450	520	237	364	291	539	595	593	407.333	96.3449	503.667	47.648	297.333	63.7364	575.667	31.77
AT1G01140	10060	7855	7628	8640	6215	6290	6778	14352	10023	11416	10695	12703	8514.33	1343.39	7048.33	1378.93	10384.3	3799.91	11604.7	1017.21
AT1G01150	3	1	8	11	5	3	2	12	1	3	13	9	4	3.60555	6.33333	4.16333	5	6.08276	8.33333	5.03322
AT1G01160	3731	2850	3076	3293	2302	2758	1696	2791	1843	1904	2166	2641	3219	457.577	2784.33	496.025	2110	594.326	2237	373.595
AT1G01170	1848	1445	1703	2226	1796	2022	676	1205	810	1251	1239	1572	1665.33	204.123	2014.67	215.094	897	275.022	1354	188.889
AT1G01180	1101	780	1107	1650	1343	1374	2302	4104	2913	4516	4615	5765	996	187.086	1455.67	169.01	3106.33	916.425	4965.33	694.298
AT1G01183	8	0	4	3	3	3	4	2	1	2	7	2	4	4	3	0	2.33333	1.52753	3.66667	2.88675
AT1G01190	704	666	725	913	424	519	393	591	361	386	541	718	698.333	29.9054	618.667	259.288	448.333	124.585	548.333	166.121
AT1G01200	226	139	202	155	177	187	32	79	88	88	111	96	189	44.9333	173	16.3707	66.3333	30.0721	98.3333	11.6762
AT1G01210	2518	2071	2206	2220	1482	1687	750	1312	1151	1036	1231	1233	2265	229.266	1796.33	380.955	1071	289.415	1166.67	113.165
AT1G01220	5132	4006	4108	6106	3764	4588	1909	2848	1976	2548	2464	2858	4415.33	622.743	4819.33	1188.01	2244.33	523.863	2623.33	207.522
AT1G01225	614	387	558	534	404	422	554	1041	726	835	826	1038	519.667	118.255	453.333	70.4367	773.667	246.974	899.667	119.885
AT1G01230	6758	5458	5681	5692	4910	4886	3557	5914	4835	5052	5254	6000	5965.67	695.181	5162.67	458.573	4768.67	1179.9	5435.33	499.337
AT1G01240	3687	2842	3343	3456	3075	2737	325	881	518	651	605	755	3290.67	424.924	3089.33	359.714	574.667	282.298	670.333	76.8462
AT1G01250	120	52	95	71	74	106	8	35	11	24	16	29	89	34.3948	83.6667	19.3993	18	14.7986	23	6.55744
AT1G01260	6098	4792	5133	5885	5017	4951	10535	21238	15207	24696	22218	27993	5341	677.39	5284.33	521.238	15660	5365.86	24969	2897.16
AT1G01270	0	1	1	0	0	1	0	4	0	4	2	1	0.666667	0.57735	0.333333	0.57735	1.33333	2.3094	2.33333	1.52753
AT1G01280	0	1	0	1	1	0	0	0	0	1	1	5	0.333333	0.57735	0.666667	0.57735	0	0	2.33333	2.3094
AT1G01290	3685	2977	3007	3509	2859	2921	1004	1894	1517	1611	1634	1893	3223	400.385	3096.33	358.722	1471.67	446.728	1712.67	156.596
AT1G01300	6421	4849	5929	6915	3989	4339	2226	2985	2071	2453	2641	3013	5733	804.119	5081	1597.9	2427.33	489.132	2702.33	284.994
AT1G01305	0	0	0	1	1	0	0	0	0	1	1	3	0	0	0.666667	0.57735	0	0	1.66667	1.1547
AT1G01310	30	32	19	65	37	31	5	12	1	7	14	7	27	7	44.3333	18.1475	6	5.56776	9.33333	4.04145
AT1G01320	79485	64806	76363	94253	53734	65533	41816	57323	37981	44529	49274	51375	73551.3	7732.88	71173.3	20840	45706.7	10241.2	48392.7	3507.06
AT1G01335	0	0	1	2	0	0	0	0	0	0	2	0	0.333333	0.57735	0.666667	1.1547	0	0	0.666667	1.1547
AT1G01340	2637	2137	1870	2003	1626	1716	6405	11921	10024	11456	12495	14503	2214.67	389.354	1781.67	196.892	9450	2802.44	12818	1548.97
AT1G01350	5824	4505	4785	6152	4292	4549	4244	7279	5017	6419	6892	7307	5038	694.944	4997.67	1007.91	5513.33	1577.2	6872.67	444.316
AT1G01355	9	11	12	26	16	16	6	9	3	13	6	26	10.6667	1.52753	19.3333	5.7735	6	3	15	10.1489
AT1G01360	2483	1841	1941	2199	1941	1906	847	1570	1159	1386	1493	1510	2088.33	345.429	2015.33	160.02	1192	362.628	1463	67.2235
AT1G01370	591	474	541	598	468	386	260	509	309	398	392	480	535.333	58.7055	484	106.902	359.333	131.91	423.333	49.1664
AT1G01380	214	142	163	193	116	112	92	140	94	91	108	104	173	37.027	140.333	45.6545	108.667	27.1539	101	8.88819
AT1G01390	168	124	172	216	164	126	58	138	52	84	121	124	154.667	26.6333	168.667	45.1811	82.6667	48.0139	109.667	22.2785
AT1G01400	0	0	0	1	0	0	0	2	0	0	2	1	0	0	0.333333	0.57735	0.666667	1.1547	1	1
AT1G01410	0	0	0	0	0	1	0	0	0	0	1	0	0	0	0.333333	0.57735	0	0	0.333333	0.57735
AT1G01420	1802	1383	1481	1823	1335	1592	162	223	140	205	235	339	1555.33	219.167	1583.33	244.115	175	43	259.667	70.3231
AT1G01430	13493	10867	12270	15063	11137	11790	1701	2465	1696	2272	2312	2869	12210	1314.03	12663.3	2103.66	1954	442.546	2484.33	333.731
AT1G01440	4042	3423	4120	5468	3886	4561	4192	7291	4756	7400	7559	8533	3861.67	381.893	4638.33	793.83	5413	1650.66	7830.67	613.412
AT1G01448	476	389	493	595	391	397	102	287	164	205	195	239	452.667	55.7883	461	116.086	184.333	94.1612	213	23.0651
AT1G01450	0	0	0	0	0	0	0	0	0	0	0	0	0	0	0	0	0	0	0	0
AT1G01453	62	54	89	65	74	67	22	35	50	47	58	68	68.3333	18.3394	68.6667	4.72582	35.6667	14.0119	57.6667	10.504
AT1G01460	2	1	1	7	3	0	0	1	0	10	2	4	1.33333	0.57735	3.33333	3.51188	0.333333	0.57735	5.33333	4.16333
AT1G01470	11090	7244	8239	8889	7366	6943	8017	13245	9252	10713	10743	12613	8857.67	1996.24	7732.67	1023.5	10171.3	2732.56	11356.3	1088.41
AT1G01480	115	97	97	92	72	99	2150	3333	2680	3342	3005	3962	103	10.3923	87.6667	14.0119	2721	592.565	3436.33	485.424
AT1G01490	17289	14450	15720	16179	14314	14784	6720	13984	9892	10390	10618	11207	15819.7	1422.12	15092.3	969.979	10198.7	3641.7	10738.3	421.583
AT1G01500	2950	2416	2609	2936	1971	2371	1433	2322	1772	1792	2094	2159	2658.33	270.397	2426	484.845	1842.33	448.654	2015	195.839
AT1G01510	9028	7624	9230	9275	6854	7954	3790	5800	4060	4721	5316	5426	8627.33	874.762	8027.67	1212.18	4550	1090.92	5154.33	379.287
AT1G01520	225	160	170	271	128	154	42	53	24	44	38	36	185	35	184.333	76.173	39.6667	14.6401	39.3333	4.16333
AT1G01530	12	1	6	9	9	11	5	4	5	11	7	12	6.33333	5.50757	9.66667	1.1547	4.66667	0.57735	10	2.64575
AT1G01540	18766	14774	16115	18384	13280	15150	8789	14932	11706	12271	13391	16775	16551.7	2031.51	15604.7	2582.2	11809	3072.79	14145.7	2344.92
AT1G01550	31323	25363	24830	29839	22822	24465	35232	60059	44129	53910	55675	60357	27172	3604.74	25708.7	3670.1	46473.3	12578.4	56647.3	3331.67
AT1G01560	376	364	363	322	291	341	20447	33076	31488	34124	37356	42178	367.667	7.23418	318	25.2389	28337	6878.92	37886	4053.07
AT1G01570	185	176	148	189	181	167	175	279	201	198	212	271	169.667	19.2959	179	11.1355	218.333	54.1233	227	38.7427
AT1G01580	1338	1516	2774	700	653	532	543	1389	199	731	154	553	1876	782.767	628.333	86.6737	710.333	612.393	479.333	295.47
AT1G01590	2	1	3	39	16	46	1	2	1	9	6	29	2	1	33.6667	15.695	1.33333	0.57735	14.6667	12.5033
AT1G01600	1889	1658	1713	1538	1068	1332	632	1101	801	901	1131	1032	1753.33	120.666	1312.67	235.596	844.667	237.53	1021.33	115.37
AT1G01610	10613	9127	10704	9852	8009	8319	3810	5282	3833	4160	4309	4612	10148	885.382	8726.67	986.816	4308.33	843.298	4360.33	230.331
AT1G01620	60092	44464	64553	64803	57581	57169	18343	35275	20748	30904	29672	36556	56369.7	10549.1	59851	4293.5	24788.7	9160.7	32377.3	3670.89
AT1G01630	9780	7507	8254	9346	7139	7318	4151	6400	4892	4880	5534	6795	8513.67	1158.53	7934.33	1225.81	5147.67	1146.09	5736.33	973.401
AT1G01640	639	547	600	733	419	523	347	600	402	389	500	611	595.333	46.1772	558.333	159.954	449.667	133.065	500	111
AT1G01650	7046	5561	6240	6810	4550	5321	4284	7448	5628	6871	7165	7842	6282.33	743.405	5560.33	1148.85	5786.67	1587.96	7292.67	497.93
AT1G01660	150	110	129	168	107	142	60	93	89	75	146	159	129.667	20.0083	139	30.6105	80.6667	18.0093	126.667	45.2143
AT1G01670	144	132	155	207	165	172	30	108	41	74	94	77	143.667	11.5036	181.333	22.5019	59.6667	42.2177	81.6667	10.7858
AT1G01680	116	117	48	75	177	42	99	242	231	158	262	191	93.6667	39.5517	98	70.3776	190.667	79.576	203.667	53.1445
AT1G01690	1196	992	959	1178	701	816	240	477	290	336	387	407	1049	128.371	898.333	248.93	335.667	124.925	376.667	36.6106
AT1G01695	67	39	43	28	19	8	14	9	6	3	2	6	49.6667	15.1438	18.3333	10.0167	9.66667	4.04145	3.66667	2.08167
AT1G01700	478	396	367	409	368	380	93	157	103	120	138	167	413.667	57.5702	385.667	21.0792	117.667	34.4287	141.667	23.7136
AT1G01710	5260	4400	4755	5481	3768	4124	2737	4781	2808	3461	3796	4492	4805	432.175	4457.67	903.932	3442	1160.15	3916.33	525.928
AT1G01715	937	701	715	820	710	672	237	486	361	400	443	499	784.333	132.398	734	76.8635	361.333	124.5	447.333	49.6421
AT1G01720	5805	5192	5791	5349	4798	4555	4813	9207	6249	8079	7562	9614	5596	349.944	4900.67	406.835	6756.33	2240.5	8418.33	1067.26
AT1G01725	462	382	307	409	383	361	145	284	231	320	322	326	383.667	77.5134	384.333	24.0278	220	70.1498	322.667	3.05505
AT1G01730	3587	2919	3330	3368	2476	2676	1409	2964	2184	2257	2317	2475	3278.67	336.946	2840	468.068	2185.67	777.501	2349.67	112.611
AT1G01740	1304	977	922	1630	1144	1317	301	622	407	601	645	692	1067.67	206.51	1363.67	246.338	443.333	163.555	646	45.5082
AT1G01750	275	205	297	401	292	305	131	150	176	159	219	182	259	48.0416	332.667	59.5343	152.333	22.5906	186.667	30.271
AT1G01760	1035	750	906	1439	913	1017	268	477	264	449	467	578	897	142.713	1123	278.561	336.333	121.837	498	69.8642
AT1G01770	3112	2314	2786	3467	2112	2596	593	1226	580	933	886	1078	2737.33	401.22	2725	686.649	799.667	369.273	965.667	100.082
AT1G01780	1236	914	1073	1292	759	1003	348	596	376	395	498	571	1074.33	161.004	1018	266.816	440	135.823	488	88.4251
AT1G01790	13930	11165	13046	14428	10459	11600	7007	15231	8561	11287	10665	12190	12713.7	1412.14	12162.3	2043.38	10266.3	4369.17	11380.7	766.803
AT1G01800	11693	9652	10046	9804	7689	8005	4677	8070	6839	6570	6624	7917	10463.7	1082.71	8499.33	1140.87	6528.67	1717.66	7037	762.58
AT1G01810	233	166	158	288	160	220	62	122	91	82	131	128	185.667	41.1866	222.667	64.0417	91.6667	30.0056	113.667	27.4651
AT1G01820	7136	6303	6393	6901	5226	5856	3800	6920	5602	5906	6595	6900	6610.67	457.172	5994.33	846.025	5440.67	1566.24	6467	509.212
AT1G01830	2878	2333	2479	3186	2486	2615	485	897	507	564	761	847	2563.33	282.118	2762.33	372.532	629.667	231.779	724	145.083
AT1G01840	3	3	1	9	2	3	0	0	0	0	0	3	2.33333	1.1547	4.66667	3.78594	0	0	1	1.73205
AT1G01860	1247	972	1086	1198	948	970	116	319	126	187	243	286	1101.67	138.168	1038.67	138.424	187	114.425	238.667	49.6421
AT1G01870	0	0	0	0	0	0	0	1	0	0	0	0	0	0	0	0	0.333333	0.57735	0	0
AT1G01880	474	359	365	565	332	359	231	394	226	363	305	283	399.333	64.7328	418.667	127.445	283.667	95.5842	317	41.328
AT1G01890	0	0	1	1	0	1	0	0	0	0	0	0	0.333333	0.57735	0.666667	0.57735	0	0	0	0
AT1G01900	687	618	823	780	486	580	352	482	352	396	414	395	709.333	104.309	615.333	150.151	395.333	75.0555	401.667	10.6927
AT1G01910	11784	9290	9729	10947	7633	8432	4520	8472	6289	5965	6977	7986	10267.7	1331.4	9004	1729.46	6427	1979.61	6976	1010.5
AT1G01920	5635	4451	4614	4934	3062	3686	2001	4152	2868	2700	2956	3323	4900	641.725	3894	953.176	3007	1082.22	2993	313.144
AT1G01930	3892	2921	3195	4385	3087	3325	1454	2862	1823	2478	2550	2827	3336	500.621	3599	691.02	2046.33	730.085	2618.33	184.262
AT1G01940	3844	3064	3334	3727	2659	2897	1986	3386	2499	2480	2639	3338	3414	396.106	3094.33	560.679	2623.67	708.277	2819	456.444
AT1G01950	11031	8726	9027	10322	7489	8156	5591	10462	7324	8207	9107	10127	9594.67	1252.97	8655.67	1481.12	7792.33	2469.04	9147	960.625
AT1G01960	27147	22650	24868	32013	19886	21754	12495	18781	12534	14343	14618	16696	24888.3	2248.57	24551	6529.43	14603.3	3618.02	15219	1286.49
AT1G01970	5900	4192	4923	6295	4444	4907	1236	2343	1331	2010	1853	2472	5005	856.947	5215.33	963.251	1636.67	613.544	2111.67	321.78
AT1G01980	1	3	0	0	0	1	0	0	1	0	2	0	1.33333	1.52753	0.333333	0.57735	0.333333	0.57735	0.666667	1.1547
AT1G01990	2386	2114	2399	2832	2033	2244	1881	2878	2241	2597	2881	3332	2299.67	160.923	2369.67	414.058	2333.33	504.873	2936.67	370.649
AT1G02000	2259	1750	2181	1964	1608	1801	1913	2932	2166	2490	2593	2645	2063.33	274.143	1791	178.211	2337	530.586	2576	78.886
AT1G02010	1784	1421	1545	1952	1193	1462	516	952	621	793	920	930	1583.33	184.511	1535.67	384.825	696.333	227.553	881	76.3741
AT1G02020	404	318	352	538	242	306	135	210	133	165	225	197	358	43.3128	362	155.743	159.333	43.89	195.667	30.0222
AT1G02030	35	27	41	46	31	34	23	26	16	37	34	59	34.3333	7.02377	37	7.93725	21.6667	5.1316	43.3333	13.6504
AT1G02040	7	3	2	1	3	1	1	5	2	4	2	4	4	2.64575	1.66667	1.1547	2.66667	2.08167	3.33333	1.1547
AT1G02050	539	453	595	758	467	438	192	417	230	282	388	348	529	71.5262	554.333	176.976	279.667	120.442	339.333	53.5288
AT1G02060	963	681	783	1031	729	853	394	627	392	462	484	570	809	142.787	871	151.803	471	135.104	505.333	57.0731
AT1G02065	27	13	37	22	14	17	23	35	38	20	39	42	25.6667	12.0554	17.6667	4.04145	32	7.93725	33.6667	11.9304
AT1G02067	0	0	0	0	0	0	0	0	0	0	0	0	0	0	0	0	0	0	0	0
AT1G02070	35	37	34	33	25	15	14	21	5	26	12	24	35.3333	1.52753	24.3333	9.0185	13.3333	8.02081	20.6667	7.57188
AT1G02080	28826	23678	25681	32095	18877	21909	14383	20944	13978	16098	17169	17867	26061.7	2595.03	24293.7	6924.15	16435	3910.16	17044.7	891.03
AT1G02090	6719	5181	5413	6725	4866	5066	2784	4431	3208	3494	3960	4228	5771	829.147	5552.33	1020.47	3474.33	855.191	3894	371.424
AT1G02100	5856	4523	4987	5649	3863	4281	3058	5637	4122	4120	4507	5013	5122	676.676	4597.67	934.161	4272.33	1296.06	4546.67	447.82
AT1G02110	1484	1199	1521	1964	1233	1435	776	1184	609	1018	983	1224	1401.33	176.2	1544	377.493	856.333	295.798	1075	130.219
AT1G02120	9464	7477	8250	8972	6776	7208	7264	15325	11189	13277	13917	15835	8397	1001.62	7652	1163.38	11259.3	4030.96	14343	1331.15
AT1G02130	5710	4935	5277	5657	4001	4531	2840	4156	2825	3015	3394	3515	5307.33	388.389	4729.67	845.686	3273.67	764.16	3308	260.858
AT1G02136	0	0	0	5	2	0	0	2	0	0	1	0	0	0	2.33333	2.51661	0.666667	1.1547	0.333333	0.57735
AT1G02140	23711	18990	19443	21275	16717	18018	12446	19464	15505	16119	17124	19447	20714.7	2604.77	18670	2347.91	15805	3518.6	17563.3	1706.94
AT1G02145	4620	3718	3741	4282	3209	3451	1234	2372	1771	1867	1900	2270	4026.33	514.259	3647.33	562.799	1792.33	569.3	2012.33	223.755
AT1G02150	16863	14336	17134	17186	13380	13723	4724	7535	4594	5659	5849	6052	16111	1543.16	14763	2105.38	5617.67	1661.73	5853.33	196.536
AT1G02160	2201	1846	1983	2111	1682	1858	823	1631	1196	1322	1480	1643	2010	179.034	1883.67	215.649	1216.67	404.396	1481.67	160.506
AT1G02170	3655	3081	3458	3373	2697	3046	8674	13779	10160	12762	13328	14937	3398	291.666	3038.67	338.06	10871	2625.72	13675.7	1128.41
AT1G02180	506	448	452	670	469	506	264	526	288	573	499	634	468.667	32.3934	548.333	106.978	359.333	144.836	568.667	67.6042
AT1G02190	5	3	7	5	7	0	2	1	6	8	6	2	5	2	4	3.60555	3	2.64575	5.33333	3.05505
AT1G02205	400	351	325	327	269	266	211	385	160	251	190	275	358.667	38.0832	287.333	34.3851	252	117.97	238.667	43.8216
AT1G02210	0	0	0	0	0	0	0	0	0	0	0	0	0	0	0	0	0	0	0	0
AT1G02220	2270	1818	1865	1873	1307	1518	1184	2092	2162	1612	1906	1988	1984.33	248.508	1566	286.037	1812.67	545.565	1835.33	197.71
AT1G02228	0	0	0	0	0	0	1	0	0	0	0	0	0	0	0	0	0.333333	0.57735	0	0
AT1G02230	98	74	78	54	70	23	37	95	66	84	76	65	83.3333	12.8582	49	23.8956	66	29	75	9.53939
AT1G02250	7	1	8	12	8	5	5	18	5	10	4	15	5.33333	3.78594	8.33333	3.51188	9.33333	7.50555	9.66667	5.50757
AT1G02260	1680	1347	1462	1900	1397	1628	669	1662	1256	1617	1667	2019	1496.33	169.134	1641.67	251.778	1195.67	499.242	1767.67	219.092
AT1G02270	5277	4127	4158	4476	3428	3718	2099	3636	2916	3179	3474	3851	4520.67	655.187	3874	541.136	2883.67	769.01	3501.33	336.833
AT1G02280	15277	12378	13239	14238	10448	10926	5258	10371	6466	8114	7493	9145	13631.3	1488.79	11870.7	2064.05	7365	2672.42	8250.67	834.437
AT1G02290	2379	1888	1907	2678	1813	1962	441	715	343	464	541	571	2058	278.156	2151	462.436	499.667	192.814	525.333	55.1936
AT1G02300	2348	1904	1861	2621	1597	1844	186	427	219	297	312	400	2037.67	269.615	2020.67	534.371	277.333	130.661	336.333	55.6447
AT1G02305	11745	9317	9987	10448	8194	8985	3953	6849	5319	5672	5769	6847	10349.7	1253.97	9209	1143.57	5373.67	1448.77	6096	652.191
AT1G02310	150	85	85	144	116	111	84	103	105	120	170	141	106.667	37.5278	123.667	17.7858	97.3333	11.5902	143.667	25.1064
AT1G02320	0	0	0	0	0	0	0	0	0	0	0	0	0	0	0	0	0	0	0	0
AT1G02330	6345	4889	4940	6010	4059	4602	2490	4645	3271	3601	3652	3963	5391.33	826.293	4890.33	1006.95	3468.67	1091.01	3738.67	195.945
AT1G02335	1850	1460	1609	2291	1496	1600	1047	1796	1357	1610	1535	2100	1639.67	196.8	1795.67	432.111	1400	376.347	1748.33	306.852
AT1G02340	1345	1202	1175	2026	1918	2335	154	353	261	377	413	473	1240.67	91.3583	2093	216.423	256	99.5942	421	48.4974
AT1G02350	385	314	263	591	402	481	50	140	60	149	164	165	320.667	61.2726	491.333	94.9228	83.3333	49.3288	159.333	8.96289
AT1G02360	2789	2191	2044	2266	1629	1995	49741	80141	69996	70144	79272	91056	2341.33	394.596	1963.33	319.678	66626	15477.7	80157.3	10484.1
AT1G02370	4048	3265	2959	4076	2551	3016	1370	2264	1644	1632	1962	2077	3424	561.641	3214.33	781.606	1759.33	458.023	1890.33	230.994
AT1G02380	893	862	829	979	708	962	374	643	631	548	680	781	861.333	32.0052	883	151.793	549.333	151.962	669.667	116.843
AT1G02390	182	136	152	237	127	119	300	395	340	309	359	321	156.667	23.3524	161	65.9394	345	47.697	329.667	26.1024
AT1G02400	2363	1879	1921	1997	2714	2073	26225	52400	35640	49569	47048	51241	2054.33	268.137	2261.33	393.858	38088.3	13258.1	49286	2110.78
AT1G02405	62	55	52	28	34	51	97	119	154	174	197	228	56.3333	5.1316	37.6667	11.9304	123.333	28.746	199.667	27.0986
AT1G02410	3208	2640	2601	3078	2373	2524	2544	4641	3532	4326	4490	5215	2816.33	339.753	2658.33	371.201	3572.33	1049.08	4677	473.082
AT1G02420	331	245	263	362	265	287	189	366	244	295	335	391	279.667	45.3578	304.667	50.856	266.333	90.5888	340.333	48.2217
AT1G02430	63	50	58	81	58	60	58	109	57	95	112	104	57	6.55744	66.3333	12.741	74.6667	29.7377	103.667	8.5049
AT1G02440	42	70	44	79	117	74	390	789	658	922	1052	1066	52	15.6205	90	23.516	612.333	203.382	1013.33	79.4061
AT1G02450	59	30	30	5	45	18	333	712	566	293	465	380	39.6667	16.7432	22.6667	20.4042	537	191.157	379.333	86.0019
AT1G02460	432	316	384	290	282	251	132	154	122	90	141	116	377.333	58.2866	274.333	20.5994	136	16.3707	115.667	25.5016
AT1G02470	1134	1266	1047	1084	878	1188	531	895	909	677	686	925	1149	110.268	1050	157.772	778.333	214.311	762.667	140.657
AT1G02475	4696	3701	4134	4747	3388	3767	1111	2177	1492	1910	1676	2111	4177	498.892	3967.33	701.299	1593.33	540.176	1899	217.709
AT1G02480	0	0	0	0	1	0	1	1	0	0	0	1	0	0	0.333333	0.57735	0.666667	0.57735	0.333333	0.57735
AT1G02490	13	4	6	19	9	10	3	2	2	19	18	30	7.66667	4.72582	12.6667	5.50757	2.33333	0.57735	22.3333	6.65833
AT1G02500	86411	68657	80925	84764	59890	62477	72053	99695	74212	70405	77132	83155	78664.3	9090.33	69043.7	13675.5	81986.7	15373.8	76897.3	6378.24
AT1G02510	1	0	0	0	1	0	1	3	1	4	2	4	0.333333	0.57735	0.333333	0.57735	1.66667	1.1547	3.33333	1.1547
AT1G02520	1182	983	1018	1335	793	942	880	1600	1532	1385	1773	1912	1061	106.24	1023.33	280.004	1337.33	397.519	1690	273.128
AT1G02530	50	29	42	79	44	81	9	19	18	43	40	52	40.3333	10.5987	68	20.8087	15.3333	5.50757	45	6.245
AT1G02540	0	0	0	0	0	0	0	1	0	0	0	0	0	0	0	0	0.333333	0.57735	0	0
AT1G02550	0	0	0	0	0	0	4	2	2	0	2	0	0	0	0	0	2.66667	1.1547	0.666667	1.1547
AT1G02560	27342	22853	24256	24639	19089	19598	9828	19637	12978	14350	13527	17891	24817	2296.48	21108.7	3067.93	14147.7	5008.01	15256	2318.78
AT1G02570	72	44	77	87	102	63	42	41	31	38	51	62	64.3333	17.7858	84	19.6723	38	6.08276	50.3333	12.0139
AT1G02575	19	15	33	43	44	24	5	19	12	35	25	33	22.3333	9.45163	37	11.2694	12	7	31	5.2915
AT1G02580	71	105	94	97	94	133	55	125	89	90	153	123	90	17.3494	108	21.7025	89.6667	35.0048	122	31.5119
AT1G02590	0	0	1	0	1	0	0	0	0	0	0	0	0.333333	0.57735	0.333333	0.57735	0	0	0	0
AT1G02600	0	0	0	0	0	0	0	0	0	0	0	0	0	0	0	0	0	0	0	0
AT1G02610	1915	1362	1904	2044	2209	1975	411	771	412	704	597	762	1727	316.147	2076	120.237	531.333	207.558	687.667	83.7038
AT1G02620	38	24	42	293	305	255	2	9	5	49	35	48	34.6667	9.45163	284.333	26.1024	5.33333	3.51188	44	7.81025
AT1G02630	87	60	104	184	151	149	11	30	20	80	101	112	83.6667	22.1886	161.333	19.6554	20.3333	9.50438	97.6667	16.2583
AT1G02640	12599	8284	13465	14797	11944	11907	1816	4115	1731	2994	2977	3908	11449.3	2775.25	12882.7	1657.96	2554	1352.53	3293	532.673
AT1G02650	931	793	773	1520	1061	1161	461	757	503	631	742	788	832.333	86.031	1247.33	241.372	573.667	160.154	720.333	80.7114
AT1G02660	7857	5812	7122	9240	8716	8384	4396	10700	4746	10930	9272	11926	6930.33	1035.89	8780	431.574	6614	3542.9	10709.3	1340.69
AT1G02670	413	411	374	767	739	749	269	599	255	800	628	1021	399.333	21.9621	751.667	14.1892	374.333	194.693	816.333	197.008
AT1G02680	2191	1578	1676	2168	1510	1569	682	1294	728	982	1035	1418	1815	329.292	1749	364.062	901.333	340.836	1145	237.905
AT1G02681	13	5	8	8	13	10	7	3	9	4	7	9	8.66667	4.04145	10.3333	2.51661	6.33333	3.05505	6.66667	2.51661
AT1G02690	3920	2700	3045	3955	2186	2789	1822	3092	1880	1883	2214	2345	3221.67	628.895	2976.67	899.308	2264.67	717.078	2147.33	238.106
AT1G02700	267	151	185	238	127	173	33	105	75	123	72	97	201	59.6322	179.333	55.7704	71	36.1663	97.3333	25.5016
AT1G02705	6	1	4	4	1	2	8	2	0	10	3	1	3.66667	2.51661	2.33333	1.52753	3.33333	4.16333	4.66667	4.72582
AT1G02710	0	0	0	0	0	0	0	0	0	0	0	0	0	0	0	0	0	0	0	0
AT1G02720	1502	1185	1362	1740	1059	1064	573	830	558	588	652	722	1349.67	158.859	1287.67	391.74	653.667	152.893	654	67.0224
AT1G02730	5526	4075	5821	7253	3940	4389	2454	4063	2329	2756	3066	3585	5140.67	934.607	5194	1797.22	2948.67	967.063	3135.67	418.868
AT1G02740	2251	1793	1819	2199	1625	1740	1259	2313	1657	1607	1974	2186	1954.33	257.25	1854.67	303.694	1743	532.237	1922.33	292.937
AT1G02750	2310	1806	2239	2300	1659	2092	1140	2139	1495	1735	1947	1981	2118.33	272.808	2017	327.015	1591.33	506.419	1887.67	133.302
AT1G02760	4	5	5	9	8	6	0	1	2	4	1	4	4.66667	0.57735	7.66667	1.52753	1	1	3	1.73205
AT1G02770	47	65	63	126	103	111	25	53	41	78	89	63	58.3333	9.86577	113.333	11.6762	39.6667	14.0475	76.6667	13.0512
AT1G02780	235177	186495	187194	209640	143604	154172	114003	178200	129920	126223	134413	156940	202955	27907	169139	35471	140708	33430.4	139192	15906.4
AT1G02790	13	1	5	1	0	10	1	0	6	0	0	2	6.33333	6.1101	3.66667	5.50757	2.33333	3.21455	0.666667	1.1547
AT1G02800	84	61	107	115	61	79	23	75	23	73	81	64	84	23	85	27.4955	40.3333	30.0222	72.6667	8.5049
AT1G02810	2649	1976	2220	2772	1684	1832	2350	4019	2986	2602	3014	4006	2281.67	340.712	2096	590.092	3118.33	842.333	3207.33	721.691
AT1G02813	6	1	6	25	18	16	5	2	4	19	5	16	4.33333	2.88675	19.6667	4.72582	3.66667	1.52753	13.3333	7.37111
AT1G02816	2470	2190	2231	2565	2178	2263	771	1599	1316	1530	1547	1603	2297	151.218	2335.33	203.387	1228.67	420.852	1560	38.1969
AT1G02820	814	864	797	919	805	902	186	342	315	469	517	553	825	34.8281	875.333	61.5007	281	83.3727	513	42.1426
AT1G02830	21	9	11	27	13	10	10	7	10	18	13	2	13.6667	6.4291	16.6667	9.07377	9	1.73205	11	8.18535
AT1G02840	19103	15140	17199	19540	13555	15406	8686	16200	10664	12416	13370	14593	17147.3	1982.01	16167	3064.21	11850	3894.87	13459.7	1091.27
AT1G02850	17822	15991	12385	11898	7133	9602	8302	12784	11947	6715	10760	11374	15399.3	2766.37	9544.33	2383.02	11011	2383.1	9616.33	2531.31
AT1G02860	4352	3326	3920	4622	3901	4151	3289	6873	5173	5900	5977	6809	3866	515.127	4224.67	366.102	5111.67	1792.79	6228.67	504.056
AT1G02870	7269	5746	5830	6665	4351	5078	3657	5492	4017	3651	4538	5036	6281.67	856.087	5364.67	1183.34	4388.67	972.321	4408.33	701.546
AT1G02880	1946	1644	1714	1634	1380	1358	4553	9842	6914	9305	8903	10624	1768	158.076	1457.33	153.393	7103	2649.56	9610.67	900.297
AT1G02890	23514	19374	21050	25506	17061	19784	12898	22458	15286	17613	18980	19523	21312.7	2082.46	20783.7	4310.34	16880.7	4975.5	18705.3	984.178
AT1G02900	3715	2741	3184	3457	2809	2888	2622	4317	3802	3867	4175	4932	3213.33	487.662	3051.33	353.531	3580.33	868.97	4324.67	548.048
AT1G02910	6485	5609	6295	6425	4957	5189	3415	6349	4538	5752	5959	6392	6129.67	460.809	5523.67	789.15	4767.33	1480.38	6034.33	326.583
AT1G02920	55211	51168	41205	35814	26233	26747	166767	292551	265782	273148	294328	300664	49194.7	7208.5	29598	5389.35	241700	66259.8	289380	14409.9
AT1G02930	140143	126604	105471	94405	72710	70327	263603	513659	455800	457023	487062	505586	124073	17474.1	79147.3	13267.1	411021	130904	483224	24508
AT1G02940	76	47	35	22	18	16	215	419	352	472	510	631	52.6667	21.0792	18.6667	3.05505	328.667	103.982	537.667	83.0321
AT1G02950	396	245	330	350	302	359	189	371	244	238	294	352	323.667	75.699	337	30.6431	268	93.3435	294.667	57.0029
AT1G02952	1	1	2	0	1	2	1	0	0	3	0	0	1.33333	0.57735	1	1	0.333333	0.57735	1	1.73205
AT1G02960	4209	3466	3346	4157	3017	3373	1180	2598	1809	2065	2095	2412	3673.67	467.479	3515.67	583.237	1862.33	710.503	2190.67	192.266
AT1G02965	3	1	0	0	4	0	0	0	0	1	0	0	1.33333	1.52753	1.33333	2.3094	0	0	0.333333	0.57735
AT1G02970	753	513	625	724	471	589	261	381	270	290	311	385	630.333	120.089	594.667	126.595	304	66.8356	328.667	49.9032
AT1G02980	11	6	8	23	5	11	1	8	9	7	8	8	8.33333	2.51661	13	9.16515	6	4.3589	7.66667	0.57735
AT1G02990	5501	4377	4489	6263	3937	4298	2989	5678	3828	4691	4723	5328	4789	619.148	4832.67	1251.79	4165	1375.81	4914	358.891
AT1G03000	4951	4125	4909	5877	3997	4484	1537	2528	1553	1902	2010	2348	4661.67	465.241	4786	975.706	1872.67	567.592	2086.67	232.674
AT1G03010	1152	790	1086	1625	1227	1161	135	284	169	251	328	274	1009.33	192.793	1337.67	251.017	196	78.0833	284.333	39.5264
AT1G03020	80	52	22	113	53	94	25	42	29	64	71	36	51.3333	29.0057	86.6667	30.6649	32	8.88819	57	18.5203
AT1G03030	4681	3881	3883	4242	3583	3430	2182	4037	3158	3617	3419	4358	4148.33	461.304	3751.67	431.477	3125.67	927.923	3798	494.976
AT1G03040	7225	5655	6056	6807	4782	5314	3185	5850	3918	4197	4337	4818	6312	815.706	5634.33	1049.82	4317.67	1376.72	4450.67	325.73
AT1G03050	7	6	8	20	14	13	11	18	19	31	36	48	7	1	15.6667	3.78594	16	4.3589	38.3333	8.73689
AT1G03055	246	171	178	261	191	181	115	206	162	216	168	217	198.333	41.4287	211	43.589	161	45.5082	200.333	28.006
AT1G03060	20498	16853	19109	25863	14510	16684	26015	39179	26719	34700	36351	36800	18820	1839.61	19019	6025.93	30637.7	7405.38	35950.3	1105.85
AT1G03070	102	72	73	108	69	83	40	86	63	48	57	78	82.3333	17.0392	86.6667	19.7569	63	23	61	15.3948
AT1G03080	27880	21512	22468	29666	20237	22790	17250	33874	21851	28581	27789	30751	23953.3	3434.02	24231	4876.87	24325	8583.7	29040.3	1533.49
AT1G03090	10179	7930	12805	9725	8862	8099	4178	13087	4039	6970	5354	7550	10304.7	2439.93	8895.33	813.512	7101.33	5184.21	6624.67	1138
AT1G03100	440	357	411	520	323	407	198	282	234	236	337	302	402.667	42.1228	416.667	98.8551	238	42.1426	291.667	51.2868
AT1G03103	0	0	0	0	0	0	0	0	0	0	0	0	0	0	0	0	0	0	0	0
AT1G03106	7	4	1	16	34	16	6	13	19	50	52	69	4	3	22	10.3923	12.6667	6.50641	57	10.4403
AT1G03110	5825	4454	4836	5843	3992	4483	2236	4022	2875	2837	3413	3566	5038.33	707.541	4772.67	958.895	3044.33	904.961	3272	384.41
AT1G03120	69	34	58	53	90	25	25	31	26	23	16	40	53.6667	17.8979	56	32.6037	27.3333	3.21455	26.3333	12.3423
AT1G03130	67884	58414	75051	76748	67302	68972	26291	35837	20396	26396	24106	27021	67116.3	8345.02	71007.3	5041.2	27508	7792.11	25841	1534.71
AT1G03140	8620	6804	7674	8920	6377	7146	3849	7298	5014	5323	5784	6289	7699.33	908.265	7481	1304.18	5387	1754.49	5798.67	483.167
AT1G03150	4161	3327	3438	4298	3211	3512	1402	2731	2063	2464	2461	2723	3642	452.881	3673.67	561.244	2065.33	664.503	2549.33	150.407
AT1G03160	8531	6615	7781	8764	6067	7201	2808	4727	3005	3420	3499	4235	7642.33	965.497	7344	1354.17	3513.33	1055.67	3718	449.474
AT1G03165	61	66	33	59	61	44	12	36	8	25	17	30	53.3333	17.7858	54.6667	9.29157	18.6667	15.1438	24	6.55744
AT1G03170	144	103	137	141	116	120	66	85	52	78	108	104	128	21.9317	125.667	13.4288	67.6667	16.563	96.6667	16.2891
AT1G03180	686	542	485	709	394	484	180	418	242	277	361	350	571	103.591	529	162.25	280	123.467	329.333	45.6545
AT1G03190	2344	1625	2111	2387	1564	1817	812	1269	853	927	973	1164	2026.67	366.844	1922.67	421.552	978	252.846	1021.33	125.676
AT1G03200	169	82	109	158	105	125	70	151	82	134	103	110	120	44.5309	129.333	26.7644	101	43.715	115.667	16.2583
AT1G03210	3439	2633	2850	2908	2309	2510	1967	4223	3350	3552	3737	4530	2974	417.062	2575.67	304.851	3180	1137.57	3939.67	519.544
AT1G03220	15176	12545	16618	16582	13244	14733	87405	126031	92956	131300	131929	147384	14779.7	2065.22	14853	1672.23	102131	20883.6	136871	9109.96
AT1G03230	3289	2750	3768	3415	2916	2979	21910	32579	22674	32861	31545	35661	3269	509.295	3103.33	271.743	25721	5951.47	33355.7	2102.11
AT1G03240	17	6	6	18	16	7	6	9	9	9	4	1	9.66667	6.35085	13.6667	5.85947	8	1.73205	4.66667	4.04145
AT1G03250	4797	3851	4019	4503	3628	3474	3329	5428	3804	4686	4967	5435	4222.33	504.715	3868.33	555.005	4187	1100.67	5029.33	378.371
AT1G03260	2797	2138	2383	2682	1818	1895	1344	2317	1901	2022	2138	2616	2439.33	333.092	2131.67	478.155	1854	488.2	2258.67	314.848
AT1G03270	853	561	677	895	590	707	182	286	231	308	327	346	697	147.024	730.667	153.871	233	52.0288	327	19
AT1G03280	5198	3986	4255	5518	3938	4265	1919	3958	2741	3449	3494	3947	4479.67	636.469	4573.67	834	2872.67	1025.86	3630	275.451
AT1G03290	6183	4527	5015	5300	4386	4327	4031	8653	5955	6340	6830	7207	5241.67	850.951	4671	545.528	6213	2321.78	6792.33	434.726
AT1G03300	0	0	0	0	0	0	0	0	0	0	0	0	0	0	0	0	0	0	0	0
AT1G03310	10539	7973	8016	11975	6906	8683	2431	3482	3057	3104	3564	4395	8842.67	1469.23	9188	2571.96	2990	528.694	3687.67	654.324
AT1G03320	38	27	40	92	37	33	5	15	5	20	24	24	35	7	54	32.9697	8.33333	5.7735	22.6667	2.3094
AT1G03325	0	0	0	0	0	0	0	0	0	0	0	0	0	0	0	0	0	0	0	0
AT1G03330	4874	4010	4012	4778	3693	4155	2246	3982	3028	3505	3555	4155	4298.67	498.254	4208.67	544.487	3085.33	869.419	3738.33	361.709
AT1G03340	181	156	198	202	151	168	71	189	118	99	93	129	178.333	21.1266	173.667	25.9679	126	59.4054	107	19.2873
AT1G03350	14990	12262	12208	13958	11338	11525	8815	14154	10403	11216	11592	12947	13153.3	1590.83	12273.7	1461.67	11124	2741.55	11918.3	910.473
AT1G03360	5512	4598	4582	5947	3803	4237	2117	3914	2664	3104	3780	3602	4897.33	532.377	4662.33	1133.52	2898.33	921.133	3495.33	350.396
AT1G03365	5020	3854	4201	5326	3516	3948	1497	3117	2051	2446	2602	2932	4358.33	598.711	4263.33	945.305	2221.67	823.374	2660	248.137
AT1G03370	5735	4590	4744	5577	4767	4406	25169	47706	33721	47075	48626	54331	5023	621.399	4916.67	599.675	35532	11377.1	50010.7	3821.04
AT1G03380	6414	5240	6919	8239	5673	6290	3678	6415	3932	4804	5107	6176	6191	861.427	6734	1339.38	4675	1512.23	5362.33	720.758
AT1G03390	21	16	17	36	22	8	18	27	8	17	22	36	18	2.64575	22	14	17.6667	9.50438	25	9.84886
AT1G03395	0	0	0	0	0	0	0	0	0	0	0	0	0	0	0	0	0	0	0	0
AT1G03400	2458	2116	2386	2626	2658	2337	1194	2315	1536	2150	2170	2322	2320	180.3	2540.33	176.817	1681.67	574.521	2214	94.0638
AT1G03410	217	170	214	178	133	138	53	138	98	107	97	102	200.333	26.3122	149.667	24.6644	96.3333	42.5245	102	5
AT1G03420	0	0	0	0	0	0	0	1	0	0	0	0	0	0	0	0	0.333333	0.57735	0	0
AT1G03430	2476	2049	2123	2874	2327	2367	1708	3401	2294	3327	3240	3679	2216	228.186	2522.67	304.92	2467.67	859.757	3415.33	232.449
AT1G03440	2242	2020	2146	2875	1804	2176	360	626	411	617	717	695	2136	111.337	2285	543.756	465.667	141.175	676.333	52.5484
AT1G03445	24	21	40	41	20	34	12	35	19	27	34	52	28.3333	10.2144	31.6667	10.6927	22	11.7898	37.6667	12.897
AT1G03457	2057	1671	2054	2287	1744	2027	686	1381	890	1158	1286	1301	1927.33	221.996	2019.33	271.581	985.667	357.24	1248.33	78.5897
AT1G03470	620	475	571	692	436	554	191	533	287	337	355	428	555.333	73.7586	560.667	128.13	337	176.397	373.333	48.1906
AT1G03475	20770	17232	18814	19492	13805	14547	12047	19045	12280	14212	13545	15789	18938.7	1772.29	15948	3091.54	14457.3	3974.74	14515.3	1152.34
AT1G03490	0	0	0	1	0	0	0	2	1	0	1	1	0	0	0.333333	0.57735	1	1	0.666667	0.57735
AT1G03495	1688	1330	1432	2396	1739	1760	834	1600	1391	1961	2143	2407	1483.33	184.438	1965	373.405	1275	395.956	2170.33	224.253
AT1G03502	34	24	21	26	18	29	8	22	11	15	22	19	26.3333	6.80686	24.3333	5.68624	13.6667	7.37111	18.6667	3.51188
AT1G03506	127	133	114	172	120	142	71	112	102	95	143	80	124.667	9.71253	144.667	26.1024	95	21.3776	106	32.909
AT1G03510	471	376	384	432	301	350	181	327	250	284	310	375	410.333	52.6909	361	66.1891	252.667	73.0365	323	46.8722
AT1G03515	0	0	0	0	0	1	0	0	0	2	0	6	0	0	0.333333	0.57735	0	0	2.66667	3.05505
AT1G03520	2458	1841	2184	2812	2358	2534	695	1320	1000	1371	1208	1470	2161	309.142	2568	228.902	1005	312.53	1349.67	132.296
AT1G03530	4904	3563	4487	5484	3422	4088	1693	3030	1919	2075	2808	2599	4318	686.288	4331.33	1052.32	2214	715.654	2494	377.612
AT1G03540	706	455	531	993	580	653	298	560	334	526	547	658	564	128.713	742	220.416	397.333	142.019	577	70.9295
AT1G03545	28	18	30	12	8	19	6	20	11	7	18	12	25.3333	6.4291	13	5.56776	12.3333	7.0946	12.3333	5.50757
AT1G03550	226	201	228	203	157	193	70	173	101	111	96	151	218.333	15.0444	184.333	24.1937	114.667	52.8425	119.333	28.4312
AT1G03560	1738	1376	1492	2316	1540	1736	516	975	625	883	898	1084	1535.33	184.849	1864	403.524	705.333	239.813	955	111.969
AT1G03570	0	0	0	1	1	0	0	0	1	0	1	0	0	0	0.666667	0.57735	0.333333	0.57735	0.333333	0.57735
AT1G03580	230	215	256	543	502	501	47	126	71	160	166	232	233.667	20.7445	515.333	23.9653	81.3333	40.501	186	39.95
AT1G03590	8150	6437	6765	8797	6883	6522	6873	12737	8900	9722	10182	11215	7117.33	909.228	7400.67	1222.66	9503.33	2978.19	10373	764.606
AT1G03600	26901	21995	28990	24473	22217	21913	10328	17227	9585	11972	10575	13557	25962	3590.79	22867.7	1398.54	12380	4214.03	12034.7	1491.99
AT1G03610	10031	8302	10774	11103	7283	9057	15211	26191	17843	21014	21974	27314	9702.33	1268.35	9147.67	1911.61	19748.3	5732.61	23434	3394.29
AT1G03620	383	315	348	532	455	443	108	235	132	275	253	337	348.667	34.0049	476.667	48.2942	158.333	67.471	288.333	43.5584
AT1G03630	19007	15426	15179	15790	11327	12490	6518	10580	6468	7616	7017	8217	16537.3	2142.36	13202.3	2315.2	7855.33	2359.76	7616.67	600
AT1G03640	1	0	0	0	2	0	1	0	0	1	0	1	0.333333	0.57735	0.666667	1.1547	0.333333	0.57735	0.666667	0.57735
AT1G03650	589	490	505	632	533	543	287	633	520	552	676	745	528	53.3573	569.333	54.5008	480	176.434	657.667	97.7974
AT1G03660	122	78	104	158	132	154	188	547	523	424	772	544	101.333	22.1209	148	14	419.333	200.7	580	176.771
AT1G03670	1	0	1	7	4	6	2	4	3	21	10	20	0.666667	0.57735	5.66667	1.52753	3	1	17	6.08276
AT1G03680	14304	12264	13662	14055	11367	11633	6552	11107	6842	9204	8212	10180	13410	1043.09	12351.7	1481.11	8167	2550.24	9198.67	984.011
AT1G03687	2922	2082	2253	2762	1917	2044	721	1401	918	944	1156	1398	2419	443.922	2241	455.646	1013.33	349.88	1166	227.165
AT1G03700	16	6	19	18	7	9	4	3	14	14	6	13	13.6667	6.80686	11.3333	5.85947	7	6.08276	11	4.3589
AT1G03710	60	68	63	145	57	102	30	54	50	98	99	81	63.6667	4.04145	101.333	44.0038	44.6667	12.8582	92.6667	10.116
AT1G03720	0	0	0	0	0	0	0	0	0	0	0	0	0	0	0	0	0	0	0	0
AT1G03730	1988	1569	1718	2188	1662	1760	3024	5411	4581	6177	6767	7093	1758.33	212.392	1870	279.721	4338.67	1211.81	6679	464.297
AT1G03740	9498	8052	9019	11830	10122	9465	42993	80782	55831	78840	83381	92722	8856.33	736.596	10472.3	1220.8	59868.7	19215.3	84981	7077.96
AT1G03743	302	256	223	521	375	395	43	129	82	215	216	241	260.333	39.6779	430.333	79.1539	84.6667	43.062	224	14.7309
AT1G03746	699	471	497	945	703	667	51	220	173	419	355	361	555.667	124.809	771.667	151.186	148	87.2296	378.333	35.3459
AT1G03750	2052	1620	1592	2277	1758	1967	898	1846	1134	1361	1444	1648	1754.67	257.879	2000.67	261.133	1292.67	493.515	1484.33	147.69
AT1G03760	3492	2693	2697	3340	2430	2789	1787	3285	2295	2429	2772	3010	2960.67	460.153	2853	458.363	2455.67	761.815	2737	292.077
AT1G03770	3227	2320	2592	3104	1984	2284	2301	4397	3127	3627	3705	4455	2713	465.449	2457.33	579.77	3275	1055.81	3929	457.196
AT1G03780	1747	1124	1644	2161	1137	1232	789	1392	681	797	998	1188	1505	333.951	1510	565.78	954	383.144	994.333	195.526
AT1G03790	17	4	11	9	5	2	3	2	5	6	0	2	10.6667	6.50641	5.33333	3.51188	3.33333	1.52753	2.66667	3.05505
AT1G03800	225	137	175	166	108	142	77	123	94	125	122	115	179	44.1362	138.667	29.1433	98	23.2594	120.667	5.1316
AT1G03810	0	0	0	0	0	6	0	0	0	1	0	0	0	0	2	3.4641	0	0	0.333333	0.57735
AT1G03820	1601	1288	1346	1447	1298	1221	580	958	564	886	855	935	1411.67	166.512	1322	114.896	700.667	223.001	892	40.3361
AT1G03830	2599	1980	2237	2903	1522	1931	773	1462	785	867	985	1219	2272	310.981	2118.67	709.369	1006.67	394.376	1023.67	179.157
AT1G03840	427	295	364	533	315	341	254	402	247	278	375	405	362	66.0227	396.333	119.069	301	87.5386	352.667	66.3802
AT1G03850	1752	1766	1919	1915	1777	1423	1512	3238	2231	2235	1980	2600	1812.33	92.6409	1705	253.779	2327	866.995	2271.67	311.622
AT1G03860	28355	22554	22190	23778	16651	18192	12097	21146	16866	14891	16398	19973	24366.3	3459.08	19540.3	3749.94	16703	4526.7	17087.3	2610.19
AT1G03870	57791	51155	59010	53316	47807	50611	18288	24307	20979	22379	22804	24700	55985.3	4227.36	50578	2754.65	21191.3	3015.11	23294.3	1235.75
AT1G03880	2	1	10	5	1	2	2	8	0	1	1	2	4.33333	4.93288	2.66667	2.08167	3.33333	4.16333	1.33333	0.57735
AT1G03890	1	0	0	1	1	1	0	1	0	4	1	0	0.333333	0.57735	1	0	0.333333	0.57735	1.66667	2.08167
AT1G03900	14920	11620	13298	13525	10362	11209	7919	13092	10537	10334	11683	13497	13279.3	1650.08	11698.7	1637.37	10516	2586.56	11838	1587.19
AT1G03905	951	701	713	723	474	567	2206	4591	3708	3772	4180	4803	788.333	141.001	588	125.821	3501.67	1205.81	4251.67	519.223
AT1G03910	11055	8640	9795	11387	7698	8596	4276	8112	4930	5659	6541	6383	9830	1207.88	9227	1923.75	5772.67	2052.14	6194.33	470.295
AT1G03920	276	208	227	306	181	179	99	170	92	120	134	180	237	35.0856	222	72.753	120.333	43.1548	144.667	31.39
AT1G03930	9228	6904	7684	8764	6600	7162	3453	6075	4292	5407	5444	6163	7938.67	1182.74	7508.67	1122.88	4606.67	1339.02	5671.33	426.198
AT1G03935	283	219	292	330	235	253	99	198	124	216	248	192	264.667	39.8037	272.667	50.4612	140.333	51.4814	218.667	28.0951
AT1G03940	2002	1734	1889	2412	1825	1894	814	1626	1177	1412	2107	1951	1875	134.547	2043.67	320.846	1205.67	406.758	1823.33	364.665
AT1G03950	1996	1622	1700	1921	1413	1575	843	1720	1453	1380	1441	1725	1772.67	197.305	1636.33	259.494	1338.67	449.54	1515.33	184.12
AT1G03960	1062	724	740	1240	728	917	375	656	371	538	613	617	842	190.693	961.667	258.906	467.333	163.402	589.333	44.5009
AT1G03970	2084	1683	1715	1764	1453	1470	815	1673	1220	1334	1243	1576	1827.33	222.855	1562.33	174.855	1236	429.224	1384.33	172.111
AT1G03980	334	200	244	378	232	270	277	617	456	576	618	682	259.333	68.3032	293.333	75.7452	450	170.079	625.333	53.3791
AT1G03982	4	1	0	1	4	2	0	1	0	2	4	4	1.66667	2.08167	2.33333	1.52753	0.333333	0.57735	3.33333	1.1547
AT1G03987	72	30	53	54	22	27	11	37	35	25	12	26	51.6667	21.0317	34.3333	17.2143	27.6667	14.4684	21	7.81025
AT1G03990	93	94	106	1157	764	810	54	100	55	446	480	448	97.6667	7.23418	910.333	214.854	69.6667	26.2742	458	19.0788
AT1G03993	0	0	0	0	0	0	0	0	0	0	0	0	0	0	0	0	0	0	0	0
AT1G03997	2	1	3	2	0	4	0	0	0	1	0	0	2	1	2	2	0	0	0.333333	0.57735
AT1G04000	525	423	574	682	473	524	225	412	220	294	373	347	507.333	77.0346	559.667	108.969	285.667	109.436	338	40.2616
AT1G04003	0	0	0	0	0	2	0	0	0	0	1	1	0	0	0.666667	1.1547	0	0	0.666667	0.57735
AT1G04007	104	67	86	96	65	80	25	61	20	37	34	32	85.6667	18.5023	80.3333	15.5027	35.3333	22.3681	34.3333	2.51661
AT1G04010	1577	1050	1192	1528	904	1241	533	931	729	664	930	927	1273	272.677	1224.33	312.334	731	199.008	840.333	152.717
AT1G04013	21	10	12	32	23	28	0	5	7	18	12	23	14.3333	5.85947	27.6667	4.50925	4	3.60555	17.6667	5.50757
AT1G04017	0	0	0	0	0	0	0	0	0	0	0	0	0	0	0	0	0	0	0	0
AT1G04020	2716	2064	2012	2636	1480	1666	628	1098	640	634	784	1098	2264	392.306	1927.33	620.73	788.667	267.958	838.667	236.781
AT1G04023	0	0	0	0	0	0	0	0	0	0	0	0	0	0	0	0	0	0	0	0
AT1G04027	3	1	9	1	8	2	0	2	4	5	3	11	4.33333	4.16333	3.66667	3.78594	2	2	6.33333	4.16333
AT1G04030	700	551	615	786	440	542	343	582	336	420	402	489	622	74.7462	589.333	177.79	420.333	140.051	437	45.9239
AT1G04033	1	1	1	3	2	1	0	0	0	0	1	1	1	0	2	1	0	0	0.666667	0.57735
AT1G04037	63	59	85	132	75	79	13	11	20	36	26	38	69	14	95.3333	31.8172	14.6667	4.72582	33.3333	6.4291
AT1G04040	32577	24915	25815	25312	19345	20882	6806	11703	10387	8097	9032	10431	27769	4188.1	21846.3	3098.18	9632	2534.3	9186.67	1174.66
AT1G04043	0	0	0	0	0	0	0	0	0	0	0	0	0	0	0	0	0	0	0	0
AT1G04047	15	12	21	57	31	25	10	13	11	10	18	28	16	4.58258	37.6667	17.0098	11.3333	1.52753	18.6667	9.0185
AT1G04050	1070	771	880	939	585	677	257	471	317	308	310	383	907	151.318	733.667	183.677	348.333	110.387	333.667	42.7356
AT1G04053	0	0	1	0	0	0	0	0	0	0	0	0	0.333333	0.57735	0	0	0	0	0	0
AT1G04057	0	0	0	0	0	0	0	0	0	0	0	0	0	0	0	0	0	0	0	0
AT1G04063	0	0	0	0	0	0	1	0	0	0	1	0	0	0	0	0	0.333333	0.57735	0.333333	0.57735
AT1G04067	0	0	0	0	0	0	0	0	0	0	0	0	0	0	0	0	0	0	0	0
AT1G04070	1766	1369	1360	1520	1151	1291	695	1246	1049	1137	1310	1437	1498.33	231.85	1320.67	186.28	996.667	279.203	1294.67	150.587
AT1G04073	0	1	0	0	0	0	0	0	0	1	0	0	0.333333	0.57735	0	0	0	0	0.333333	0.57735
AT1G04077	0	0	0	0	0	0	0	0	0	0	0	0	0	0	0	0	0	0	0	0
AT1G04080	26457	20040	22365	27543	16590	20222	14465	23897	16157	18209	20168	23335	22954	3248.79	21451.7	5579.08	18173	5028.8	20570.7	2586.61
AT1G04083	36	44	22	16	31	20	6	16	12	23	21	12	34	11.1355	22.3333	7.76745	11.3333	5.03322	18.6667	5.85947
AT1G04087	0	0	1	0	2	1	0	0	0	1	3	0	0.333333	0.57735	1	1	0	0	1.33333	1.52753
AT1G04090	211	179	146	344	255	242	117	278	140	567	515	685	178.667	32.5013	280.333	55.5188	178.333	87.0766	589	87.1091
AT1G04093	7	3	13	9	8	2	1	2	6	14	1	9	7.66667	5.03322	6.33333	3.78594	3	2.64575	8	6.55744
AT1G04097	54	36	59	59	45	41	26	18	16	26	14	9	49.6667	12.0968	48.3333	9.45163	20	5.2915	16.3333	8.73689
AT1G04100	528	418	482	548	471	465	1537	2832	2103	3116	3079	3241	476	55.2449	494.667	46.2853	2157.33	649.207	3145.33	84.8901
AT1G04103	20	2	6	10	4	5	1	2	12	9	9	14	9.33333	9.45163	6.33333	3.21455	5	6.08276	10.6667	2.88675
AT1G04105	2	5	6	12	1	2	7	17	9	11	12	10	4.33333	2.08167	5	6.08276	11	5.2915	11	1
AT1G04110	2270	1849	2196	2246	1462	1476	547	1344	649	925	838	1019	2105	224.769	1728	448.656	846.667	433.712	927.333	90.5226
AT1G04117	0	0	0	2	0	0	0	0	0	0	0	0	0	0	0.666667	1.1547	0	0	0	0
AT1G04120	28577	23563	24061	27825	16686	19349	13735	21428	15385	14609	16643	17110	25400.3	2762.32	21286.7	5816.81	16849.3	4050.16	16120.7	1329.8
AT1G04123	0	0	0	0	0	0	0	0	0	0	0	0	0	0	0	0	0	0	0	0
AT1G04127	18	21	8	18	31	27	4	12	29	15	42	33	15.6667	6.80686	25.3333	6.65833	15	12.7671	30	13.7477
AT1G04130	2595	2150	2176	2636	2046	2147	963	1552	1094	1386	1480	1550	2307	249.754	2276.33	315.548	1203	309.259	1472	82.2922
AT1G04133	0	0	0	0	0	0	0	0	0	0	0	0	0	0	0	0	0	0	0	0
AT1G04137	0	0	0	0	1	1	0	0	0	1	0	0	0	0	0.666667	0.57735	0	0	0.333333	0.57735
AT1G04140	19603	16363	19380	20771	15191	16433	10332	17124	12352	13957	15391	15952	18448.7	1809.68	17465	2929.65	13269.3	3487.68	15100	1028.84
AT1G04143	0	0	0	0	0	0	0	0	0	0	0	0	0	0	0	0	0	0	0	0
AT1G04147	34	17	18	18	37	39	21	35	24	37	29	40	23	9.53939	31.3333	11.5902	26.6667	7.37111	35.3333	5.68624
AT1G04150	32	6	11	23	6	12	6	18	11	9	13	15	16.3333	13.7961	13.6667	8.62168	11.6667	6.02771	12.3333	3.05505
AT1G04153	49	24	66	53	31	38	17	20	25	31	30	12	46.3333	21.1266	40.6667	11.2398	20.6667	4.04145	24.3333	10.6927
AT1G04157	26	21	41	26	11	19	11	42	9	16	12	16	29.3333	10.4083	18.6667	7.50555	20.6667	18.5023	14.6667	2.3094
AT1G04160	3858	3022	2719	4293	2684	2967	1570	2567	1776	2679	2757	2931	3199.67	589.919	3314.67	858.996	1971	526.328	2789	129.012
AT1G04163	0	0	0	0	0	0	0	0	0	0	0	0	0	0	0	0	0	0	0	0
AT1G04167	2	0	0	4	3	1	0	0	0	7	0	3	0.666667	1.1547	2.66667	1.52753	0	0	3.33333	3.51188
AT1G04170	36834	29352	29459	34893	23273	26067	16840	26465	20980	21343	24087	26013	31881.7	4289.18	28077.7	6065.33	21428.3	4828.14	23814.3	2346.91
AT1G04173	72	61	89	57	33	53	16	30	15	20	18	33	74	14.1067	47.6667	12.8582	20.3333	8.3865	23.6667	8.14453
AT1G04177	0	0	0	0	2	1	0	0	0	0	1	3	0	0	1	1	0	0	1.33333	1.52753
AT1G04180	451	316	330	403	176	285	99	149	119	92	120	133	365.667	74.2316	288	113.53	122.333	25.1661	115	20.9523
AT1G04183	3	3	8	10	2	12	0	4	3	1	3	2	4.66667	2.88675	8	5.2915	2.33333	2.08167	2	1
AT1G04187	240	156	183	281	203	192	87	280	205	227	322	236	193	42.8836	225.333	48.5215	190.667	97.2951	261.667	52.4436
AT1G04190	9591	7852	7950	9084	6578	7559	3510	6531	4946	5076	5694	6037	8464.33	976.952	7740.33	1262.8	4995.67	1511.11	5602.33	487.014
AT1G04193	365	242	277	198	217	161	92	188	192	172	185	168	294.667	63.3745	192	28.4781	157.333	56.6157	175	8.88819
AT1G04197	181	129	153	199	107	125	67	117	110	106	136	156	154.333	26.0256	143.667	48.7579	98	27.074	132.667	25.1661
AT1G04200	13180	10600	9943	11517	8813	9092	8835	17533	13910	13902	16292	18791	11241	1711.05	9807.33	1487.17	13426	4369.15	16328.3	2444.7
AT1G04203	0	0	0	0	0	0	0	0	0	0	0	0	0	0	0	0	0	0	0	0
AT1G04207	0	0	0	0	0	0	0	0	0	0	0	0	0	0	0	0	0	0	0	0
AT1G04210	16893	13707	15023	17901	12543	13725	8063	14996	10088	12123	13276	13414	15207.7	1601.01	14723	2814.97	11049	3565.01	12937.7	708.888
AT1G04213	0	0	0	0	0	0	0	0	0	0	0	0	0	0	0	0	0	0	0	0
AT1G04217	350	298	289	302	237	291	91	178	202	197	268	177	312.333	32.9292	276.667	34.7898	157	58.4038	214	47.8226
AT1G04220	88	95	83	117	81	59	20	61	63	40	41	65	88.6667	6.02771	85.6667	29.2803	48	24.2693	48.6667	14.1539
AT1G04223	410	359	361	316	256	215	87	227	244	199	212	148	376.667	28.8848	262.333	50.797	186	86.1568	186.333	33.828
AT1G04227	0	0	0	0	0	0	0	0	0	0	0	0	0	0	0	0	0	0	0	0
AT1G04230	2094	1613	1706	2076	1452	1628	810	1580	1008	1081	1311	1364	1804.33	255.132	1718.67	321.729	1132.67	399.852	1252	150.443
AT1G04233	0	0	0	0	0	0	0	0	0	0	0	0	0	0	0	0	0	0	0	0
AT1G04237	59	78	54	63	40	47	12	25	23	14	27	15	63.6667	12.6623	50	11.7898	20	7	18.6667	7.23418
AT1G04240	2627	1762	2291	3064	2438	2877	259	535	369	437	486	430	2226.67	436.074	2793	321.342	387.667	138.944	451	30.5123
AT1G04243	0	0	0	0	2	0	0	0	0	0	1	0	0	0	0.666667	1.1547	0	0	0.333333	0.57735
AT1G04247	43	58	11	36	31	29	5	14	7	17	14	22	37.3333	24.0069	32	3.60555	8.66667	4.72582	17.6667	4.04145
AT1G04250	8879	6684	8396	8183	6557	7179	3462	6685	4828	5624	5709	6533	7986.33	1153.42	7306.33	820.445	4991.67	1617.72	5955.33	502.076
AT1G04253	0	0	0	5	2	1	0	0	0	0	0	0	0	0	2.66667	2.08167	0	0	0	0
AT1G04257	0	0	1	1	1	1	0	0	0	1	1	1	0.333333	0.57735	1	0	0	0	1	0
AT1G04260	2734	2210	2355	2503	1858	2107	1388	1950	1501	1627	1931	2074	2433	270.568	2156	325.28	1613	297.269	1877.33	228.281
AT1G04263	3245	2379	2451	2672	2346	2738	2911	2642	2131	2817	2663	2867	2691.67	480.551	2585.33	209.879	2561.33	396.207	2782.33	106.327
AT1G04267	122	84	106	114	83	86	21	73	36	45	35	50	104	19.0788	94.3333	17.0978	43.3333	26.7644	43.3333	7.63763
AT1G04270	108239	88234	88731	94449	71552	75218	46262	79255	63477	62598	67125	74653	95068	11409.1	80406.3	12298.7	62998	16501.7	68125.3	6089.44
AT1G04273	1337	1034	1198	1143	741	748	512	966	653	728	696	795	1189.67	151.672	877.333	230.101	710.333	232.367	739.667	50.5206
AT1G04277	885	575	612	649	472	563	331	460	452	443	408	476	690.667	169.311	561.333	88.5118	414.333	72.2795	442.333	34.0049
AT1G04280	5532	4581	5216	5560	4811	4603	3603	7123	5390	5739	5567	6837	5109.67	484.335	4991.33	503.341	5372	1760.07	6047.67	688.971
AT1G04283	1	0	0	0	0	0	0	0	0	0	0	0	0.333333	0.57735	0	0	0	0	0	0
AT1G04287	0	0	0	0	0	0	0	0	0	0	1	0	0	0	0	0	0	0	0.333333	0.57735
AT1G04290	251	155	237	212	174	183	81	164	112	119	159	182	214.333	51.8588	189.667	19.8578	119	41.9404	153.333	31.88
AT1G04293	0	0	0	0	0	0	0	0	0	0	0	0	0	0	0	0	0	0	0	0
AT1G04295	0	0	0	0	0	0	0	0	0	0	0	0	0	0	0	0	0	0	0	0
AT1G04297	62	34	42	50	40	42	14	28	15	37	36	12	46	14.4222	44	5.2915	19	7.81025	28.3333	14.1539
AT1G04300	14504	11828	13376	15795	10958	12889	9790	16748	10698	12804	13921	14766	13236	1343.48	13214	2434.82	12412	3782.43	13830.3	984.137
AT1G04303	60	36	53	46	46	29	18	27	49	18	37	43	49.6667	12.3423	40.3333	9.81495	31.3333	15.9478	32.6667	13.0512
AT1G04307	0	0	0	0	0	0	0	0	0	0	0	0	0	0	0	0	0	0	0	0
AT1G04310	3600	2688	3220	3598	2596	3004	479	1217	598	953	950	1148	3169.33	458.106	3066	503.869	764.667	396.225	1017	113.459
AT1G04313	4	2	0	25	27	27	0	0	4	5	4	18	2	2	26.3333	1.1547	1.33333	2.3094	9	7.81025
AT1G04320	0	0	0	0	0	0	0	0	0	0	0	1	0	0	0	0	0	0	0.333333	0.57735
AT1G04323	14	9	11	69	47	45	0	4	0	19	4	26	11.3333	2.51661	53.6667	13.3167	1.33333	2.3094	16.3333	11.2398
AT1G04327	1	0	2	0	0	0	1	2	4	4	7	15	1	1	0	0	2.33333	1.52753	8.66667	5.68624
AT1G04330	70	54	86	56	52	49	96	167	151	154	166	178	70	16	52.3333	3.51188	138	37.2424	166	12
AT1G04333	0	0	0	0	0	0	1	1	0	0	2	3	0	0	0	0	0.666667	0.57735	1.66667	1.52753
AT1G04337	5	0	0	2	4	8	1	0	0	5	0	2	1.66667	2.88675	4.66667	3.05505	0.333333	0.57735	2.33333	2.51661
AT1G04340	4861	3937	4143	4421	3384	3462	2048	3454	2840	2742	2853	3265	4313.67	485.066	3755.67	577.514	2780.67	704.875	2953.33	275.558
AT1G04343	0	0	0	0	0	0	0	0	0	0	0	0	0	0	0	0	0	0	0	0
AT1G04347	30	29	30	30	22	17	1	24	11	11	18	21	29.6667	0.57735	23	6.55744	12	11.5326	16.6667	5.1316
AT1G04350	5686	4373	5070	5276	4212	4504	1573	2832	1925	2310	2463	3024	5043	656.916	4664	549.749	2110	649.568	2599	375.927
AT1G04353	0	0	0	0	0	0	0	0	0	0	0	0	0	0	0	0	0	0	0	0
AT1G04357	35	46	35	71	46	67	19	27	24	48	52	73	38.6667	6.35085	61.3333	13.4288	23.3333	4.04145	57.6667	13.4288
AT1G04360	755	583	732	1006	742	722	1956	3034	2287	3420	3635	4128	690	93.3756	823.333	158.51	2425.67	552.216	3727.67	362.983
AT1G04363	0	0	0	0	0	0	0	0	0	0	0	0	0	0	0	0	0	0	0	0
AT1G04367	34	15	18	111	59	60	11	24	13	47	28	36	22.3333	10.2144	76.6667	29.7377	16	7	37	9.53939
AT1G04370	33	17	18	29	11	24	199	347	249	356	325	366	22.6667	8.96289	21.3333	9.29157	265	75.2861	349	21.3776
AT1G04373	0	0	0	0	0	0	0	0	0	0	0	0	0	0	0	0	0	0	0	0
AT1G04377	0	0	0	0	0	0	0	0	0	0	0	0	0	0	0	0	0	0	0	0
AT1G04380	23	12	56	29	12	12	114	214	163	787	685	749	30.3333	22.8983	17.6667	9.81495	163.667	50.0033	740.333	51.5493
AT1G04383	0	0	0	0	0	0	0	0	0	0	0	0	0	0	0	0	0	0	0	0
AT1G04387	0	0	0	0	0	1	0	0	0	0	1	6	0	0	0.333333	0.57735	0	0	2.33333	3.21455
AT1G04390	2093	1596	1746	2291	1430	1688	926	2044	1330	1408	1703	1788	1811.67	254.924	1803	441.87	1433.33	566.118	1633	199.437
AT1G04393	87	90	103	63	64	76	22	55	15	27	23	38	93.3333	8.5049	67.6667	7.23418	30.6667	21.362	29.3333	7.76745
AT1G04397	0	3	9	2	3	3	30	71	40	78	40	80	4	4.58258	2.66667	0.57735	47	21.3776	66	22.5389
AT1G04400	35552	27658	29279	34461	25977	26513	11208	21764	13826	15345	16704	19637	30829.7	4169.2	28983.7	4751.07	15599.3	5496.89	17228.7	2193.58
AT1G04403	0	0	0	0	1	0	0	0	0	0	0	0	0	0	0.333333	0.57735	0	0	0	0
AT1G04407	0	0	0	0	0	0	0	1	1	1	0	0	0	0	0	0	0.666667	0.57735	0.333333	0.57735
AT1G04410	180035	139267	147087	168337	122776	122910	69416	114827	92556	87380	94851	119124	155463	21636.2	138008	26266.1	92266.3	22706.9	100452	16596.6
AT1G04413	18	32	19	17	23	5	15	8	9	21	11	25	23	7.81025	15	9.16515	10.6667	3.78594	19	7.2111
AT1G04417	37	35	24	21	20	13	4	55	12	18	26	18	32	7	18	4.3589	23.6667	27.4287	20.6667	4.6188
AT1G04420	13942	11298	11983	12194	9488	9249	3662	8241	5274	6464	5778	7603	12407.7	1372.2	10310.3	1635.67	5725.67	2322.67	6615	921.823
AT1G04423	58	40	52	69	49	62	24	31	32	42	36	44	50	9.16515	60	10.1489	29	4.3589	40.6667	4.16333
AT1G04425	306	219	294	168	157	149	184	336	161	124	149	182	273	47.1487	158	9.53939	227	95.0947	151.667	29.0918
AT1G04427	24	12	38	30	25	38	15	16	32	37	38	43	24.6667	13.0128	31	6.55744	21	9.53939	39.3333	3.21455
AT1G04430	78080	62182	63187	68323	47786	52880	19791	28018	23518	22791	24607	27413	67816.3	8902.79	56329.7	10694.3	23775.7	4119.55	24937	2328.6
AT1G04433	0	0	0	0	0	0	0	0	0	0	0	0	0	0	0	0	0	0	0	0
AT1G04437	32	30	21	37	24	30	9	24	23	38	23	30	27.6667	5.85947	30.3333	6.50641	18.6667	8.3865	30.3333	7.50555
AT1G04440	18286	14208	15558	17840	13713	14554	8692	16603	11497	13372	13997	15713	16017.3	2077.44	15369	2180.87	12264	4010.88	14360.7	1212.13
AT1G04443	1	0	1	2	2	4	0	0	0	4	1	0	0.666667	0.57735	2.66667	1.1547	0	0	1.66667	2.08167
AT1G04445	4	6	7	3	0	6	0	5	6	3	4	5	5.66667	1.52753	3	3	3.66667	3.21455	4	1
AT1G04447	0	0	0	0	0	0	0	0	0	1	1	0	0	0	0	0	0	0	0.666667	0.57735
AT1G04450	1	0	0	7	0	1	0	0	1	0	1	0	0.333333	0.57735	2.66667	3.78594	0.333333	0.57735	0.333333	0.57735
AT1G04453	0	0	0	0	1	1	0	0	0	4	4	9	0	0	0.666667	0.57735	0	0	5.66667	2.88675
AT1G04455	0	0	1	1	0	0	0	0	0	0	2	0	0.333333	0.57735	0.333333	0.57735	0	0	0.666667	1.1547
AT1G04457	0	0	0	0	0	0	0	0	0	0	0	0	0	0	0	0	0	0	0	0
AT1G04463	0	0	0	0	0	0	0	0	0	0	0	0	0	0	0	0	0	0	0	0
AT1G04467	26	25	29	76	57	60	5	12	4	14	13	26	26.6667	2.08167	64.3333	10.2144	7	4.3589	17.6667	7.23418
AT1G04470	1	0	6	8	3	4	1	3	1	9	1	1	2.33333	3.21455	5	2.64575	1.66667	1.1547	3.66667	4.6188
AT1G04473	35	33	25	57	41	49	7	14	15	10	18	15	31	5.2915	49	8	12	4.3589	14.3333	4.04145
AT1G04477	49	48	60	41	46	35	4	36	44	41	41	38	52.3333	6.65833	40.6667	5.50757	28	21.166	40	1.73205
AT1G04480	45110	37392	39004	41975	29366	32256	18461	34182	29958	28676	30511	35283	40502	4071.23	34532.3	6605.53	27533.7	8136.06	31490	3410.56
AT1G04483	41	23	24	24	11	16	2	6	3	12	6	5	29.3333	10.116	17	6.55744	3.66667	2.08167	7.66667	3.78594
AT1G04487	0	0	0	0	0	0	0	0	0	0	0	0	0	0	0	0	0	0	0	0
AT1G04490	273	171	209	237	201	206	259	355	480	308	399	591	217.667	51.5493	214.667	19.5021	364.667	110.817	432.667	144.473
AT1G04493	0	0	0	0	0	0	0	0	0	0	0	0	0	0	0	0	0	0	0	0
AT1G04497	0	0	0	0	0	0	0	0	0	0	0	0	0	0	0	0	0	0	0	0
AT1G04500	82	85	76	150	119	118	106	254	148	221	193	259	81	4.58258	129	18.1934	169.333	76.2714	224.333	33.126
AT1G04503	0	0	0	0	0	0	0	0	0	0	0	0	0	0	0	0	0	0	0	0
AT1G04507	0	0	0	0	0	0	0	0	0	0	0	0	0	0	0	0	0	0	0	0
AT1G04510	11121	8840	9588	12100	7494	8662	5596	8624	5911	6763	7931	8148	9849.67	1162.8	9418.67	2394.41	6710.33	1664.75	7614	744.932
AT1G04513	0	0	0	0	0	0	0	0	0	0	0	0	0	0	0	0	0	0	0	0
AT1G04517	44	30	27	48	15	14	15	13	27	21	15	17	33.6667	9.07377	25.6667	19.3477	18.3333	7.57188	17.6667	3.05505
AT1G04520	4174	3199	3401	4472	2672	3161	1496	2739	1808	2091	2174	2739	3591.33	514.613	3435	930.756	2014.33	646.678	2334.67	352.614
AT1G04523	0	0	0	0	0	1	0	0	0	1	1	0	0	0	0.333333	0.57735	0	0	0.666667	0.57735
AT1G04527	30	21	43	24	14	24	2	25	19	6	4	11	31.3333	11.0604	20.6667	5.7735	15.3333	11.9304	7	3.60555
AT1G04530	11814	9356	9914	12471	9579	10656	9074	17178	12998	15924	16103	19390	10361.3	1288.61	10902	1461.61	13083.3	4052.67	17139	1951.48
AT1G04533	0	0	0	0	0	0	0	0	0	0	0	0	0	0	0	0	0	0	0	0
AT1G04537	0	0	0	0	0	0	0	0	0	0	0	0	0	0	0	0	0	0	0	0
AT1G04540	978	791	863	1316	860	995	883	1300	957	1595	1777	2259	877.333	94.3204	1057	234.237	1046.67	222.491	1877	343.109
AT1G04547	1	0	2	19	19	1	0	5	0	5	3	2	1	1	13	10.3923	1.66667	2.88675	3.33333	1.52753
AT1G04550	4149	3080	3613	4292	3005	3626	1099	2083	1671	1879	2002	2327	3614	534.501	3641	643.631	1617.67	494.163	2069.33	231.466
AT1G04555	1410	1057	1073	1375	987	1072	887	1442	1137	1273	1412	1753	1180	199.346	1144.67	203.952	1155.33	277.954	1479.33	246.982
AT1G04557	0	0	0	0	0	0	0	0	0	0	0	0	0	0	0	0	0	0	0	0
AT1G04560	0	0	1	0	0	2	0	0	0	2	0	0	0.333333	0.57735	0.666667	1.1547	0	0	0.666667	1.1547
AT1G04563	33	18	12	31	31	31	6	10	3	18	7	21	21	10.8167	31	0	6.33333	3.51188	15.3333	7.37111
AT1G04567	42	42	14	61	21	28	127	282	210	276	244	337	32.6667	16.1658	36.6667	21.362	206.333	77.565	285.667	47.2476
AT1G04570	94	77	86	133	84	89	75	103	47	108	95	92	85.6667	8.5049	102	26.9629	75	28	98.3333	8.5049
AT1G04573	0	1	0	0	0	1	0	0	0	0	0	0	0.333333	0.57735	0.333333	0.57735	0	0	0	0
AT1G04577	9	11	11	31	15	24	6	34	18	33	23	17	10.3333	1.1547	23.3333	8.02081	19.3333	14.0475	24.3333	8.0829
AT1G04580	19	8	10	23	24	53	4	7	13	55	25	18	12.3333	5.85947	33.3333	17.0392	8	4.58258	32.6667	19.6554
AT1G04583	0	0	0	0	0	0	0	0	0	0	0	0	0	0	0	0	0	0	0	0
AT1G04587	51	31	32	43	45	35	31	47	31	67	46	60	38	11.2694	41	5.2915	36.3333	9.2376	57.6667	10.6927
AT1G04590	5365	4194	4270	5338	3668	4069	1336	2541	1884	1845	2162	2566	4609.67	655.241	4358.33	871.786	1920.33	603.321	2191	361.374
AT1G04593	1	1	1	14	9	13	0	0	0	1	5	6	1	0	12	2.64575	0	0	4	2.64575
AT1G04597	0	0	0	0	1	0	0	0	1	0	1	3	0	0	0.333333	0.57735	0.333333	0.57735	1.33333	1.52753
AT1G04600	123	65	78	215	111	115	94	200	118	199	230	301	88.6667	30.4357	147	58.9237	137.333	55.5818	243.333	52.2909
AT1G04603	4	1	0	4	13	4	0	1	1	11	11	14	1.66667	2.08167	7	5.19615	0.666667	0.57735	12	1.73205
AT1G04607	0	0	0	1	3	1	1	1	0	20	4	19	0	0	1.66667	1.1547	0.666667	0.57735	14.3333	8.96289
AT1G04610	357	235	372	318	191	281	130	229	132	181	163	137	321.333	75.1421	263.333	65.3172	163.667	56.5892	160.333	22.1209
AT1G04620	1619	1162	1410	1310	926	1073	524	959	651	730	686	938	1397	228.777	1103	193.75	711.333	223.688	784.667	134.601
AT1G04623	5	1	0	5	5	4	0	4	1	9	7	5	2	2.64575	4.66667	0.57735	1.66667	2.08167	7	2
AT1G04625	4	1	4	0	1	1	1	0	0	0	3	0	3	1.73205	0.666667	0.57735	0.333333	0.57735	1	1.73205
AT1G04630	6013	4733	5064	5338	4106	4390	2973	5066	3557	3934	4150	4968	5270	664.4	4611.33	645.134	3865.33	1080.03	4350.67	545.426
AT1G04635	719	596	588	1037	854	826	129	319	237	416	433	438	634.333	73.4325	905.667	114.596	228.333	95.296	429	11.5326
AT1G04640	4317	3499	3681	3462	2443	2774	1671	2922	2172	2151	2128	2473	3832.33	429.485	2893	519.818	2255	629.617	2250.67	192.889
AT1G04643	0	0	0	0	0	0	0	0	0	0	0	0	0	0	0	0	0	0	0	0
AT1G04645	1	0	1	0	1	0	77	96	159	192	158	187	0.666667	0.57735	0.333333	0.57735	110.667	42.9224	179	18.3576
AT1G04647	0	0	0	0	0	1	0	0	1	0	0	0	0	0	0.333333	0.57735	0.333333	0.57735	0	0
AT1G04650	626	434	513	702	413	415	95	174	121	135	187	211	524.333	96.5004	510	166.28	130	40.2616	177.667	38.8501
AT1G04653	0	0	0	0	0	4	0	0	0	0	0	1	0	0	1.33333	2.3094	0	0	0.333333	0.57735
AT1G04657	0	0	0	0	0	0	0	0	0	0	0	1	0	0	0	0	0	0	0.333333	0.57735
AT1G04660	11	5	4	4	4	6	5	1	9	2	4	2	6.66667	3.78594	4.66667	1.1547	5	4	2.66667	1.1547
AT1G04667	0	0	0	0	0	0	0	0	0	3	0	0	0	0	0	0	0	0	1	1.73205
AT1G04670	0	0	1	2	2	1	0	0	0	3	0	1	0.333333	0.57735	1.66667	0.57735	0	0	1.33333	1.52753
AT1G04673	0	0	1	7	11	2	0	1	6	3	8	4	0.333333	0.57735	6.66667	4.50925	2.33333	3.21455	5	2.64575
AT1G04677	1	1	0	2	2	2	5	0	0	1	10	6	0.666667	0.57735	2	0	1.66667	2.88675	5.66667	4.50925
AT1G04680	13234	9853	11945	12953	9792	10033	6486	8819	6517	7506	7999	8966	11677.3	1706.32	10926	1759.56	7274	1338.1	8157	742.713
AT1G04683	0	0	1	5	3	1	5	4	1	9	4	4	0.333333	0.57735	3	2	3.33333	2.08167	5.66667	2.88675
AT1G04687	0	0	0	0	0	0	0	0	0	0	0	0	0	0	0	0	0	0	0	0
AT1G04690	27311	22264	22830	24002	17552	18128	11284	19880	15920	13588	14973	17442	24135	2765.02	19894	3569.27	15694.7	4302.43	15334.3	1952.24
AT1G04693	0	0	0	0	0	0	0	0	0	0	0	0	0	0	0	0	0	0	0	0
AT1G04697	71	68	72	71	52	81	8	29	10	11	15	13	70.3333	2.08167	68	14.7309	15.6667	11.5902	13	2
AT1G04700	584	515	511	716	390	482	389	593	426	507	643	551	536.667	41.0406	529.333	168.075	469.333	108.685	567	69.3974
AT1G04703	0	0	4	0	0	0	0	0	0	0	0	4	1.33333	2.3094	0	0	0	0	1.33333	2.3094
AT1G04707	0	0	0	0	0	0	0	0	0	0	0	0	0	0	0	0	0	0	0	0
AT1G04710	4843	3890	3685	3986	2624	2853	1942	3519	2484	2129	2133	2825	4139.33	617.953	3154.33	729.289	2648.33	801.24	2362.33	400.686
AT1G04713	0	0	0	0	0	0	0	0	0	0	0	0	0	0	0	0	0	0	0	0
AT1G04717	0	0	0	0	0	0	0	0	0	1	0	0	0	0	0	0	0	0	0.333333	0.57735
AT1G04720	6	6	2	1	1	0	0	1	1	0	0	3	4.66667	2.3094	0.666667	0.57735	0.666667	0.57735	1	1.73205
AT1G04723	27	27	25	32	22	23	0	16	4	13	11	6	26.3333	1.1547	25.6667	5.50757	6.66667	8.32666	10	3.60555
AT1G04730	1976	1590	1740	2311	1287	1470	607	1089	631	735	828	902	1768.67	194.59	1689.33	546.099	775.667	271.62	821.667	83.6799
AT1G04733	0	0	0	0	0	0	0	0	0	0	0	0	0	0	0	0	0	0	0	0
AT1G04737	42	27	14	33	13	14	2	0	2	2	4	3	27.6667	14.0119	20	11.2694	1.33333	1.1547	3	1
AT1G04743	0	0	0	0	0	0	0	0	0	0	0	0	0	0	0	0	0	0	0	0
AT1G04747	0	0	0	0	0	0	0	0	0	0	0	0	0	0	0	0	0	0	0	0
AT1G04750	20069	15810	16707	17126	14110	14665	10283	17757	14297	15742	16374	18231	17528.7	2245.24	15300.3	1605.24	14112.3	3740.42	16782.3	1293.77
AT1G04753	0	4	0	4	7	2	24	51	30	91	64	113	1.33333	2.3094	4.33333	2.51661	35	14.1774	89.3333	24.5425
AT1G04760	184	136	129	140	122	136	38	119	59	84	80	109	149.667	29.9388	132.667	9.45163	72	42.0357	91	15.7162
AT1G04763	0	0	0	0	0	0	0	0	0	0	1	1	0	0	0	0	0	0	0.666667	0.57735
AT1G04767	0	0	0	0	0	0	0	0	0	0	0	0	0	0	0	0	0	0	0	0
AT1G04770	1843	1484	1410	1401	834	1212	631	1174	938	827	907	1088	1579	231.605	1149	288.702	914.333	272.273	940.667	133.717
AT1G04773	0	0	0	0	0	0	0	0	0	0	0	0	0	0	0	0	0	0	0	0
AT1G04778	99	61	72	92	88	85	42	44	66	49	52	68	77.3333	19.5533	88.3333	3.51188	50.6667	13.3167	56.3333	10.2144
AT1G04780	11353	9192	9648	11593	8191	8878	8304	16054	10858	11840	12471	13037	10064.3	1139.07	9554	1798.93	11738.7	3949.34	12449.3	598.794
AT1G04783	2	5	6	33	23	29	2	2	1	7	5	11	4.33333	2.08167	28.3333	5.03322	1.66667	0.57735	7.66667	3.05505
AT1G04787	0	0	0	0	0	0	0	0	0	0	0	0	0	0	0	0	0	0	0	0
AT1G04790	5428	4193	4690	6068	4010	4473	2723	5311	3548	4045	4183	4998	4770.33	621.407	4850.33	1079.64	3860.67	1322.03	4408.67	515.021
AT1G04793	1	0	1	3	0	2	5	6	8	5	3	1	0.666667	0.57735	1.66667	1.52753	6.33333	1.52753	3	2
AT1G04797	102	91	81	132	70	85	6	20	8	8	17	8	91.3333	10.504	95.6667	32.3471	11.3333	7.57188	11	5.19615
AT1G04800	1441	1141	1183	1245	619	797	526	1001	793	657	567	609	1255	162.444	887	322.559	773.333	238.11	611	45.0333
AT1G04803	0	0	0	0	0	0	0	0	0	0	0	0	0	0	0	0	0	0	0	0
AT1G04807	0	0	0	1	0	0	0	0	0	0	0	0	0	0	0.333333	0.57735	0	0	0	0
AT1G04810	14759	12292	13624	16249	10658	11999	6866	10692	7799	8072	9195	9762	13558.3	1234.81	12968.7	2918.91	8452.33	1994.92	9009.67	860.108
AT1G04813	0	0	1	1	2	0	0	1	0	1	1	6	0.333333	0.57735	1	1	0.333333	0.57735	2.66667	2.88675
AT1G04817	12	4	23	17	5	13	2	13	1	15	4	3	13	9.53939	11.6667	6.1101	5.33333	6.65833	7.33333	6.65833
AT1G04820	69996	57607	70732	72157	54366	57707	35360	54606	39651	48678	49675	51852	66111.7	7374.45	61410	9455.9	43205.7	10103.4	50068.3	1623.15
AT1G04823	0	0	0	0	0	0	0	0	0	0	0	0	0	0	0	0	0	0	0	0
AT1G04827	176	121	158	164	107	131	121	252	216	229	258	264	151.667	28.0416	134	28.6182	196.333	67.6782	250.333	18.7172
AT1G04830	3185	2740	2997	3316	2551	2631	1556	2632	1957	2292	2315	2560	2974	223.39	2832.67	420.486	2048.33	543.783	2389	148.536
AT1G04833	0	0	0	0	0	0	0	0	0	0	0	0	0	0	0	0	0	0	0	0
AT1G04837	1	0	0	0	0	0	0	0	1	0	0	0	0.333333	0.57735	0	0	0.333333	0.57735	0	0
AT1G04840	404	345	338	496	366	395	192	423	246	409	478	501	362.333	36.2537	419	68.2422	287	120.835	462.667	47.8783
AT1G04847	0	0	0	0	0	0	0	0	0	0	0	0	0	0	0	0	0	0	0	0
AT1G04850	22962	17859	18695	22021	14530	16485	9241	17399	13439	12312	14649	15916	19838.7	2736.99	17678.7	3885.54	13359.7	4079.58	14292.3	1828.28
AT1G04853	23	34	40	48	37	18	6	20	13	16	13	7	32.3333	8.62168	34.3333	15.1767	13	7	12	4.58258
AT1G04857	0	0	0	0	0	0	0	0	0	0	0	0	0	0	0	0	0	0	0	0
AT1G04860	11120	9357	9221	12244	8150	9099	5112	9519	6868	7462	8250	8685	9899.33	1059.31	9831	2142.91	7166.33	2218.6	8132.33	619.933
AT1G04863	17	3	2	23	16	27	2	3	9	11	17	19	7.33333	8.3865	22	5.56776	4.66667	3.78594	15.6667	4.16333
AT1G04867	0	0	0	0	0	0	0	0	0	4	0	0	0	0	0	0	0	0	1.33333	2.3094
AT1G04870	13234	10220	11099	13436	8870	10282	6434	11240	8177	8334	10148	10469	11517.7	1550	10862.7	2337.73	8617	2433.02	9650.33	1151.22
AT1G04873	0	0	0	0	0	0	0	0	0	0	0	0	0	0	0	0	0	0	0	0
AT1G04877	43	39	25	72	35	49	0	4	6	4	5	2	35.6667	9.45163	52	18.6815	3.33333	3.05505	3.66667	1.52753
AT1G04880	99	53	82	91	56	62	50	112	101	51	51	83	78	23.2594	69.6667	18.7172	87.6667	33.0807	61.6667	18.4752
AT1G04883	11	2	3	2	2	0	0	1	0	0	0	1	5.33333	4.93288	1.33333	1.1547	0.333333	0.57735	0.333333	0.57735
AT1G04887	0	0	0	0	0	0	0	0	0	0	0	0	0	0	0	0	0	0	0	0
AT1G04890	0	0	1	6	0	2	0	0	0	3	1	5	0.333333	0.57735	2.66667	3.05505	0	0	3	2
AT1G04893	34	40	35	47	11	43	1	17	4	10	5	23	36.3333	3.21455	33.6667	19.7315	7.33333	8.5049	12.6667	9.29157
AT1G04895	0	0	0	0	0	0	0	0	0	0	0	0	0	0	0	0	0	0	0	0
AT1G04897	0	0	0	0	0	0	0	0	0	0	0	0	0	0	0	0	0	0	0	0
AT1G04900	5749	4466	4282	4997	3495	3987	1993	3505	2887	2531	2935	3250	4832.33	799.17	4159.67	765.742	2795	760.187	2905.33	360.417
AT1G04907	3413	2517	2843	3582	2368	2559	2901	2593	1940	2233	2800	2722	2924.33	453.503	2836.33	652.79	2478	490.713	2585	307.326
AT1G04910	9306	7545	7479	8552	6317	6645	3470	5822	4656	4127	4784	5410	8110	1036.29	7171.33	1206.89	4649.33	1176.01	4773.67	641.562
AT1G04913	158	149	108	108	132	109	40	122	175	182	159	145	138.333	26.6521	116.333	13.5769	112.333	68.0172	162	18.6815
AT1G04917	0	0	0	0	0	0	0	0	0	0	0	0	0	0	0	0	0	0	0	0
AT1G04920	278	226	254	323	149	218	127	237	107	166	157	150	252.667	26.0256	230	87.6185	157	70	157.667	8.02081
AT1G04923	0	0	5	10	16	8	1	3	1	13	13	12	1.66667	2.88675	11.3333	4.16333	1.66667	1.1547	12.6667	0.57735
AT1G04927	23	36	17	24	18	18	2	45	40	46	18	20	25.3333	9.71253	20	3.4641	29	23.516	28	15.6205
AT1G04930	889	732	844	896	622	667	728	1076	759	998	995	1047	821.667	80.8476	728.333	146.936	854.333	192.594	1013.33	29.1947
AT1G04933	0	0	0	0	0	0	0	0	0	0	0	0	0	0	0	0	0	0	0	0
AT1G04937	0	0	0	0	0	0	0	0	0	0	0	0	0	0	0	0	0	0	0	0
AT1G04940	519	450	508	428	307	367	148	236	227	252	249	242	492.333	37.072	367.333	60.5007	203.667	48.4183	247.667	5.1316
AT1G04943	1	0	0	2	1	1	0	0	0	3	0	2	0.333333	0.57735	1.33333	0.57735	0	0	1.66667	1.52753
AT1G04945	2210	1834	1737	2312	1355	1697	864	1614	1137	1218	1410	1350	1927	249.838	1788	484.946	1205	379.596	1326	98.2242
AT1G04947	0	0	0	8	0	1	0	0	0	0	0	0	0	0	3	4.3589	0	0	0	0
AT1G04950	3350	2784	3252	4114	2685	2956	1118	2021	1057	1516	1643	1874	3128.67	302.485	3251.67	758.996	1398.67	539.819	1677.67	181.5
AT1G04953	0	0	0	0	0	0	0	0	0	0	0	0	0	0	0	0	0	0	0	0
AT1G04957	0	1	0	3	3	1	0	1	0	1	2	3	0.333333	0.57735	2.33333	1.1547	0.333333	0.57735	2	1
AT1G04960	4478	3500	3766	4365	3481	3582	2904	5643	4541	5067	5439	5880	3914.67	505.665	3809.33	483.864	4362.67	1378.18	5462	406.988
AT1G04963	0	0	0	0	0	0	0	0	0	0	0	0	0	0	0	0	0	0	0	0
AT1G04967	0	0	0	0	0	0	0	1	1	4	1	2	0	0	0	0	0.666667	0.57735	2.33333	1.52753
AT1G04970	6286	5325	5552	6222	5120	5296	2318	4878	3732	4325	4402	5209	5721	502.296	5546	592.01	3642.67	1282.34	4645.33	489.666
AT1G04973	93	62	92	113	53	67	34	77	43	79	77	79	82.3333	17.6163	77.6667	31.39	51.3333	22.6789	78.3333	1.1547
AT1G04977	0	0	0	0	0	0	0	0	0	0	0	0	0	0	0	0	0	0	0	0
AT1G04980	6933	6538	5240	5957	4679	4307	2544	4527	4050	3597	4156	4394	6237	885.727	4981	865.464	3707	1035.04	4049	409.132
AT1G04983	3	2	0	2	0	1	8	7	8	6	7	9	1.66667	1.52753	1	1	7.66667	0.57735	7.33333	1.52753
AT1G04985	7054	5636	5524	6996	5154	5651	3238	6181	4454	5144	5699	6541	6071.33	852.855	5933.67	952.978	4624.33	1478.88	5794.67	703.396
AT1G04987	0	0	0	0	0	0	0	0	0	0	0	1	0	0	0	0	0	0	0.333333	0.57735
AT1G04990	2021	1496	1739	1740	1084	1299	1008	1524	1176	1004	1153	1321	1752	262.741	1374.33	334.425	1236	263.181	1159.33	158.595
AT1G04993	1	0	0	0	0	0	0	0	0	0	0	0	0.333333	0.57735	0	0	0	0	0	0
AT1G04997	5	5	8	34	11	8	18	27	12	47	48	44	6	1.73205	17.6667	14.2244	19	7.54983	46.3333	2.08167
AT1G05000	2353	2132	1672	2282	1693	2035	2491	4626	3900	3623	3983	4390	2052.33	347.42	2003.33	295.774	3672.33	1085.56	3998.67	383.74
AT1G05003	0	0	0	13	12	20	3	5	3	239	270	291	0	0	15	4.3589	3.66667	1.1547	266.667	26.1598
AT1G05005	0	1	0	0	1	1	1	2	1	2	3	6	0.333333	0.57735	0.666667	0.57735	1.33333	0.57735	3.66667	2.08167
AT1G05007	1	3	1	15	12	6	6	1	0	2	7	6	1.66667	1.1547	11	4.58258	2.33333	3.21455	5	2.64575
AT1G05010	103907	83825	89026	91593	87601	84791	39405	66490	52167	55526	62706	59388	92252.7	10422.6	87995	3418.07	52687.3	13550	59206.7	3593.43
AT1G05013	6	4	4	23	12	9	1	1	3	3	8	9	4.66667	1.1547	14.6667	7.37111	1.66667	1.1547	6.66667	3.21455
AT1G05017	24	20	18	40	24	21	5	2	11	4	4	15	20.6667	3.05505	28.3333	10.2144	6	4.58258	7.66667	6.35085
AT1G05020	1893	1390	1659	1774	1539	1525	1371	2277	1646	2418	2498	2746	1647.33	251.703	1612.67	139.894	1764.67	464.511	2554	171.02
AT1G05023	52	52	70	56	43	34	9	21	11	13	4	11	58	10.3923	44.3333	11.0604	13.6667	6.4291	9.33333	4.72582
AT1G05027	0	0	1	50	34	31	0	0	0	4	17	22	0.333333	0.57735	38.3333	10.2144	0	0	14.3333	9.29157
AT1G05030	2139	1619	1626	2208	1500	1796	508	1043	764	980	972	994	1794.67	298.222	1834.67	355.58	771.667	267.582	982	11.1355
AT1G05033	2	1	0	1	1	0	0	1	0	0	0	0	1	1	0.666667	0.57735	0.333333	0.57735	0	0
AT1G05035	13	7	2	86	36	45	1	1	0	7	7	14	7.33333	5.50757	55.6667	26.6521	0.666667	0.57735	9.33333	4.04145
AT1G05037	0	0	0	0	0	0	0	0	0	0	0	1	0	0	0	0	0	0	0.333333	0.57735
AT1G05040	1	2	2	5	5	12	0	2	2	2	0	2	1.66667	0.57735	7.33333	4.04145	1.33333	1.1547	1.33333	1.1547
AT1G05043	137	126	147	126	91	117	128	272	156	245	281	298	136.667	10.504	111.333	18.1751	185.333	76.3501	274.667	27.0617
AT1G05047	0	0	0	0	0	0	0	0	0	0	0	0	0	0	0	0	0	0	0	0
AT1G05053	0	0	1	1	1	1	0	4	0	0	1	0	0.333333	0.57735	1	0	1.33333	2.3094	0.333333	0.57735
AT1G05055	2729	2112	2260	2766	1936	1919	780	1219	940	962	1209	1262	2367	322.116	2207	484.183	979.667	222.172	1144.33	160.114
AT1G05057	7737	6167	6598	7184	5229	5494	6428	7301	5854	7210	7271	7520	6834	811.17	5969	1060.53	6527.67	728.63	7333.67	164.226
AT1G05060	1919	1553	1531	1775	1252	1408	769	1647	1320	1266	1405	1460	1667.67	217.939	1478.33	268.5	1245.33	443.737	1377	99.985
AT1G05061	133	95	110	508	310	271	73	109	95	335	421	447	112.667	19.1398	363	127.079	92.3333	18.1475	401	58.6174
AT1G05065	154	72	136	159	90	141	72	112	76	94	119	127	120.667	43.0968	130	35.7911	86.6667	22.0303	113.333	17.2143
AT1G05067	0	0	0	2	1	0	0	0	0	0	0	0	0	0	1	1	0	0	0	0
AT1G05070	3950	3070	3215	3829	2796	3108	892	1678	1189	1276	1428	1790	3411.67	471.814	3244.33	529.823	1253	396.889	1498	264.053
AT1G05073	0	0	0	0	0	0	0	0	0	0	0	0	0	0	0	0	0	0	0	0
AT1G05077	33	26	22	26	31	18	101	269	184	287	268	276	27	5.56776	25	6.55744	184.667	84.002	277	9.53939
AT1G05080	11	11	4	61	48	41	3	5	1	44	32	17	8.66667	4.04145	50	10.1489	3	2	31	13.5277
AT1G05083	39	41	35	33	26	37	0	8	6	14	5	12	38.3333	3.05505	32	5.56776	4.66667	4.16333	10.3333	4.72582
AT1G05085	9	1	0	0	0	1	21	13	6	19	37	53	3.33333	4.93288	0.333333	0.57735	13.3333	7.50555	36.3333	17.0098
AT1G05087	576	497	503	615	445	479	214	484	319	450	470	485	525.333	43.9811	513	89.9555	339	136.107	468.333	17.5594
AT1G05090	279	144	200	248	163	173	129	197	155	200	162	186	207.667	67.8258	194.667	46.4579	160.333	34.3123	182.667	19.218
AT1G05093	0	0	0	0	0	1	0	0	0	0	0	0	0	0	0.333333	0.57735	0	0	0	0
AT1G05097	0	0	0	0	0	1	0	0	0	1	0	0	0	0	0.333333	0.57735	0	0	0.333333	0.57735
AT1G05100	90	114	100	104	68	67	80	89	80	110	114	111	101.333	12.0554	79.6667	21.0792	83	5.19615	111.667	2.08167
AT1G05103	4	0	1	0	3	0	0	1	0	0	0	1	1.66667	2.08167	1	1.73205	0.333333	0.57735	0.333333	0.57735
AT1G05107	0	0	0	1	1	0	1	0	0	0	0	0	0	0	0.666667	0.57735	0.333333	0.57735	0	0
AT1G05113	0	0	0	0	0	0	0	0	0	0	0	0	0	0	0	0	0	0	0	0
AT1G05117	0	0	0	0	0	0	0	0	0	0	0	0	0	0	0	0	0	0	0	0
AT1G05120	4163	3458	3663	4484	3209	3444	2203	3946	2555	3354	3228	3570	3761.33	362.641	3712.33	678.534	2901.33	921.668	3384	172.962
AT1G05123	3	1	1	2	2	4	0	2	1	0	3	1	1.66667	1.1547	2.66667	1.1547	1	1	1.33333	1.52753
AT1G05127	0	0	0	1	1	0	0	0	0	16	21	16	0	0	0.666667	0.57735	0	0	17.6667	2.88675
AT1G05133	1	4	4	36	8	6	0	0	0	1	1	2	3	1.73205	16.6667	16.773	0	0	1.33333	0.57735
AT1G05135	689	480	668	864	497	492	684	886	676	699	772	806	612.333	115.084	617.667	213.346	748.667	119.001	759	54.6717
AT1G05136	0	0	0	0	0	0	0	0	0	0	0	0	0	0	0	0	0	0	0	0
AT1G05137	0	0	0	0	0	0	0	0	0	0	0	0	0	0	0	0	0	0	0	0
AT1G05140	5632	4184	4846	6039	4139	4852	869	1654	888	1210	1169	1476	4887.33	724.884	5010	959.804	1137	447.836	1285	166.676
AT1G05143	87	81	95	102	48	93	71	145	130	167	143	185	87.6667	7.02377	81	28.931	115.333	39.1195	165	21.0713
AT1G05147	0	0	0	0	0	0	0	0	0	0	0	0	0	0	0	0	0	0	0	0
AT1G05150	10472	8079	8935	12013	8390	8527	2592	4960	3127	4045	4241	4967	9162	1212.54	9643.33	2053.33	3559.67	1241.88	4417.67	485.726
AT1G05153	10	14	19	18	9	21	1	18	13	3	12	6	14.3333	4.50925	16	6.245	10.6667	8.73689	7	4.58258
AT1G05160	2080	1728	1759	2664	1757	1947	524	1147	779	935	946	1153	1855.67	194.896	2122.67	478.337	816.667	313.203	1011.33	122.81
AT1G05163	6	2	7	16	12	11	0	2	0	2	6	4	5	2.64575	13	2.64575	0.666667	1.1547	4	2
AT1G05170	1893	1343	1415	1719	1199	1291	1429	2719	1968	1900	2237	2332	1550.33	298.934	1403	277.503	2038.67	647.897	2156.33	227.016
AT1G05173	0	0	0	0	0	0	0	0	0	0	0	0	0	0	0	0	0	0	0	0
AT1G05177	0	1	0	0	2	3	0	0	0	0	1	1	0.333333	0.57735	1.66667	1.52753	0	0	0.666667	0.57735
AT1G05180	8374	6673	6902	8228	5684	6047	3697	6184	4944	4953	5813	6224	7316.33	923.095	6653	1376.01	4941.67	1243.5	5663.33	648.583
AT1G05183	0	0	0	0	0	0	0	0	0	0	0	0	0	0	0	0	0	0	0	0
AT1G05187	0	0	0	0	0	0	0	0	0	0	0	0	0	0	0	0	0	0	0	0
AT1G05190	42497	35053	40987	39710	31937	31631	17813	33924	18728	26546	22440	26877	39512.3	3935.01	34426	4578.64	23488.3	9049.12	25287.7	2471.7
AT1G05193	0	0	0	0	0	0	0	0	0	0	0	0	0	0	0	0	0	0	0	0
AT1G05197	0	0	0	2	4	1	0	0	0	2	2	1	0	0	2.33333	1.52753	0	0	1.66667	0.57735
AT1G05200	5311	3932	4288	5708	3663	4154	710	1386	897	1060	1153	1321	4510.33	715.88	4508.33	1067.55	997.667	349.062	1178	132.284
AT1G05203	8	3	10	11	3	11	0	0	1	1	1	0	7	3.60555	8.33333	4.6188	0.333333	0.57735	0.666667	0.57735
AT1G05205	1132	927	1041	1001	673	800	403	757	626	631	617	748	1033.33	102.715	824.667	165.385	595.333	178.981	665.333	71.9328
AT1G05207	722	529	514	715	422	510	20	69	46	68	72	57	588.333	116.001	549	150.343	45	24.5153	65.6667	7.76745
AT1G05210	1506	1085	1259	1385	874	1060	507	908	726	706	741	912	1283.33	211.552	1106.33	258.632	713.667	200.784	786.333	110.229
AT1G05213	205	180	230	222	168	186	206	393	292	423	445	514	205	25	192	27.4955	297	93.6002	460.667	47.4798
AT1G05217	1	4	0	0	0	0	0	1	0	8	0	4	1.66667	2.08167	0	0	0.333333	0.57735	4	4
AT1G05220	138	108	88	98	71	81	73	117	99	93	109	96	111.333	25.1661	83.3333	13.6504	96.3333	22.1209	99.3333	8.5049
AT1G05223	2	2	1	2	1	0	4	1	3	3	1	2	1.66667	0.57735	1	1	2.66667	1.52753	2	1
AT1G05227	0	0	0	0	2	0	0	1	0	0	0	0	0	0	0.666667	1.1547	0.333333	0.57735	0	0
AT1G05230	2288	1791	2105	2472	1791	1728	924	1766	1109	1392	1299	1377	2061.33	251.361	1997	412.566	1266.33	442.5	1356	49.93
AT1G05233	0	0	0	0	0	0	0	0	0	0	0	0	0	0	0	0	0	0	0	0
AT1G05237	0	0	0	0	0	0	0	0	1	0	0	0	0	0	0	0	0.333333	0.57735	0	0
AT1G05240	46	25	34	66	27	35	16	36	36	18	41	28	35	10.5357	42.6667	20.5994	29.3333	11.547	29	11.5326
AT1G05243	0	0	0	0	0	0	0	0	0	0	0	0	0	0	0	0	0	0	0	0
AT1G05247	0	0	0	0	0	0	0	0	0	0	0	0	0	0	0	0	0	0	0	0
AT1G05250	21	22	29	20	22	22	11	15	25	11	21	31	24	4.3589	21.3333	1.1547	17	7.2111	21	10
AT1G05253	0	0	0	0	0	0	0	0	0	0	0	0	0	0	0	0	0	0	0	0
AT1G05257	0	0	0	0	0	0	0	0	0	0	0	0	0	0	0	0	0	0	0	0
AT1G05260	9559	6953	7791	6987	5438	5193	4333	6052	5740	4297	5362	5747	8101	1330.37	5872.67	972.785	5375	915.783	5135.33	751.105
AT1G05263	0	0	0	0	0	0	0	0	0	0	0	0	0	0	0	0	0	0	0	0
AT1G05267	0	0	0	0	0	0	0	0	0	0	0	0	0	0	0	0	0	0	0	0
AT1G05270	7677	6154	6761	7738	5802	6301	3590	6495	4969	5441	6043	6390	6864	766.707	6613.67	1005.16	5018	1453.12	5958	480.176
AT1G05273	0	0	0	0	0	0	0	0	0	0	0	0	0	0	0	0	0	0	0	0
AT1G05277	329	310	324	325	252	270	122	373	308	314	369	366	321	9.84886	282.333	38.0307	267.667	130.27	349.667	30.9246
AT1G05280	120	69	109	136	73	59	68	68	41	62	69	41	99.3333	26.839	89.3333	41.0163	59	15.5885	57.3333	14.5717
AT1G05283	0	0	0	0	0	0	0	0	0	0	0	0	0	0	0	0	0	0	0	0
AT1G05287	0	0	0	0	0	0	0	0	0	1	0	0	0	0	0	0	0	0	0.333333	0.57735
AT1G05290	0	0	0	0	0	1	0	0	0	0	0	0	0	0	0.333333	0.57735	0	0	0	0
AT1G05291	0	0	0	0	0	0	0	0	0	0	0	1	0	0	0	0	0	0	0.333333	0.57735
AT1G05293	18	20	19	28	25	10	3	26	18	11	20	12	19	1	21	9.64365	15.6667	11.6762	14.3333	4.93288
AT1G05297	15	9	27	20	12	14	0	8	8	13	5	9	17	9.16515	15.3333	4.16333	5.33333	4.6188	9	4
AT1G05300	1141	901	670	1013	759	828	6353	9918	8333	5882	8394	7653	904	235.514	866.667	131.341	8201.33	1786.14	7309.67	1290.71
AT1G05303	0	0	0	0	0	0	0	0	0	0	0	0	0	0	0	0	0	0	0	0
AT1G05307	0	0	0	1	1	0	0	0	0	0	0	0	0	0	0.666667	0.57735	0	0	0	0
AT1G05310	410	250	390	577	410	357	167	328	288	316	381	422	350	87.178	448	114.817	261	83.8272	373	53.4509
AT1G05313	0	0	0	0	0	0	0	0	0	0	0	1	0	0	0	0	0	0	0.333333	0.57735
AT1G05317	10	5	15	11	7	9	3	14	7	7	11	9	10	5	9	2	8	5.56776	9	2
AT1G05320	5080	3768	4003	4598	3692	3835	2725	5191	3767	3374	3816	3843	4283.67	699.583	4041.67	487.075	3894.33	1237.92	3677.67	263.329
AT1G05323	0	0	0	0	0	0	0	0	0	0	0	0	0	0	0	0	0	0	0	0
AT1G05327	0	0	0	0	0	0	0	0	0	0	0	0	0	0	0	0	0	0	0	0
AT1G05330	21	8	5	20	21	29	24	53	19	37	28	41	11.3333	8.5049	23.3333	4.93288	32	18.3576	35.3333	6.65833
AT1G05333	0	0	0	0	0	0	0	0	0	0	0	0	0	0	0	0	0	0	0	0
AT1G05337	0	0	0	0	0	0	0	0	0	0	0	0	0	0	0	0	0	0	0	0
AT1G05340	866	603	649	420	464	367	2694	4969	4161	3097	3213	3921	706	140.46	417	48.5695	3941.33	1153.3	3410.33	446.037
AT1G05343	6	1	0	2	1	0	0	0	0	0	0	0	2.33333	3.21455	1	1	0	0	0	0
AT1G05347	0	0	0	0	0	0	0	0	0	0	0	0	0	0	0	0	0	0	0	0
AT1G05350	8243	6762	6471	7489	5081	5489	4839	9508	7822	8008	8162	9891	7158.67	950.265	6019.67	1288.73	7389.67	2364.33	8687	1045.53
AT1G05353	0	0	0	0	0	0	0	0	0	0	0	0	0	0	0	0	0	0	0	0
AT1G05357	0	0	0	0	0	0	0	0	0	0	0	0	0	0	0	0	0	0	0	0
AT1G05360	2428	1867	1835	2267	1745	1889	774	1548	1219	1345	1454	1738	2043.33	333.515	1967	269.6	1180.33	388.446	1512.33	202.89
AT1G05363	5	5	10	19	13	6	1	3	6	1	3	3	6.66667	2.88675	12.6667	6.50641	3.33333	2.51661	2.33333	1.1547
AT1G05367	19	7	16	27	6	12	5	5	6	1	7	5	14	6.245	15	10.8167	5.33333	0.57735	4.33333	3.05505
AT1G05370	332	191	250	304	206	246	507	908	629	1065	1210	1279	257.667	70.812	252	49.2747	681.333	205.559	1184.67	109.226
AT1G05373	0	0	0	0	0	1	0	0	0	0	0	0	0	0	0.333333	0.57735	0	0	0	0
AT1G05377	0	0	0	1	0	0	0	0	0	0	0	0	0	0	0.333333	0.57735	0	0	0	0
AT1G05380	10002	8453	9202	10853	7737	8921	5449	9730	6337	7632	8351	8516	9219	774.64	9170.33	1572.89	7172	2259.35	8166.33	470.043
AT1G05383	7	14	9	15	5	3	6	2	1	1	2	2	10	3.60555	7.66667	6.4291	3	2.64575	1.66667	0.57735
AT1G05385	2704	1989	2332	3611	2747	3034	669	1234	695	1188	1201	1357	2341.67	357.598	3130.67	440.037	866	318.962	1248.67	94.0443
AT1G05387	0	0	0	0	0	0	0	0	0	2	3	1	0	0	0	0	0	0	2	1
AT1G05390	0	0	0	0	0	0	0	0	0	0	0	0	0	0	0	0	0	0	0	0
AT1G05397	22	10	18	22	15	27	11	13	7	24	8	9	16.6667	6.1101	21.3333	6.02771	10.3333	3.05505	13.6667	8.96289
AT1G05400	183	107	99	121	105	114	61	128	69	109	85	139	129.667	46.3609	113.333	8.02081	86	36.5923	111	27.0555
AT1G05407	0	0	0	0	0	0	0	0	0	0	0	0	0	0	0	0	0	0	0	0
AT1G05410	5088	4176	4079	5649	3901	4181	1443	2731	1956	2207	2461	2849	4447.67	556.662	4577	938.876	2043.33	648.426	2505.67	323.322
AT1G05413	0	0	0	0	0	0	0	0	0	0	0	0	0	0	0	0	0	0	0	0
AT1G05417	0	0	0	0	0	0	0	0	0	0	0	0	0	0	0	0	0	0	0	0
AT1G05420	95	49	53	95	44	86	5	15	6	7	0	1	65.6667	25.482	75	27.2213	8.66667	5.50757	2.66667	3.78594
AT1G05423	0	0	0	0	0	0	0	0	0	0	0	0	0	0	0	0	0	0	0	0
AT1G05427	0	0	0	0	0	0	0	0	0	0	0	0	0	0	0	0	0	0	0	0
AT1G05430	6253	4914	5083	5493	4411	4892	2513	3930	3160	3318	3202	3937	5416.67	729.198	4932	542.108	3201	709.389	3485.67	395.146
AT1G05433	0	0	0	0	0	0	0	0	0	0	0	0	0	0	0	0	0	0	0	0
AT1G05440	195	137	163	189	122	162	78	96	48	73	90	102	165	29.0517	157.667	33.7095	74	24.2487	88.3333	14.5717
AT1G05443	5	1	4	5	8	0	0	4	1	1	0	5	3.33333	2.08167	4.33333	4.04145	1.66667	2.08167	2	2.64575
AT1G05447	0	0	0	0	0	0	0	0	0	0	0	0	0	0	0	0	0	0	0	0
AT1G05450	12	16	25	12	13	14	29	40	64	51	31	57	17.6667	6.65833	13	1	44.3333	17.8979	46.3333	13.6137
AT1G05453	0	0	0	0	0	0	0	0	0	0	0	0	0	0	0	0	0	0	0	0
AT1G05460	2115	1595	1927	2828	1616	1972	554	843	558	771	879	906	1879	263.302	2138.67	622.952	651.667	165.712	852	71.4353
AT1G05463	1	1	0	1	0	0	0	0	0	2	0	0	0.666667	0.57735	0.333333	0.57735	0	0	0.666667	1.1547
AT1G05467	130	93	137	94	110	129	83	184	150	235	222	224	120	23.6432	111	17.5214	139	51.3907	227	7
AT1G05470	3574	2551	2833	3662	2336	2482	1471	2768	1612	1795	2070	2365	2986	528.383	2826.67	727.094	1950.33	711.621	2076.67	285.058
AT1G05473	0	1	0	2	1	0	0	0	0	17	21	20	0.333333	0.57735	1	1	0	0	19.3333	2.08167
AT1G05477	0	0	0	0	0	0	0	0	0	0	0	0	0	0	0	0	0	0	0	0
AT1G05483	0	0	0	0	0	0	0	0	0	0	0	0	0	0	0	0	0	0	0	0
AT1G05487	5	2	0	0	0	1	0	4	0	2	1	1	2.33333	2.51661	0.333333	0.57735	1.33333	2.3094	1.33333	0.57735
AT1G05490	289	134	203	438	320	355	86	131	78	218	242	212	208.667	77.6552	371	60.6053	98.3333	28.5715	224	15.8745
AT1G05493	6	5	1	2	0	2	0	1	0	1	2	1	4	2.64575	1.33333	1.1547	0.333333	0.57735	1.33333	0.57735
AT1G05497	1	0	0	4	1	2	0	1	0	1	0	3	0.333333	0.57735	2.33333	1.52753	0.333333	0.57735	1.33333	1.52753
AT1G05500	14045	11124	11130	12948	10018	9999	5487	10070	8019	8253	9429	11129	12099.7	1684.71	10988.3	1697.15	7858.67	2295.7	9603.67	1445.93
AT1G05507	0	0	0	1	1	7	0	0	1	0	1	1	0	0	3	3.4641	0.333333	0.57735	0.666667	0.57735
AT1G05510	2	3	13	10	3	9	2	10	7	10	8	5	6	6.08276	7.33333	3.78594	6.33333	4.04145	7.66667	2.51661
AT1G05517	125	88	79	1729	1285	1453	29	52	27	369	335	452	97.3333	24.379	1489	224.179	36	13.8924	385.333	60.1858
AT1G05520	12391	10114	10825	12458	7988	8644	6149	8986	6871	6461	7587	7774	11110	1164.95	9696.67	2413.77	7335.33	1474.4	7274	710.26
AT1G05523	0	0	0	0	0	0	0	0	0	0	0	0	0	0	0	0	0	0	0	0
AT1G05527	0	0	1	1	1	1	0	2	0	2	0	1	0.333333	0.57735	1	0	0.666667	1.1547	1	1
AT1G05530	64	40	62	107	59	46	9	21	21	8	28	32	55.3333	13.3167	70.6667	32.1299	17	6.9282	22.6667	12.8582
AT1G05533	2	1	0	14	14	16	0	2	0	13	15	12	1	1	14.6667	1.1547	0.666667	1.1547	13.3333	1.52753
AT1G05537	0	0	0	0	0	0	0	0	0	0	0	0	0	0	0	0	0	0	0	0
AT1G05540	76	55	70	113	91	50	45	51	39	52	46	52	67	10.8167	84.6667	31.9739	45	6	50	3.4641
AT1G05543	4	0	1	5	0	0	0	1	3	10	9	12	1.66667	2.08167	1.66667	2.88675	1.33333	1.52753	10.3333	1.52753
AT1G05547	0	0	0	0	0	0	0	0	0	0	0	0	0	0	0	0	0	0	0	0
AT1G05550	19	16	14	44	23	16	7	5	4	25	12	9	16.3333	2.51661	27.6667	14.5717	5.33333	1.52753	15.3333	8.5049
AT1G05553	0	1	0	2	1	2	1	0	1	6	0	0	0.333333	0.57735	1.66667	0.57735	0.666667	0.57735	2	3.4641
AT1G05557	3	8	10	18	6	4	2	6	4	7	2	6	7	3.60555	9.33333	7.57188	4	2	5	2.64575
AT1G05560	0	0	0	0	0	0	0	0	0	0	0	0	0	0	0	0	0	0	0	0
AT1G05562	0	0	0	0	0	0	0	0	0	0	0	0	0	0	0	0	0	0	0	0
AT1G05563	0	0	0	0	0	0	0	0	0	0	0	0	0	0	0	0	0	0	0	0
AT1G05567	0	0	0	0	0	0	0	0	0	1	0	1	0	0	0	0	0	0	0.666667	0.57735
AT1G05570	13826	11672	13805	16635	11548	12078	6652	11133	6953	8458	9174	10214	13101	1237.59	13420.3	2796.57	8246	2504.74	9282	882.968
AT1G05575	401	358	333	376	354	355	4072	8641	7756	12995	11750	13366	364	34.3948	361.667	12.4231	6823	2423.18	12703.7	846.475
AT1G05577	34	32	43	26	21	34	44	80	36	187	221	247	36.3333	5.85947	27	6.55744	53.3333	23.4379	218.333	30.0888
AT1G05580	0	0	2	10	6	1	0	0	0	5	0	1	0.666667	1.1547	5.66667	4.50925	0	0	2	2.64575
AT1G05583	0	0	0	0	0	0	0	0	0	0	0	0	0	0	0	0	0	0	0	0
AT1G05587	0	0	0	0	0	0	0	0	0	0	0	0	0	0	0	0	0	0	0	0
AT1G05590	2373	1810	1975	2772	1658	1843	477	776	417	557	599	772	2052.67	289.424	2091	596.973	556.667	192.303	642.667	113.958
AT1G05593	0	0	0	0	0	0	0	0	0	0	0	0	0	0	0	0	0	0	0	0
AT1G05597	0	0	0	0	0	0	0	0	0	0	0	0	0	0	0	0	0	0	0	0
AT1G05600	1605	1192	1323	2360	1685	1928	208	490	292	566	598	676	1373.33	211.051	1991	341.882	330	144.79	613.333	56.5803
AT1G05603	0	0	0	0	0	0	0	0	0	0	0	0	0	0	0	0	0	0	0	0
AT1G05607	0	0	0	0	0	2	0	0	0	0	4	0	0	0	0.666667	1.1547	0	0	1.33333	2.3094
AT1G05610	107	55	82	106	115	111	48	68	59	77	105	100	81.3333	26.0064	110.667	4.50925	58.3333	10.0167	94	14.9332
AT1G05613	0	1	0	1	1	2	1	0	0	2	2	7	0.333333	0.57735	1.33333	0.57735	0.333333	0.57735	3.66667	2.88675
AT1G05615	0	0	0	1	1	0	0	0	0	1	1	0	0	0	0.666667	0.57735	0	0	0.666667	0.57735
AT1G05617	0	0	0	0	4	0	1	0	1	1	7	14	0	0	1.33333	2.3094	0.666667	0.57735	7.33333	6.50641
AT1G05620	3649	2908	3499	3486	2387	2540	1491	2349	1811	1868	2069	2462	3352	391.761	2804.33	595.277	1883.67	433.591	2133	302.127
AT1G05623	0	1	1	2	1	1	0	1	0	3	4	17	0.666667	0.57735	1.33333	0.57735	0.333333	0.57735	8	7.81025
AT1G05627	0	0	0	0	0	0	0	0	1	6	0	1	0	0	0	0	0.333333	0.57735	2.33333	3.21455
AT1G05630	1717	1347	1620	2134	1459	1690	2358	3685	2597	4245	4414	4465	1561.33	191.85	1761	343.055	2880	707.318	4374.67	115.154
AT1G05633	0	0	0	3	0	1	0	1	2	20	30	34	0	0	1.33333	1.52753	1	1	28	7.2111
AT1G05637	0	0	0	0	0	0	0	0	0	0	0	0	0	0	0	0	0	0	0	0
AT1G05640	1005	689	743	1122	735	837	265	484	296	375	420	567	812.333	169.025	898	200.582	348.333	118.509	454	100.414
AT1G05643	0	1	0	0	0	0	0	0	1	1	1	0	0.333333	0.57735	0	0	0.333333	0.57735	0.666667	0.57735
AT1G05647	8	5	0	3	0	7	0	2	6	5	3	15	4.33333	4.04145	3.33333	3.51188	2.66667	3.05505	7.66667	6.4291
AT1G05650	17	2	12	17	4	7	21	57	37	65	60	53	10.3333	7.63763	9.33333	6.80686	38.3333	18.037	59.3333	6.02771
AT1G05653	0	0	0	0	0	0	0	0	0	23	26	19	0	0	0	0	0	0	22.6667	3.51188
AT1G05657	0	0	0	1	0	0	0	0	0	0	0	0	0	0	0.333333	0.57735	0	0	0	0
AT1G05660	34	19	46	39	51	33	60	74	68	100	133	143	33	13.5277	41	9.16515	67.3333	7.02377	125.333	22.5019
AT1G05663	0	0	0	0	5	4	0	0	0	0	3	1	0	0	3	2.64575	0	0	1.33333	1.52753
AT1G05667	0	0	0	0	0	0	0	0	0	0	0	0	0	0	0	0	0	0	0	0
AT1G05670	1460	1098	983	1847	1172	1322	1220	2936	1740	2906	2400	2989	1180.33	248.93	1447	354.436	1965.33	879.912	2765	318.812
AT1G05673	0	0	0	0	0	0	0	0	0	0	0	0	0	0	0	0	0	0	0	0
AT1G05675	451	275	432	610	671	693	47051	81460	59580	80878	83916	89422	386	96.5971	658	43	62697	17415	84738.7	4331
AT1G05680	843	475	893	1278	634	1326	723	1559	1404	735	1531	1048	737	228.272	1079.33	386.416	1228.67	444.725	1104.67	401.014
AT1G05683	5	0	2	2	1	2	0	0	1	0	6	0	2.33333	2.51661	1.66667	0.57735	0.333333	0.57735	2	3.4641
AT1G05687	25	14	17	36	10	24	0	2	1	12	2	3	18.6667	5.68624	23.3333	13.0128	1	1	5.66667	5.50757
AT1G05690	410	286	307	462	309	275	40	120	54	86	78	97	334.333	66.3652	348.667	99.6109	71.3333	42.7239	87	9.53939
AT1G05693	0	0	0	0	0	0	0	0	0	0	0	0	0	0	0	0	0	0	0	0
AT1G05697	0	0	0	0	0	0	0	0	0	0	0	0	0	0	0	0	0	0	0	0
AT1G05700	2349	2031	1604	1825	1288	1387	1968	3527	3313	3099	3954	3784	1994.67	373.827	1500	285.778	2936	845.114	3612.33	452.613
AT1G05703	26	21	35	31	25	27	1	9	24	2	22	21	27.3333	7.0946	27.6667	3.05505	11.3333	11.6762	15	11.2694
AT1G05707	0	0	0	0	0	0	0	0	0	0	0	0	0	0	0	0	0	0	0	0
AT1G05710	1724	1236	1252	1757	1446	1680	1375	2361	1759	2458	2757	3166	1404	277.244	1627.67	161.97	1831.67	497	2793.67	355.421
AT1G05713	0	0	0	0	0	0	0	0	0	0	0	0	0	0	0	0	0	0	0	0
AT1G05717	0	1	6	5	1	4	2	1	1	6	9	6	2.33333	3.21455	3.33333	2.08167	1.33333	0.57735	7	1.73205
AT1G05720	1588	1257	1399	1401	1102	1070	505	915	748	696	756	827	1414.67	166.055	1191	182.568	722.667	206.171	759.667	65.5769
AT1G05723	0	0	0	0	0	0	0	0	0	0	0	0	0	0	0	0	0	0	0	0
AT1G05727	0	0	0	0	0	0	0	0	0	0	0	0	0	0	0	0	0	0	0	0
AT1G05730	864	643	536	694	462	588	404	698	575	473	585	598	681	167.269	581.333	116.144	559	147.652	552	68.7241
AT1G05733	0	0	0	0	0	0	0	0	0	0	0	0	0	0	0	0	0	0	0	0
AT1G05737	2	0	1	0	0	1	0	1	5	5	9	7	1	1	0.333333	0.57735	2	2.64575	7	2
AT1G05740	10	6	16	9	8	20	0	10	8	13	12	6	10.6667	5.03322	12.3333	6.65833	6	5.2915	10.3333	3.78594
AT1G05747	5	4	7	3	1	0	0	0	0	1	7	1	5.33333	1.52753	1.33333	1.52753	0	0	3	3.4641
AT1G05750	938	740	801	1146	606	747	393	837	494	602	618	783	826.333	101.402	833	280.084	574.667	232.732	667.667	100.201
AT1G05753	0	0	0	0	0	0	0	0	0	0	0	0	0	0	0	0	0	0	0	0
AT1G05757	32	21	13	19	12	18	12	19	13	14	13	5	22	9.53939	16.3333	3.78594	14.6667	3.78594	10.6667	4.93288
AT1G05760	0	0	0	0	0	0	0	0	0	0	0	0	0	0	0	0	0	0	0	0
AT1G05763	28	29	16	42	15	24	0	5	1	1	1	1	24.3333	7.23418	27	13.7477	2	2.64575	1	0
AT1G05767	0	0	0	0	0	0	0	0	0	0	0	0	0	0	0	0	0	0	0	0
AT1G05770	102	133	114	108	121	101	67	145	87	68	67	95	116.333	15.6312	110	10.1489	99.6667	40.5134	76.6667	15.885
AT1G05773	188	170	196	210	153	200	87	233	188	216	179	206	184.667	13.3167	187.667	30.4357	169.333	74.7685	200.333	19.1398
AT1G05777	10	16	9	10	21	9	1	8	0	8	4	3	11.6667	3.78594	13.3333	6.65833	3	4.3589	5	2.64575
AT1G05780	1909	1585	1509	2006	1353	1432	552	1198	779	931	968	1290	1667.67	212.427	1597	356.4	843	327.721	1063	197.456
AT1G05783	38	38	44	55	63	63	26	51	41	119	104	89	40	3.4641	60.3333	4.6188	39.3333	12.5831	104	15
AT1G05785	1271	1060	1054	1123	942	920	570	1124	987	911	1039	1241	1128.33	123.589	995	111.396	893.667	288.552	1063.67	166.377
AT1G05787	0	0	0	0	0	0	0	0	0	0	0	0	0	0	0	0	0	0	0	0
AT1G05790	4058	3147	3463	4081	3001	3135	1207	2633	1789	2002	2226	2788	3556	462.566	3405.67	588.681	1876.33	717	2338.67	404.931
AT1G05793	0	0	3	0	0	1	0	1	0	1	1	1	1	1.73205	0.333333	0.57735	0.333333	0.57735	1	0
AT1G05797	0	0	0	0	0	0	0	0	0	1	0	1	0	0	0	0	0	0	0.666667	0.57735
AT1G05800	15	5	7	10	8	7	15	14	18	10	22	19	9	5.2915	8.33333	1.52753	15.6667	2.08167	17	6.245
AT1G05803	0	0	1	0	2	0	0	1	0	0	0	1	0.333333	0.57735	0.666667	1.1547	0.333333	0.57735	0.333333	0.57735
AT1G05805	4532	3497	4271	3977	3134	3422	2477	5073	3455	3316	3544	4169	4100	538.272	3511	428.489	3668.33	1311.08	3676.33	441.629
AT1G05807	0	0	0	0	0	0	0	0	0	2	2	1	0	0	0	0	0	0	1.66667	0.57735
AT1G05810	3804	3008	3142	3382	2766	2808	1179	2006	1521	1603	1674	2003	3318	426.188	2985.33	344.165	1568.67	415.555	1760	213.417
AT1G05813	0	0	0	4	0	4	0	1	0	0	0	6	0	0	2.66667	2.3094	0.333333	0.57735	2	3.4641
AT1G05817	1	0	0	0	1	0	0	1	0	0	0	1	0.333333	0.57735	0.333333	0.57735	0.333333	0.57735	0.333333	0.57735
AT1G05820	933	681	744	830	718	663	294	776	420	542	541	647	786	131.145	737	85.1058	496.667	249.979	576.667	60.9125
AT1G05823	0	0	1	2	0	0	0	0	0	0	0	0	0.333333	0.57735	0.666667	1.1547	0	0	0	0
AT1G05827	0	0	0	0	0	0	0	0	0	0	1	0	0	0	0	0	0	0	0.333333	0.57735
AT1G05830	9567	7582	8115	10604	6896	8426	3295	6237	3709	4662	4974	5893	8421.33	1027.34	8642	1863.41	4413.67	1592.56	5176.33	639.957
AT1G05833	204	151	157	208	138	174	19	42	41	40	41	42	170.667	29.023	173.333	35.0048	34	13	41	1
AT1G05835	17	13	14	16	18	29	9	15	5	20	8	15	14.6667	2.08167	21	7	9.66667	5.03322	14.3333	6.02771
AT1G05837	0	0	0	0	0	0	0	0	0	0	0	0	0	0	0	0	0	0	0	0
AT1G05840	4509	3683	3922	4316	3461	3677	1536	3386	2443	2534	2679	3240	4038	425.042	3818	444.598	2455	925.058	2817.67	372.868
AT1G05843	0	0	0	0	0	0	0	0	0	1	0	1	0	0	0	0	0	0	0.666667	0.57735
AT1G05847	0	0	0	0	0	0	0	0	0	0	0	0	0	0	0	0	0	0	0	0
AT1G05850	137550	106615	114915	129470	97715	103457	57705	86044	68961	71955	79293	99891	119693	16011.5	110214	16921.5	70903.3	14269	83713	14483
AT1G05853	1590	1111	1203	1371	1257	1505	2243	1576	976	1521	1620	1523	1301.33	254.19	1377.67	124.134	1598.33	633.795	1554.67	56.5892
AT1G05857	0	0	0	1	1	2	1	13	11	62	38	64	0	0	1.33333	0.57735	8.33333	6.4291	54.6667	14.4684
AT1G05860	1880	1672	1798	2576	1668	2028	532	745	476	551	649	686	1783.33	104.773	2090.67	457.232	584.333	141.931	628.667	69.7591
AT1G05863	0	0	0	2	0	1	0	0	0	0	0	5	0	0	1	1	0	0	1.66667	2.88675
AT1G05867	14	18	14	15	7	12	1	0	2	3	6	3	15.3333	2.3094	11.3333	4.04145	1	1	4	1.73205
AT1G05870	5723	4569	4984	5956	4195	4608	908	1776	1126	1136	1236	1480	5092	584.531	4919.67	920.941	1270	451.562	1284	176.952
AT1G05873	0	0	0	0	0	0	0	0	0	0	0	0	0	0	0	0	0	0	0	0
AT1G05880	235	131	117	148	131	112	231	499	523	490	625	686	161	64.467	130.333	18.0093	417.667	162.103	600.333	100.301
AT1G05887	0	0	0	0	0	0	0	0	0	0	0	0	0	0	0	0	0	0	0	0
AT1G05890	10326	8099	9245	10741	7957	8687	4443	8323	5682	6319	7439	8765	9223.33	1113.66	9128.33	1443.52	6149.33	1981.77	7507.67	1224.44
AT1G05893	0	0	0	0	0	0	0	0	0	0	0	0	0	0	0	0	0	0	0	0
AT1G05894	48	44	33	51	28	37	12	56	35	36	66	56	41.6667	7.76745	38.6667	11.5902	34.3333	22.0076	52.6667	15.2753
AT1G05897	7	11	0	4	3	3	1	1	0	2	4	3	6	5.56776	3.33333	0.57735	0.666667	0.57735	3	1
AT1G05900	2332	1862	1858	2345	1718	1855	559	1353	882	1131	997	1144	2017.33	272.517	1972.67	329.646	931.333	399.292	1090.67	81.3777
AT1G05903	0	0	0	0	0	0	0	0	0	2	0	1	0	0	0	0	0	0	1	1
AT1G05907	58	52	45	288	198	152	2	20	21	96	81	103	51.6667	6.50641	212.667	69.1761	14.3333	10.6927	93.3333	11.2398
AT1G05910	8694	7148	7338	8670	5430	6163	3601	6014	4459	4339	4975	5124	7726.67	843.105	6754.33	1699.02	4691.33	1223.16	4812.67	416.918
AT1G05913	2	2	1	5	10	11	0	2	0	4	3	2	1.66667	0.57735	8.66667	3.21455	0.666667	1.1547	3	1
AT1G05917	0	0	0	0	0	0	0	0	0	0	0	0	0	0	0	0	0	0	0	0
AT1G05920	1	0	0	1	0	1	0	0	1	2	0	1	0.333333	0.57735	0.666667	0.57735	0.333333	0.57735	1	1
AT1G05927	0	0	0	0	0	0	0	0	0	0	0	0	0	0	0	0	0	0	0	0
AT1G05930	0	2	1	4	1	0	1	1	0	5	0	0	1	1	1.66667	2.08167	0.666667	0.57735	1.66667	2.88675
AT1G05933	154	136	110	185	99	91	1359	3719	3921	5352	4767	5648	133.333	22.1209	125	52.1153	2999.67	1424.44	5255.67	448.331
AT1G05937	9	14	9	31	29	21	2	2	2	23	6	12	10.6667	2.88675	27	5.2915	2	0	13.6667	8.62168
AT1G05940	3542	3224	3360	3554	2364	2862	1408	2208	1826	1786	2073	2301	3375.33	159.554	2926.67	597.63	1814	400.135	2053.33	258.063
AT1G05943	0	0	0	0	0	0	0	0	0	0	0	0	0	0	0	0	0	0	0	0
AT1G05947	0	0	0	5	1	4	0	0	0	7	5	8	0	0	3.33333	2.08167	0	0	6.66667	1.52753
AT1G05950	1202	892	992	1254	865	1013	403	771	515	475	597	696	1028.67	158.219	1044	196.344	563	188.637	589.333	110.699
AT1G05953	0	0	0	0	0	0	0	0	0	0	0	0	0	0	0	0	0	0	0	0
AT1G05957	0	1	0	1	0	0	0	0	0	0	0	0	0.333333	0.57735	0.333333	0.57735	0	0	0	0
AT1G05960	9027	7445	8816	9735	6624	7300	5099	9194	5944	7463	8002	8169	8429.33	858.961	7886.33	1636.28	6745.67	2162	7878	368.973
AT1G05963	15	5	8	2	8	19	0	0	1	0	1	0	9.33333	5.1316	9.66667	8.62168	0.333333	0.57735	0.333333	0.57735
AT1G05967	0	1	2	3	2	1	1	0	0	5	2	4	1	1	2	1	0.333333	0.57735	3.66667	1.52753
AT1G05970	1091	865	961	1109	926	874	334	760	499	668	743	824	972.333	113.425	969.667	123.436	531	214.795	745	78.0192
AT1G05973	0	0	0	0	0	0	0	0	0	0	0	0	0	0	0	0	0	0	0	0
AT1G05977	25	12	26	28	24	23	1	11	3	2	5	0	21	7.81025	25	2.64575	5	5.2915	2.33333	2.51661
AT1G05980	2	0	1	1	0	0	0	0	0	0	1	1	1	1	0.333333	0.57735	0	0	0.666667	0.57735
AT1G05983	1	1	1	9	6	9	2	6	1	9	9	9	1	0	8	1.73205	3	2.64575	9	0
AT1G05987	16	11	43	86	70	62	3	3	6	28	19	22	23.3333	17.2143	72.6667	12.2202	4	1.73205	23	4.58258
AT1G05990	38	13	45	18	22	19	7	18	31	22	67	45	32	16.8226	19.6667	2.08167	18.6667	12.0139	44.6667	22.5019
AT1G05993	135	115	178	288	221	239	7	33	30	157	129	104	142.667	32.1921	249.333	34.6747	23.3333	14.2244	130	26.5141
AT1G05997	106	52	95	115	89	84	7	24	15	22	35	41	84.3333	28.5365	96	16.6433	15.3333	8.5049	32.6667	9.71253
AT1G06000	0	0	0	0	0	0	0	0	0	0	0	0	0	0	0	0	0	0	0	0
AT1G06002	0	0	0	1	0	0	0	0	0	0	0	0	0	0	0.333333	0.57735	0	0	0	0
AT1G06003	0	0	0	0	0	0	0	0	0	0	0	0	0	0	0	0	0	0	0	0
AT1G06007	0	0	0	0	0	0	0	0	0	0	0	0	0	0	0	0	0	0	0	0
AT1G06010	1887	1594	1546	1720	1363	1441	682	1187	1024	1004	1010	1196	1675.67	184.587	1508	187.694	964.333	257.733	1070	109.16
AT1G06013	0	0	0	2	0	0	0	0	1	2	3	2	0	0	0.666667	1.1547	0.333333	0.57735	2.33333	0.57735
AT1G06017	12	12	15	25	18	23	1	11	8	9	3	8	13	1.73205	22	3.60555	6.66667	5.1316	6.66667	3.21455
AT1G06020	43	29	34	23	23	34	20	52	18	31	47	62	35.3333	7.0946	26.6667	6.35085	30	19.0788	46.6667	15.5027
AT1G06023	16	1	21	14	10	15	8	19	11	15	12	16	12.6667	10.4083	13	2.64575	12.6667	5.68624	14.3333	2.08167
AT1G06027	1	4	1	1	3	0	1	4	5	1	1	1	2	1.73205	1.33333	1.52753	3.33333	2.08167	1	0
AT1G06030	14	17	27	28	17	20	12	6	8	16	5	4	19.3333	6.80686	21.6667	5.68624	8.66667	3.05505	8.33333	6.65833
AT1G06033	3075	2637	2831	2567	1894	2013	1020	2100	1734	1755	1826	1886	2847.67	219.475	2158	359.167	1618	549.265	1822.33	65.5769
AT1G06037	3	7	6	11	12	20	0	4	0	5	7	6	5.33333	2.08167	14.3333	4.93288	1.33333	2.3094	6	1
AT1G06040	18590	14486	15647	20932	13949	15002	4506	7832	5326	6116	6086	7257	16241	2115.5	16627.7	3764.66	5888	1732.76	6486.33	667.585
AT1G06043	5	2	1	5	3	1	0	1	3	2	3	2	2.66667	2.08167	3	2	1.33333	1.52753	2.33333	0.57735
AT1G06045	0	0	0	0	0	0	0	0	0	0	0	0	0	0	0	0	0	0	0	0
AT1G06047	0	0	1	0	1	0	0	0	0	1	1	0	0.333333	0.57735	0.333333	0.57735	0	0	0.666667	0.57735
AT1G06050	1379	1129	1263	1499	1257	1296	1296	2431	1904	2294	2481	2542	1257	125.108	1350.67	129.932	1877	567.982	2439	129.225
AT1G06053	0	0	0	1	0	0	0	0	0	1	0	0	0	0	0.333333	0.57735	0	0	0.333333	0.57735
AT1G06057	0	0	0	7	0	3	0	0	0	0	1	1	0	0	3.33333	3.51188	0	0	0.666667	0.57735
AT1G06060	4717	3516	3604	4168	3224	3515	1976	3322	2514	2441	2684	3127	3945.67	669.442	3635.67	483.43	2604	677.498	2750.67	347.825
AT1G06063	0	0	0	0	0	0	0	0	0	0	0	0	0	0	0	0	0	0	0	0
AT1G06067	0	0	0	0	0	0	0	0	0	0	0	0	0	0	0	0	0	0	0	0
AT1G06070	5564	4261	4570	6032	4228	4673	2287	4213	2804	3341	3439	4067	4798.33	680.848	4977.67	939.798	3101.33	996.832	3615.67	393.926
AT1G06073	1	0	0	2	7	7	0	0	0	2	1	1	0.333333	0.57735	5.33333	2.88675	0	0	1.33333	0.57735
AT1G06080	6394	4155	6990	7977	7821	7783	382	889	505	1063	807	1174	5846.33	1494.74	7860.33	102.807	592	264.46	1014.67	188.214
AT1G06083	156	104	102	120	96	98	32	46	30	61	56	27	120.667	30.6159	104.667	13.3167	36	8.7178	48	18.3576
AT1G06087	1462	1119	1128	1269	757	869	291	644	675	609	660	620	1236.33	195.485	965	269.162	536.667	213.317	629.667	26.839
AT1G06090	1112	885	1364	1364	863	928	499	892	540	564	629	792	1120.33	239.609	1051.67	272.434	643.667	216.038	661.667	117.458
AT1G06093	0	0	0	0	0	0	0	0	0	0	0	0	0	0	0	0	0	0	0	0
AT1G06097	0	0	0	0	0	0	0	0	0	0	0	0	0	0	0	0	0	0	0	0
AT1G06100	43	29	18	36	45	18	13	23	10	21	14	16	30	12.53	33	13.7477	15.3333	6.80686	17	3.60555
AT1G06103	0	0	0	0	0	0	0	0	0	0	0	0	0	0	0	0	0	0	0	0
AT1G06110	5446	4149	4631	5591	4147	4142	1350	2580	1687	2163	2111	2708	4742	655.586	4626.67	835.141	1872.33	635.599	2327.33	330.691
AT1G06113	17	18	12	17	8	14	1	1	1	5	3	7	15.6667	3.21455	13	4.58258	1	0	5	2
AT1G06117	0	0	0	5	3	1	0	0	0	1	0	1	0	0	3	2	0	0	0.666667	0.57735
AT1G06120	102	78	107	160	121	89	33	63	27	54	68	37	95.6667	15.5027	123.333	35.5575	41	19.2873	53	15.5242
AT1G06123	3	1	2	15	0	5	0	0	0	1	0	1	2	1	6.66667	7.63763	0	0	0.666667	0.57735
AT1G06127	0	1	0	5	1	2	14	21	21	147	134	207	0.333333	0.57735	2.66667	2.08167	18.6667	4.04145	162.667	38.9401
AT1G06130	6291	4940	5289	6119	4786	5064	5632	9997	8473	9735	10469	12208	5506.67	701.309	5323	703.23	8034	2215.37	10804	1270.08
AT1G06133	0	0	0	1	0	4	1	0	1	0	0	0	0	0	1.66667	2.08167	0.666667	0.57735	0	0
AT1G06135	6	0	0	2	2	6	1759	3316	2950	4859	5438	6940	2	3.4641	3.33333	2.3094	2675	814.114	5745.67	1074.07
AT1G06137	0	0	1	0	1	0	236	388	488	695	854	962	0.333333	0.57735	0.333333	0.57735	370.667	126.891	837	134.309
AT1G06140	226	243	226	373	232	296	293	694	537	968	923	995	231.667	9.81495	300.333	70.5998	508	202.067	962	36.3731
AT1G06143	979	728	783	1377	964	1012	355	497	379	592	788	884	830	131.936	1117.67	225.868	410.333	76.0088	754.667	148.827
AT1G06147	4	0	0	3	1	0	4	26	5	11	13	16	1.33333	2.3094	1.33333	1.52753	11.6667	12.4231	13.3333	2.51661
AT1G06148	40	18	53	72	53	47	63	175	53	113	115	126	37	17.6918	57.3333	13.0512	97	67.7348	118	7
AT1G06150	6581	5062	5438	8321	4827	5585	1961	4194	2051	2630	3072	3436	5693.67	791.116	6244.33	1837.95	2735.33	1264.04	3046	403.629
AT1G06153	0	0	0	0	0	0	0	0	0	0	0	0	0	0	0	0	0	0	0	0
AT1G06157	1	0	0	0	4	6	0	0	1	13	5	6	0.333333	0.57735	3.33333	3.05505	0.333333	0.57735	8	4.3589
AT1G06160	1727	1693	2215	1959	1538	1518	429	726	514	515	707	677	1878.33	292.057	1671.67	249.039	556.333	152.959	633	103.286
AT1G06163	1	3	2	1	0	0	0	5	7	4	2	9	2	1	0.333333	0.57735	4	3.60555	5	3.60555
AT1G06170	15	7	30	23	23	26	3	27	16	16	10	12	17.3333	11.6762	24	1.73205	15.3333	12.0139	12.6667	3.05505
AT1G06173	57	36	71	42	34	44	25	48	27	27	45	43	54.6667	17.6163	40	5.2915	33.3333	12.741	38.3333	9.86577
AT1G06177	0	0	0	1	0	0	0	0	0	0	0	0	0	0	0.333333	0.57735	0	0	0	0
AT1G06180	1567	1324	1585	1765	1178	1310	293	530	319	433	449	426	1492	145.77	1417.67	307.955	380.667	129.978	436	11.7898
AT1G06187	0	0	0	0	0	0	0	0	0	0	2	1	0	0	0	0	0	0	1	1
AT1G06190	16931	13723	14327	14929	10036	11334	6751	10720	7068	7704	7524	8561	14993.7	1704.74	12099.7	2534.77	8179.67	2205.7	7929.67	554.109
AT1G06197	4	0	3	7	0	2	1	8	1	0	1	1	2.33333	2.08167	3	3.60555	3.33333	4.04145	0.666667	0.57735
AT1G06200	10032	7699	8142	9500	7169	7980	4981	8260	6408	7218	7815	8768	8624.33	1239.03	8216.33	1183.33	6549.67	1644.08	7933.67	781.784
AT1G06203	0	1	0	0	0	1	0	0	0	0	1	0	0.333333	0.57735	0.333333	0.57735	0	0	0.333333	0.57735
AT1G06207	51	28	29	47	18	27	10	49	31	40	26	23	36	13	30.6667	14.8436	30	19.5192	29.6667	9.07377
AT1G06210	7964	6191	6150	7157	5489	5885	4619	8082	5938	6203	6560	7588	6768.33	1035.68	6177	871.495	6213	1747.8	6783.67	719.08
AT1G06213	0	0	0	0	0	0	0	0	0	0	0	0	0	0	0	0	0	0	0	0
AT1G06217	29	10	29	29	13	12	2	15	11	16	3	7	22.6667	10.9697	18	9.53939	9.33333	6.65833	8.66667	6.65833
AT1G06220	20945	18013	20733	22612	15644	17373	10636	16043	11337	13164	14314	14615	19897	1635.03	18543	3628.35	12672	2940.34	14031	765.779
AT1G06225	32	13	44	20	19	6	10	31	10	4	11	5	29.6667	15.6312	15	7.81025	17	12.1244	6.66667	3.78594
AT1G06227	7	5	11	11	8	4	0	3	4	5	5	0	7.66667	3.05505	7.66667	3.51188	2.33333	2.08167	3.33333	2.88675
AT1G06230	12575	10164	11139	14651	9663	10938	6690	12218	7612	9435	10316	10579	11292.7	1212.82	11750.7	2591.4	8840	2961.53	10110	599.175
AT1G06233	0	0	0	0	0	0	0	0	0	0	0	0	0	0	0	0	0	0	0	0
AT1G06237	0	0	0	0	0	0	0	0	0	0	0	0	0	0	0	0	0	0	0	0
AT1G06240	740	554	759	820	535	566	242	387	258	236	257	337	684.333	113.271	640.333	156.366	295.667	79.5005	276.667	53.2948
AT1G06243	0	0	0	0	0	0	0	0	0	0	0	0	0	0	0	0	0	0	0	0
AT1G06247	0	0	0	0	0	0	0	0	0	0	0	0	0	0	0	0	0	0	0	0
AT1G06250	227	141	171	288	162	236	39	76	30	48	40	69	179.667	43.6501	228.667	63.3193	48.3333	24.379	52.3333	14.9778
AT1G06253	0	0	0	0	0	0	0	0	0	0	0	0	0	0	0	0	0	0	0	0
AT1G06257	0	0	0	0	0	0	0	0	0	0	0	0	0	0	0	0	0	0	0	0
AT1G06260	0	0	0	0	0	0	0	0	0	0	0	0	0	0	0	0	0	0	0	0
AT1G06263	0	0	0	0	0	0	0	0	0	0	0	0	0	0	0	0	0	0	0	0
AT1G06265	278	213	255	323	206	303	55	119	55	109	108	98	248.667	32.9596	277.333	62.5806	76.3333	36.9504	105	6.08276
AT1G06267	16	22	24	40	34	34	1	4	7	20	11	14	20.6667	4.16333	36	3.4641	4	3	15	4.58258
AT1G06270	693	531	462	692	412	498	192	333	248	230	315	358	562	118.579	534	143.429	257.667	70.9953	301	65.1383
AT1G06273	71	52	40	79	66	69	22	12	30	21	40	39	54.3333	15.6312	71.3333	6.80686	21.3333	9.0185	33.3333	10.6927
AT1G06277	8	19	15	36	16	31	1	4	2	5	6	12	14	5.56776	27.6667	10.4083	2.33333	1.52753	7.66667	3.78594
AT1G06280	0	0	0	0	1	1	0	0	0	1	1	1	0	0	0.666667	0.57735	0	0	1	0
AT1G06283	635	514	621	909	747	778	153	509	453	749	721	718	590	66.1891	811.333	85.9903	371.667	191.43	729.333	17.0978
AT1G06287	1	2	7	9	4	7	0	2	2	0	3	0	3.33333	3.21455	6.66667	2.51661	1.33333	1.1547	1	1.73205
AT1G06290	19891	15752	17550	19443	13613	14445	11241	17164	12397	12689	13414	15881	17731	2075.43	15833.7	3153.33	13600.7	3139.6	13994.7	1673.35
AT1G06293	0	1	0	1	0	0	1	2	0	6	7	9	0.333333	0.57735	0.333333	0.57735	1	1	7.33333	1.52753
AT1G06297	0	0	0	0	0	0	0	0	0	0	0	0	0	0	0	0	0	0	0	0
AT1G06303	0	0	0	0	0	0	0	0	0	0	0	0	0	0	0	0	0	0	0	0
AT1G06307	3	2	3	3	0	1	4	1	1	4	0	0	2.66667	0.57735	1.33333	1.52753	2	1.73205	1.33333	2.3094
AT1G06310	113	78	104	153	64	63	62	86	39	37	53	81	98.3333	18.1751	93.3333	51.6753	62.3333	23.5018	57	22.2711
AT1G06313	1	0	0	2	1	1	1	4	0	2	4	1	0.333333	0.57735	1.33333	0.57735	1.66667	2.08167	2.33333	1.52753
AT1G06317	0	0	0	0	0	0	0	0	0	0	0	0	0	0	0	0	0	0	0	0
AT1G06320	4	9	7	29	6	12	3	3	4	5	8	5	6.66667	2.51661	15.6667	11.9304	3.33333	0.57735	6	1.73205
AT1G06323	7	3	4	71	58	37	9	22	32	204	222	239	4.66667	2.08167	55.3333	17.1561	21	11.5326	221.667	17.5024
AT1G06327	0	0	0	0	0	0	0	0	0	0	0	0	0	0	0	0	0	0	0	0
AT1G06330	88	68	90	118	40	80	29	42	29	26	35	21	82	12.1655	79.3333	39.0043	33.3333	7.50555	27.3333	7.0946
AT1G06333	0	0	0	0	0	0	0	0	0	0	0	0	0	0	0	0	0	0	0	0
AT1G06337	0	0	0	0	0	0	0	0	0	0	0	0	0	0	0	0	0	0	0	0
AT1G06340	6	6	1	7	2	2	0	0	0	0	0	6	4.33333	2.88675	3.66667	2.88675	0	0	2	3.4641
AT1G06343	0	0	0	1	0	4	0	0	0	1	0	6	0	0	1.66667	2.08167	0	0	2.33333	3.21455
AT1G06347	0	0	0	0	0	0	0	1	0	0	0	0	0	0	0	0	0.333333	0.57735	0	0
AT1G06350	364	320	479	460	253	367	154	267	147	174	200	251	387.667	82.0995	360	103.677	189.333	67.3523	208.333	39.1706
AT1G06353	0	0	0	8	0	1	0	0	0	0	1	0	0	0	3	4.3589	0	0	0.333333	0.57735
AT1G06357	0	0	0	0	0	1	0	0	0	0	1	0	0	0	0.333333	0.57735	0	0	0.333333	0.57735
AT1G06360	4196	3020	4418	5572	3480	3513	1304	2250	1314	1853	1781	2151	3878	751.295	4188.33	1198.4	1622.67	543.31	1928.33	196.167
AT1G06363	0	0	0	0	0	0	0	0	0	0	0	0	0	0	0	0	0	0	0	0
AT1G06370	695	485	677	889	488	618	191	382	205	393	439	484	619	116.396	665	204.59	259.333	106.463	438.667	45.5009
AT1G06373	0	0	0	0	5	2	1	0	0	0	0	0	0	0	2.33333	2.51661	0.333333	0.57735	0	0
AT1G06377	5	0	1	0	0	0	0	0	0	0	4	0	2	2.64575	0	0	0	0	1.33333	2.3094
AT1G06380	2748	2318	2075	2897	1892	2111	1138	1823	1366	1251	1616	1555	2380.33	340.802	2300	528.486	1442.33	348.821	1474	195.517
AT1G06383	1	6	0	2	0	0	0	2	0	1	1	0	2.33333	3.21455	0.666667	1.1547	0.666667	1.1547	0.666667	0.57735
AT1G06387	0	0	0	0	0	0	0	0	0	0	0	0	0	0	0	0	0	0	0	0
AT1G06390	13076	10267	11030	12819	9588	10080	4618	8332	6258	6931	7620	9244	11457.7	1452.51	10829	1740.86	6402.67	1861.22	7931.67	1187.58
AT1G06393	0	0	0	0	0	0	0	0	0	0	0	0	0	0	0	0	0	0	0	0
AT1G06397	0	0	0	0	0	0	0	0	0	0	0	0	0	0	0	0	0	0	0	0
AT1G06400	10481	8697	9084	9603	8443	8761	4148	7261	5070	5988	6101	6705	9420.67	938.441	8935.67	599.401	5493	1599.03	6264.67	385.503
AT1G06403	0	0	0	1	1	0	0	0	0	1	2	1	0	0	0.666667	0.57735	0	0	1.33333	0.57735
AT1G06407	2	0	0	2	2	0	0	0	1	0	0	0	0.666667	1.1547	1.33333	1.1547	0.333333	0.57735	0	0
AT1G06410	35904	28663	32844	37934	28608	30470	15009	29339	19729	23547	24813	26247	32470.3	3634.93	32337.3	4935.46	21359	7302.73	24869	1350.87
AT1G06413	0	0	0	6	10	9	0	0	0	1	8	1	0	0	8.33333	2.08167	0	0	3.33333	4.04145
AT1G06417	30	16	14	32	8	20	0	0	0	0	1	0	20	8.7178	20	12	0	0	0.333333	0.57735
AT1G06420	70	56	61	98	67	75	24	47	21	27	50	72	62.3333	7.0946	80	16.0935	30.6667	14.2244	49.6667	22.5019
AT1G06423	0	0	0	0	0	0	0	0	0	0	0	0	0	0	0	0	0	0	0	0
AT1G06427	0	0	0	0	0	0	0	0	0	0	0	0	0	0	0	0	0	0	0	0
AT1G06430	21571	16830	18114	24890	18386	19519	8222	14385	10305	13454	14824	16752	18838.3	2452.09	20931.7	3474.51	10970.7	3134.96	15010	1656.85
AT1G06433	0	0	0	5	2	0	1	0	0	2	1	2	0	0	2.33333	2.51661	0.333333	0.57735	1.66667	0.57735
AT1G06437	0	1	0	0	0	0	0	0	0	0	0	0	0.333333	0.57735	0	0	0	0	0	0
AT1G06440	501	428	431	477	387	373	235	349	265	271	335	355	453.333	41.3078	412.333	56.4388	283	59.0931	320.333	43.8786
AT1G06443	1	2	1	18	10	7	7	1	0	5	4	9	1.33333	0.57735	11.6667	5.68624	2.66667	3.78594	6	2.64575
AT1G06447	0	0	1	1	0	4	0	0	0	2	1	1	0.333333	0.57735	1.66667	2.08167	0	0	1.33333	0.57735
AT1G06450	95	98	89	162	118	134	28	35	28	63	61	51	94	4.58258	138	22.2711	30.3333	4.04145	58.3333	6.4291
AT1G06453	0	0	0	0	0	0	0	0	0	0	0	0	0	0	0	0	0	0	0	0
AT1G06457	174	135	154	158	102	125	115	140	68	71	108	97	154.333	19.5021	128.333	28.1484	107.667	36.5559	92	19
AT1G06460	1803	1369	1683	1908	1357	1597	589	838	550	752	779	908	1618.33	224.11	1620.67	276.261	659	156.24	813	83.3727
AT1G06463	318	185	307	227	199	241	56	165	168	180	169	138	270	73.8173	222.333	21.3854	129.667	63.8148	162.333	21.7792
AT1G06467	0	0	0	0	0	0	0	0	0	0	0	0	0	0	0	0	0	0	0	0
AT1G06470	7604	6072	6179	7227	5471	5708	2391	4586	3544	3534	3936	4390	6618.33	855.287	6135.33	952.809	3507	1097.97	3953.33	428.263
AT1G06473	250	196	196	369	260	258	37	84	66	97	87	122	214	31.1769	295.667	63.5164	62.3333	23.7136	102	18.0278
AT1G06475	0	0	0	0	0	0	0	0	0	0	0	0	0	0	0	0	0	0	0	0
AT1G06480	0	0	0	0	0	0	0	0	0	0	0	0	0	0	0	0	0	0	0	0
AT1G06483	2	1	5	11	5	2	0	6	1	2	3	3	2.66667	2.08167	6	4.58258	2.33333	3.21455	2.66667	0.57735
AT1G06487	10	5	2	16	6	12	3	2	0	2	0	4	5.66667	4.04145	11.3333	5.03322	1.66667	1.52753	2	2
AT1G06490	1883	1276	1378	3133	1578	1904	820	1371	714	1362	1413	1674	1512.33	325.033	2205	820.035	968.333	352.724	1483	167.365
AT1G06493	1	0	0	4	0	1	0	1	0	0	0	1	0.333333	0.57735	1.66667	2.08167	0.333333	0.57735	0.333333	0.57735
AT1G06497	0	0	1	1	1	1	12	9	6	12	15	3	0.333333	0.57735	1	0	9	3	10	6.245
AT1G06500	532	402	472	579	463	471	102	255	159	252	203	257	468.667	65.0641	504.333	64.7868	172	77.324	237.333	29.8385
AT1G06507	0	0	0	0	0	0	1	2	3	0	1	0	0	0	0	0	2	1	0.333333	0.57735
AT1G06510	4265	3610	3398	4142	3287	3577	1622	2878	2111	2844	2662	2975	3757.67	451.969	3668.67	434.808	2203.67	633.107	2827	157.191
AT1G06513	0	0	1	0	0	0	1	3	1	12	2	0	0.333333	0.57735	0	0	1.66667	1.1547	4.66667	6.4291
AT1G06515	1418	1114	1136	1199	979	998	557	1041	877	864	867	1144	1222.67	169.521	1058.67	121.903	825	246.154	958.333	160.799
AT1G06517	0	0	1	0	0	0	0	0	0	7	0	1	0.333333	0.57735	0	0	0	0	2.66667	3.78594
AT1G06520	708	602	581	676	535	484	326	650	498	467	479	560	630.333	68.0759	565	99.4535	491.333	162.103	502	50.5866
AT1G06523	0	0	0	1	1	0	6	6	7	1	1	3	0	0	0.666667	0.57735	6.33333	0.57735	1.66667	1.1547
AT1G06527	1	0	0	1	1	4	0	0	0	0	0	4	0.333333	0.57735	2	1.73205	0	0	1.33333	2.3094
AT1G06530	0	0	0	0	0	0	0	0	0	0	0	0	0	0	0	0	0	0	0	0
AT1G06533	11	7	1	3	3	0	0	0	1	1	2	6	6.33333	5.03322	2	1.73205	0.333333	0.57735	3	2.64575
AT1G06537	1830	1487	1350	1621	1171	1348	669	1083	1031	1302	1283	1165	1555.67	247.258	1380	226.7	927.667	225.516	1250	74.2226
AT1G06540	60	31	47	54	44	55	36	58	35	49	84	94	46	14.5258	51	6.08276	43	13	75.6667	23.6291
AT1G06543	0	0	2	0	1	3	0	0	0	7	3	0	0.666667	1.1547	1.33333	1.52753	0	0	3.33333	3.51188
AT1G06547	350	217	239	753	517	659	66	66	38	196	182	216	268.667	71.2905	643	118.811	56.6667	16.1658	198	17.088
AT1G06550	7780	5511	6284	7913	4970	5769	3775	6822	5114	5023	5911	6372	6525	1153.54	6217.33	1521.86	5237	1527.22	5768.67	685.671
AT1G06553	532	473	425	1222	951	955	214	295	192	557	598	594	476.667	53.5942	1042.67	155.32	233.667	54.2433	583	22.6053
AT1G06557	0	0	0	3	2	2	0	0	0	1	2	1	0	0	2.33333	0.57735	0	0	1.33333	0.57735
AT1G06560	4667	3737	4077	5120	2887	3579	1695	3308	2050	2379	2583	3031	4160.33	470.567	3862	1143.08	2351	847.581	2664.33	333.523
AT1G06567	15	5	8	80	45	50	1	9	7	15	14	31	9.33333	5.1316	58.3333	18.9297	5.66667	4.16333	20	9.53939
AT1G06570	5988	4565	6604	6816	5402	5286	4760	10991	5384	6486	6580	8191	5719	1045.78	5834.67	851.836	7045	3431.55	7085.67	958.4
AT1G06573	1362	912	1339	1083	885	857	726	1975	1276	1714	1737	1524	1204.33	253.429	941.667	123.196	1325.67	625.979	1658.33	116.903
AT1G06577	208	172	191	322	182	267	149	202	135	203	270	251	190.333	18.0093	257	70.5337	162	35.3412	241.333	34.5302
AT1G06580	788	631	627	1015	657	718	402	655	465	568	666	663	682	91.8205	796.667	191.526	507.333	131.705	632.333	55.7345
AT1G06583	56	47	60	97	58	75	42	81	44	84	53	75	54.3333	6.65833	76.6667	19.5533	55.6667	21.9621	70.6667	15.9478
AT1G06587	0	0	0	0	0	0	0	0	0	0	0	0	0	0	0	0	0	0	0	0
AT1G06590	2809	2094	2373	2989	1788	2272	1258	2342	1568	1905	2050	2384	2425.33	360.361	2349.67	604.255	1722.67	558.306	2113	245.636
AT1G06593	3	6	12	17	9	8	2	1	2	5	10	9	7	4.58258	11.3333	4.93288	1.66667	0.57735	8	2.64575
AT1G06597	0	0	0	0	0	0	0	0	0	0	0	0	0	0	0	0	0	0	0	0
AT1G06603	0	0	0	0	0	0	0	0	0	7	0	1	0	0	0	0	0	0	2.66667	3.78594
AT1G06607	0	3	4	12	3	3	0	6	1	2	3	5	2.33333	2.08167	6	5.19615	2.33333	3.21455	3.33333	1.52753
AT1G06610	0	0	0	0	1	2	0	1	0	0	1	1	0	0	1	1	0.333333	0.57735	0.666667	0.57735
AT1G06613	0	0	0	0	0	0	0	0	0	0	0	0	0	0	0	0	0	0	0	0
AT1G06617	0	0	0	2	1	1	0	1	0	0	1	2	0	0	1.33333	0.57735	0.333333	0.57735	1	1
AT1G06620	3519	2858	3923	3134	2356	2344	2877	4263	3163	4128	4087	4795	3433.33	537.643	2611.33	452.682	3434.33	731.755	4336.67	397.457
AT1G06623	0	0	0	0	0	0	0	0	0	0	0	0	0	0	0	0	0	0	0	0
AT1G06627	3	1	4	13	11	11	10	19	25	110	105	144	2.66667	1.52753	11.6667	1.1547	18	7.54983	119.667	21.2211
AT1G06630	4683	3657	3908	4477	3319	3723	1618	3917	2628	2983	3142	3575	4082.67	534.837	3839.67	587.749	2721	1152.32	3233.33	306.386
AT1G06633	0	0	0	0	0	0	0	0	0	0	2	7	0	0	0	0	0	0	3	3.60555
AT1G06637	0	0	0	0	0	0	0	0	0	1	0	0	0	0	0	0	0	0	0.333333	0.57735
AT1G06640	24604	19687	22152	18551	13151	14792	8644	13385	10159	7849	9229	10695	22147.7	2458.5	15498	2768.36	10729.3	2421.41	9257.67	1423.22
AT1G06643	0	0	0	0	0	0	0	0	0	0	0	0	0	0	0	0	0	0	0	0
AT1G06645	1941	1472	1454	1897	1607	1728	188	244	152	233	191	326	1622.33	276.12	1744	145.661	194.667	46.3609	250	69.0869
AT1G06647	0	0	0	0	0	0	0	0	0	0	0	0	0	0	0	0	0	0	0	0
AT1G06650	5342	4365	4771	5553	4141	4284	3243	5027	3263	3721	3665	4451	4826	490.817	4659.33	777.234	3844.33	1024.27	3945.67	438.526
AT1G06653	0	0	0	0	0	0	0	0	0	0	0	0	0	0	0	0	0	0	0	0
AT1G06657	0	0	1	0	0	0	0	0	0	0	1	0	0.333333	0.57735	0	0	0	0	0.333333	0.57735
AT1G06660	574	477	585	702	451	458	370	512	218	344	389	490	545.333	59.4334	537	142.937	366.667	147.028	407.667	74.7685
AT1G06663	0	0	0	0	0	0	0	0	0	0	0	0	0	0	0	0	0	0	0	0
AT1G06667	185	134	107	189	127	134	69	76	107	107	92	98	142	39.6106	150	33.9559	84	20.2237	99	7.54983
AT1G06670	24554	19335	20940	26616	15630	18820	10122	17375	11891	11889	14727	14556	21609.7	2673.17	20355.3	5651.64	13129.3	3781.75	13724	1591.45
AT1G06673	0	4	0	0	1	0	0	1	0	0	2	0	1.33333	2.3094	0.333333	0.57735	0.333333	0.57735	0.666667	1.1547
AT1G06677	0	0	0	0	0	0	0	0	0	0	0	0	0	0	0	0	0	0	0	0
AT1G06680	279862	220418	261655	264328	221833	214028	105489	172754	105551	136169	118114	151402	253978	30456.5	233396	27070.4	127931	38817.6	135228	16663.9
AT1G06683	0	0	0	0	0	0	0	0	0	0	0	0	0	0	0	0	0	0	0	0
AT1G06687	0	0	0	0	0	0	0	0	0	0	0	0	0	0	0	0	0	0	0	0
AT1G06690	2341	2084	2447	2591	2316	2116	875	1901	1013	1795	1311	1540	2290.67	186.661	2341	238.485	1263	556.816	1548.67	242.116
AT1G06693	7	2	1	5	7	2	2	5	10	2	6	7	3.33333	3.21455	4.66667	2.51661	5.66667	4.04145	5	2.64575
AT1G06697	0	0	0	1	0	0	0	0	0	1	0	0	0	0	0.333333	0.57735	0	0	0.333333	0.57735
AT1G06700	15461	12119	12647	14796	10913	12310	7602	14387	10552	11269	12792	14489	13409	1796.59	12673	1966.79	10847	3402.11	12850	1610.78
AT1G06703	0	0	1	0	4	0	0	0	0	0	0	0	0.333333	0.57735	1.33333	2.3094	0	0	0	0
AT1G06707	0	0	0	0	0	0	0	0	0	0	0	0	0	0	0	0	0	0	0	0
AT1G06710	2012	1615	1579	2398	1480	1726	556	1026	629	751	830	998	1735.33	240.276	1868	475.188	737	252.929	859.667	126.144
AT1G06713	0	0	0	0	0	0	0	0	0	0	0	0	0	0	0	0	0	0	0	0
AT1G06717	35	33	39	58	39	55	2	4	5	7	5	0	35.6667	3.05505	50.6667	10.2144	3.66667	1.52753	4	3.60555
AT1G06720	18305	14752	15752	20285	11861	14307	8165	14441	10366	10424	13156	12116	16269.7	1832.19	15484.3	4333.65	10990.7	3184.29	11898.7	1378.91
AT1G06723	0	0	0	17	11	20	0	0	0	6	4	4	0	0	16	4.58258	0	0	4.66667	1.1547
AT1G06727	9	6	17	16	2	3	0	8	5	2	5	1	10.6667	5.68624	7	7.81025	4.33333	4.04145	2.66667	2.08167
AT1G06730	2710	2284	2650	2921	1896	2334	1171	1808	1215	1398	1609	1713	2548	230.591	2383.67	514.302	1398	355.751	1573.33	160.5
AT1G06733	83	90	88	54	35	72	59	83	57	88	57	59	87	3.60555	53.6667	18.5023	66.3333	14.4684	68	17.3494
AT1G06737	73	58	61	80	58	67	41	87	80	55	53	85	64	7.93725	68.3333	11.0604	69.3333	24.7857	64.3333	17.9258
AT1G06740	1181	876	901	1157	793	828	429	604	335	482	543	639	986	169.337	926	200.816	456	136.517	554.667	79.1475
AT1G06743	25	12	17	10	6	4	11	19	7	3	4	5	18	6.55744	6.66667	3.05505	12.3333	6.1101	4	1
AT1G06747	0	1	0	1	2	1	0	0	0	4	0	1	0.333333	0.57735	1.33333	0.57735	0	0	1.66667	2.08167
AT1G06750	16	9	13	11	16	11	8	26	15	18	20	20	12.6667	3.51188	12.6667	2.88675	16.3333	9.07377	19.3333	1.1547
AT1G06753	176	150	190	189	135	146	107	313	235	350	354	287	172	20.2978	156.667	28.5365	218.333	104.006	330.333	37.581
AT1G06757	3	0	1	0	0	0	1	1	1	0	0	3	1.33333	1.52753	0	0	1	0	1	1.73205
AT1G06760	15892	11741	12745	16648	11419	12576	10826	17667	11506	13181	14490	17126	13459.3	2165.73	13547.7	2746.58	13333	3768.72	14932.3	2009.35
AT1G06770	2247	1628	1879	2199	1673	1789	1518	3088	2171	2622	2992	3133	1918	311.337	1887	276.355	2259	788.691	2915.67	263.913
AT1G06773	0	6	3	9	1	2	0	17	1	3	4	6	3	3	4	4.3589	6	9.53939	4.33333	1.52753
AT1G06777	0	0	0	0	0	0	0	0	0	0	0	0	0	0	0	0	0	0	0	0
AT1G06780	4924	3906	3804	5012	3485	3743	2954	4925	3755	3683	4365	4599	4211.33	619.291	4080	817.379	3878	991.24	4215.67	475.909
AT1G06783	0	0	0	0	0	0	0	0	0	0	0	0	0	0	0	0	0	0	0	0
AT1G06787	0	0	0	0	0	0	0	0	0	0	0	0	0	0	0	0	0	0	0	0
AT1G06790	1717	1459	1445	1968	1236	1471	498	809	613	705	745	868	1540.33	153.158	1558.33	373.733	640	157.248	772.667	84.949
AT1G06797	0	0	0	0	0	0	0	1	0	0	0	0	0	0	0	0	0.333333	0.57735	0	0
AT1G06800	667	538	604	789	672	760	994	1730	1411	1784	1943	2014	603	64.5058	740.333	60.9289	1378.33	369.086	1913.67	117.772
AT1G06810	2	4	5	13	3	2	1	2	3	14	7	16	3.66667	1.52753	6	6.08276	2	1	12.3333	4.72582
AT1G06817	4	0	0	1	1	0	0	0	0	0	0	0	1.33333	2.3094	0.666667	0.57735	0	0	0	0
AT1G06820	7213	5708	6083	7891	5800	6351	3076	5691	3640	5004	4775	5781	6334.67	783.427	6680.67	1083.78	4135.67	1376.16	5186.67	527.29
AT1G06823	0	0	0	0	0	0	0	0	0	0	0	0	0	0	0	0	0	0	0	0
AT1G06827	0	0	0	0	0	0	0	0	0	0	0	0	0	0	0	0	0	0	0	0
AT1G06830	570	541	612	488	296	433	1419	2562	1678	1693	1692	1752	574.333	35.6978	405.667	98.8753	1886.33	599.303	1712.33	34.356
AT1G06837	36	32	22	42	24	35	10	37	22	51	50	91	30	7.2111	33.6667	9.07377	23	13.5277	64	23.388
AT1G06840	5315	4683	4980	5950	3915	4551	9535	16444	13060	15675	15770	18165	4992.67	316.19	4805.33	1041.07	13013	3454.74	16536.7	1410.98
AT1G06850	525	457	455	567	333	425	321	489	318	429	422	500	479	39.8497	441.667	117.887	376	97.8724	450.333	43.1548
AT1G06853	1	0	2	6	0	3	0	0	1	1	0	3	1	1	3	3	0.333333	0.57735	1.33333	1.52753
AT1G06857	0	0	0	0	1	0	0	0	0	0	0	0	0	0	0.333333	0.57735	0	0	0	0
AT1G06860	0	0	0	0	1	0	0	0	0	1	1	0	0	0	0.333333	0.57735	0	0	0.666667	0.57735
AT1G06863	1	0	0	0	1	0	0	1	0	1	0	0	0.333333	0.57735	0.333333	0.57735	0.333333	0.57735	0.333333	0.57735
AT1G06867	7	5	0	48	32	17	3	14	5	102	95	90	4	3.60555	32.3333	15.5027	7.33333	5.85947	95.6667	6.02771
AT1G06870	2697	2255	2267	2589	1735	1895	1292	2221	1679	1753	2032	2059	2406.33	251.796	2073	453.974	1730.67	466.65	1948	169.414
AT1G06873	0	0	0	0	0	0	0	0	0	0	0	0	0	0	0	0	0	0	0	0
AT1G06877	4	14	4	60	45	35	4	3	34	66	92	89	7.33333	5.7735	46.6667	12.5831	13.6667	17.6163	82.3333	14.2244
AT1G06880	0	0	0	0	0	0	0	0	0	0	0	0	0	0	0	0	0	0	0	0
AT1G06883	0	0	0	2	0	1	2	8	9	14	19	21	0	0	1	1	6.33333	3.78594	18	3.60555
AT1G06890	13814	10580	10986	12135	8216	8813	5393	9032	7146	6278	7498	8535	11793.3	1761.68	9721.33	2111.5	7190.33	1819.91	7437	1129.74
AT1G06897	0	0	0	5	0	0	0	0	0	0	0	0	0	0	1.66667	2.88675	0	0	0	0
AT1G06900	13815	11912	12867	15821	9916	11803	6372	10370	7489	8644	9929	9598	12864.7	951.502	12513.3	3015.91	8077	2062.84	9390.33	667.196
AT1G06903	0	0	0	0	0	0	0	0	0	0	0	0	0	0	0	0	0	0	0	0
AT1G06907	0	0	0	0	0	0	0	0	0	0	0	0	0	0	0	0	0	0	0	0
AT1G06910	1632	1296	1417	1807	1238	1462	316	642	382	587	541	645	1448.33	170.177	1502.33	286.636	446.667	172.352	591	52.1153
AT1G06913	0	0	1	0	0	0	0	0	0	0	0	0	0.333333	0.57735	0	0	0	0	0	0
AT1G06917	1	0	1	6	2	3	10	13	0	6	11	3	0.666667	0.57735	3.66667	2.08167	7.66667	6.80686	6.66667	4.04145
AT1G06920	3	6	2	3	1	4	0	1	1	1	2	1	3.66667	2.08167	2.66667	1.52753	0.666667	0.57735	1.33333	0.57735
AT1G06923	49	16	21	26	45	19	32	30	36	28	51	47	28.6667	17.7858	30	13.4536	32.6667	3.05505	42	12.2882
AT1G06925	0	0	0	0	0	0	0	0	0	0	0	0	0	0	0	0	0	0	0	0
AT1G06927	0	0	0	0	0	0	0	0	0	0	0	0	0	0	0	0	0	0	0	0
AT1G06930	82	36	68	142	60	78	25	90	28	48	25	49	62	23.5797	93.3333	43.0968	47.6667	36.6924	40.6667	13.5769
AT1G06933	0	0	0	0	1	0	0	0	0	0	0	0	0	0	0.333333	0.57735	0	0	0	0
AT1G06937	0	0	0	0	0	0	0	0	0	0	0	0	0	0	0	0	0	0	0	0
AT1G06943	0	0	6	1	1	0	0	0	1	0	0	0	2	3.4641	0.666667	0.57735	0.333333	0.57735	0	0
AT1G06947	0	0	0	0	0	0	0	0	0	0	0	0	0	0	0	0	0	0	0	0
AT1G06950	54346	44374	46735	50460	33201	35759	24165	41685	26977	28368	27295	30633	48485	5211.24	39806.7	9314.29	30942.3	9409.06	28765.3	1704.1
AT1G06953	0	0	0	0	1	0	0	0	0	0	0	2	0	0	0.333333	0.57735	0	0	0.666667	1.1547
AT1G06957	3	5	0	2	1	2	0	0	1	0	1	0	2.66667	2.51661	1.66667	0.57735	0.333333	0.57735	0.333333	0.57735
AT1G06960	3330	2645	2599	3526	2543	2913	1139	1851	1441	1671	1781	2164	2858	409.411	2994	496.481	1477	357.363	1872	258.791
AT1G06963	10	17	21	32	15	1	5	24	20	27	39	21	16	5.56776	16	15.5242	16.3333	10.0167	29	9.16515
AT1G06967	1	0	0	0	0	0	1	0	0	1	0	2	0.333333	0.57735	0	0	0.333333	0.57735	1	1
AT1G06970	17	14	5	18	9	13	8	3	11	10	9	12	12	6.245	13.3333	4.50925	7.33333	4.04145	10.3333	1.52753
AT1G06973	0	0	0	0	0	0	0	0	0	0	0	0	0	0	0	0	0	0	0	0
AT1G06977	212	164	148	224	147	211	32	45	24	48	47	38	174.667	33.3067	194	41.2189	33.6667	10.5987	44.3333	5.50757
AT1G06980	84	56	69	75	69	76	26	27	22	28	40	46	69.6667	14.0119	73.3333	3.78594	25	2.64575	38	9.16515
AT1G06983	124	121	67	91	90	88	2563	4326	4488	3331	3571	3930	104	32.078	89.6667	1.52753	3792.33	1067.71	3610.67	301.464
AT1G06987	0	3	0	0	1	0	0	4	1	0	2	0	1	1.73205	0.333333	0.57735	1.66667	2.08167	0.666667	1.1547
AT1G06990	0	0	2	0	1	3	0	8	0	3	2	1	0.666667	1.1547	1.33333	1.52753	2.66667	4.6188	2	1
AT1G06993	6	1	3	18	4	4	0	1	0	2	0	2	3.33333	2.51661	8.66667	8.0829	0.333333	0.57735	1.33333	1.1547
AT1G06997	0	0	0	0	0	0	0	0	0	0	0	0	0	0	0	0	0	0	0	0
AT1G07000	4797	4059	4382	4591	4418	3890	39131	68146	52758	72953	77740	79654	4412.67	369.955	4299.67	365.174	53345	14516.4	76782.3	3451.62
AT1G07003	0	0	0	1	1	1	0	0	0	0	0	0	0	0	1	0	0	0	0	0
AT1G07007	0	0	0	0	0	0	0	0	0	0	0	0	0	0	0	0	0	0	0	0
AT1G07010	9839	7183	8019	10529	6812	8249	2463	4169	3095	3388	4022	4766	8347	1358.04	8530	1874.36	3242.33	862.49	4058.67	689.731
AT1G07013	1	0	0	1	1	0	1	0	1	2	1	2	0.333333	0.57735	0.666667	0.57735	0.666667	0.57735	1.66667	0.57735
AT1G07017	2	10	16	10	1	2	0	0	0	0	0	0	9.33333	7.02377	4.33333	4.93288	0	0	0	0
AT1G07020	877	696	739	818	610	633	784	1164	909	920	1045	984	770.667	94.5639	687	114.031	952.333	193.671	983	62.506
AT1G07023	0	2	2	69	48	88	2	1	2	24	16	39	1.33333	1.1547	68.3333	20.0083	1.66667	0.57735	26.3333	11.6762
AT1G07025	3	5	3	20	8	17	6	5	2	3	6	24	3.66667	1.1547	15	6.245	4.33333	2.08167	11	11.3578
AT1G07027	50	40	31	295	165	187	27	33	18	122	121	140	40.3333	9.50438	215.667	69.5797	26	7.54983	127.667	10.6927
AT1G07030	3625	3092	3371	3450	2686	2920	2431	4123	3077	3403	3722	3771	3362.67	266.598	3018.67	391.44	3210.33	853.844	3632	199.827
AT1G07040	2712	2006	2360	2480	1817	1872	687	1644	973	1011	1039	1427	2359.33	353	2056.33	367.935	1101.33	491.238	1159	232.517
AT1G07050	23	14	10	35	9	28	9	23	7	7	15	5	15.6667	6.65833	24	13.4536	13	8.7178	9	5.2915
AT1G07051	0	0	0	0	0	0	0	0	0	0	0	0	0	0	0	0	0	0	0	0
AT1G07060	14	22	7	19	18	15	17	14	16	13	27	20	14.3333	7.50555	17.3333	2.08167	15.6667	1.52753	20	7
AT1G07070	8017	6790	6565	8096	5104	5585	3083	4869	4022	4117	4091	4610	7124	781.5	6261.67	1606.68	3991.33	893.395	4272.67	292.428
AT1G07080	6651	5354	5910	8081	5615	5895	3198	4821	3730	4735	4845	6023	5971.67	650.695	6530.33	1350.19	3916.33	827.389	5201	713.994
AT1G07090	3390	2714	2841	3744	3066	3374	808	1224	831	1126	1173	1181	2981.67	359.283	3394.67	339.472	954.333	233.821	1160	29.7153
AT1G07100	22	3	9	11	8	8	6	13	9	9	10	6	11.3333	9.71253	9	1.73205	9.33333	3.51188	8.33333	2.08167
AT1G07110	17566	13107	15996	19346	13731	15126	5973	11322	6674	9109	9784	10959	15556.3	2261.78	16067.7	2923.54	7989.67	2907.09	9950.67	936.194
AT1G07117	2	1	0	0	0	0	0	0	0	0	1	0	1	1	0	0	0	0	0.333333	0.57735
AT1G07119	44	34	29	83	30	69	17	15	7	15	16	22	35.6667	7.63763	60.6667	27.4651	13	5.2915	17.6667	3.78594
AT1G07120	12	15	29	29	6	19	3	9	4	7	9	10	18.6667	9.07377	18	11.5326	5.33333	3.21455	8.66667	1.52753
AT1G07123	0	0	0	0	0	0	1	0	0	0	0	0	0	0	0	0	0.333333	0.57735	0	0
AT1G07127	0	0	0	0	0	0	0	0	0	0	0	0	0	0	0	0	0	0	0	0
AT1G07128	13	16	22	23	39	30	54	93	87	103	97	107	17	4.58258	30.6667	8.02081	78	21	102.333	5.03322
AT1G07130	0	0	0	0	0	0	0	0	0	0	0	0	0	0	0	0	0	0	0	0
AT1G07133	0	0	0	0	1	0	0	0	0	1	0	0	0	0	0.333333	0.57735	0	0	0.333333	0.57735
AT1G07135	279	224	322	322	228	227	5925	11286	8265	15286	13394	14483	275	49.1223	259	54.5619	8492	2687.7	14387.7	949.596
AT1G07137	1	0	0	0	0	0	0	0	0	0	0	0	0.333333	0.57735	0	0	0	0	0	0
AT1G07140	37258	29361	31226	35032	24785	26660	23511	41665	32153	33187	37873	39604	32615	4127.67	28825.7	5455.99	32443	9080.47	36888	3319.96
AT1G07143	18	9	18	28	15	12	4	14	16	20	20	21	15	5.19615	18.3333	8.5049	11.3333	6.4291	20.3333	0.57735
AT1G07147	0	0	0	0	0	0	0	0	0	0	0	0	0	0	0	0	0	0	0	0
AT1G07150	499	402	557	633	381	397	409	861	531	814	757	1011	486	78.3135	470.333	141.1	600.333	233.84	860.667	133.275
AT1G07157	0	0	0	3	0	5	0	0	0	1	1	0	0	0	2.66667	2.51661	0	0	0.666667	0.57735
AT1G07160	72	100	109	160	157	78	23836	45141	33786	62230	66868	76355	93.6667	19.2959	131.667	46.5009	34254.3	10660.2	68484.3	7199.88
AT1G07163	0	0	0	0	0	0	0	0	0	0	0	0	0	0	0	0	0	0	0	0
AT1G07167	147	102	71	747	523	571	43	54	49	195	169	247	106.667	38.2143	613.667	117.938	48.6667	5.50757	203.667	39.7157
AT1G07170	3622	2914	3334	3666	2779	2814	1999	4061	2881	3537	3774	4068	3290	356.045	3086.33	502.311	2980.33	1034.58	3793	266.009
AT1G07173	0	0	0	0	0	0	0	0	0	0	0	0	0	0	0	0	0	0	0	0
AT1G07175	32	21	44	45	28	63	49	71	26	92	83	78	32.3333	11.5036	45.3333	17.5024	48.6667	22.5019	84.3333	7.0946
AT1G07177	0	0	0	0	0	0	0	0	0	0	0	0	0	0	0	0	0	0	0	0
AT1G07180	12262	9767	10134	11466	9592	9154	5611	9916	6733	8244	7874	9126	10721	1347.1	10070.7	1228.08	7420	2233.21	8414.67	643.212
AT1G07183	4	0	0	0	1	1	1	0	0	1	1	0	1.33333	2.3094	0.666667	0.57735	0.333333	0.57735	0.666667	0.57735
AT1G07187	278	177	208	154	124	149	41	214	69	79	60	95	221	51.7397	142.333	16.0728	108	92.8601	78	17.5214
AT1G07190	0	0	1	1	0	0	0	0	0	0	0	0	0.333333	0.57735	0.333333	0.57735	0	0	0	0
AT1G07193	0	0	0	0	0	1	0	0	0	1	0	1	0	0	0.333333	0.57735	0	0	0.666667	0.57735
AT1G07197	0	0	0	1	0	0	0	0	0	0	0	0	0	0	0.333333	0.57735	0	0	0	0
AT1G07200	7682	6332	6617	7990	5118	5461	2659	4599	2756	3264	3581	4035	6877	711.565	6189.67	1568.54	3338	1093.13	3626.67	387.523
AT1G07210	12176	9350	9419	10891	7697	8134	5331	8593	6282	5494	6229	6999	10315	1612.04	8907.33	1731.75	6735.33	1677.59	6240.67	752.568
AT1G07220	2535	2269	2018	2279	1648	1760	2656	4659	3649	3981	4332	5073	2274	258.536	1895.67	336.667	3654.67	1001.51	4462	557.486
AT1G07230	4793	3910	4473	5464	4091	4139	3700	6532	4677	5636	5995	6793	4392	447.038	4564.67	779.215	4969.67	1438.5	6141.33	592.218
AT1G07233	0	0	0	0	0	0	0	0	0	1	0	4	0	0	0	0	0	0	1.66667	2.08167
AT1G07237	1	0	0	6	6	6	1	0	0	0	4	1	0.333333	0.57735	6	0	0.333333	0.57735	1.66667	2.08167
AT1G07240	3078	2707	3036	3431	2922	2917	4995	9490	7121	8760	9207	9787	2940.33	203.161	3090	295.325	7202	2248.59	9251.33	514.933
AT1G07243	2	0	0	0	0	0	0	0	0	0	0	0	0.666667	1.1547	0	0	0	0	0	0
AT1G07247	0	0	0	0	0	0	0	0	0	0	0	0	0	0	0	0	0	0	0	0
AT1G07250	3570	2907	3488	3452	2653	2801	1784	2815	2074	2422	2672	2722	3321.67	361.445	2968.67	425.07	2224.33	531.686	2605.33	160.728
AT1G07253	0	0	0	0	0	0	0	0	0	0	0	0	0	0	0	0	0	0	0	0
AT1G07257	0	0	0	0	0	0	0	0	0	0	0	0	0	0	0	0	0	0	0	0
AT1G07260	1148	945	1196	1269	699	779	677	957	553	631	780	847	1096.33	133.238	915.667	308.599	729	206.959	752.667	110.564
AT1G07263	0	0	0	1	0	0	0	0	0	0	1	0	0	0	0.333333	0.57735	0	0	0.333333	0.57735
AT1G07267	4	0	8	10	8	14	1	6	2	11	8	16	4	4	10.6667	3.05505	3	2.64575	11.6667	4.04145
AT1G07270	383	342	363	495	292	359	93	138	87	145	138	194	362.667	20.502	382	103.436	106	27.8747	159	30.5123
AT1G07273	0	0	0	0	1	0	0	0	0	1	1	1	0	0	0.333333	0.57735	0	0	1	0
AT1G07277	0	0	0	0	0	0	0	0	0	0	0	0	0	0	0	0	0	0	0	0
AT1G07280	4655	3703	4323	5009	3559	3977	552	773	460	595	500	684	4227	483.206	4181.67	746.352	595	160.87	593	92.0163
AT1G07283	1	0	0	4	0	0	0	0	2	0	0	0	0.333333	0.57735	1.33333	2.3094	0.666667	1.1547	0	0
AT1G07287	14	6	6	12	5	3	1	2	1	7	3	8	8.66667	4.6188	6.66667	4.72582	1.33333	0.57735	6	2.64575
AT1G07290	748	608	601	776	586	639	202	359	196	293	384	374	652.333	82.9237	667	98.0459	252.333	92.4247	350.333	49.9032
AT1G07293	1	0	0	7	1	1	0	1	1	1	2	1	0.333333	0.57735	3	3.4641	0.666667	0.57735	1.33333	0.57735
AT1G07297	0	0	0	0	0	0	0	0	0	0	0	0	0	0	0	0	0	0	0	0
AT1G07300	673	557	501	1134	785	918	343	643	426	814	767	1077	577	87.7268	945.667	176.137	470.667	154.907	886	167.072
AT1G07303	4	0	0	0	2	0	0	0	0	0	0	4	1.33333	2.3094	0.666667	1.1547	0	0	1.33333	2.3094
AT1G07310	2528	2074	2490	2496	2004	2246	2152	3396	2589	3195	3310	3764	2364	251.865	2248.67	246.011	2712.33	631.104	3423	300.86
AT1G07313	74	76	106	131	81	73	9	63	18	41	33	43	85.3333	17.9258	95	31.4325	30	28.931	39	5.2915
AT1G07317	0	1	0	2	3	2	5	1	0	4	1	0	0.333333	0.57735	2.33333	0.57735	2	2.64575	1.66667	2.08167
AT1G07320	37294	29454	37489	35490	28506	29720	15430	26441	14929	21053	18358	22607	34745.7	4583.75	31238.7	3731.46	18933.3	6506.65	20672.7	2149.88
AT1G07323	2018	1511	1694	1787	1401	1709	1033	2119	1915	2236	2159	2224	1741	256.747	1632.33	204.101	1689	577.197	2206.33	41.4287
AT1G07327	0	0	0	0	0	1	0	0	0	0	0	0	0	0	0.333333	0.57735	0	0	0	0
AT1G07330	44	15	32	30	31	29	4	6	12	21	26	25	30.3333	14.5717	30	1	7.33333	4.16333	24	2.64575
AT1G07333	0	0	0	0	0	0	0	0	0	0	0	0	0	0	0	0	0	0	0	0
AT1G07337	0	0	0	0	0	0	0	0	0	0	0	0	0	0	0	0	0	0	0	0
AT1G07340	0	2	0	0	0	0	0	0	0	1	1	0	0.666667	1.1547	0	0	0	0	0.666667	0.57735
AT1G07343	0	0	0	0	0	0	0	0	0	0	0	0	0	0	0	0	0	0	0	0
AT1G07347	0	0	0	1	1	0	0	0	0	0	0	0	0	0	0.666667	0.57735	0	0	0	0
AT1G07350	5435	4339	4689	5412	4021	4526	1756	3663	2461	3231	3533	3625	4821	559.796	4653	704.143	2626.67	964.234	3463	206.116
AT1G07353	0	0	0	1	0	0	0	0	0	0	0	1	0	0	0.333333	0.57735	0	0	0.333333	0.57735
AT1G07357	1	0	0	0	1	0	0	0	0	0	0	0	0.333333	0.57735	0.333333	0.57735	0	0	0	0
AT1G07360	7493	6451	7561	8105	6084	6832	4227	6445	4516	5167	5943	6372	7168.33	622.159	7007	1021.8	5062.67	1205.83	5827.33	610.77
AT1G07367	99	47	23	19	13	9	30	47	26	20	5	13	56.3333	38.8501	13.6667	5.03322	34.3333	11.1505	12.6667	7.50555
AT1G07370	2977	2402	2673	3202	1933	2064	1034	1709	1070	1183	1185	1644	2684	287.658	2399.67	697.921	1271	379.746	1337.33	265.583
AT1G07373	95	52	32	16	14	9	64	62	47	12	7	25	59.6667	32.1921	13	3.60555	57.6667	9.29157	14.6667	9.29157
AT1G07380	2410	2026	2246	2873	1906	2270	651	1172	779	849	937	1081	2227.33	192.679	2349.67	488.398	867.333	271.5	955.667	117.121
AT1G07383	0	0	2	0	0	0	0	0	0	0	0	0	0.666667	1.1547	0	0	0	0	0	0
AT1G07390	3932	3363	2937	4517	3131	3601	1488	2845	1788	2463	2897	2609	3410.67	499.21	3749.67	704.858	2040.33	712.823	2656.33	220.838
AT1G07393	264	282	284	700	508	581	19	78	66	245	268	235	276.667	11.0151	596.333	96.9141	54.3333	31.1823	249.333	16.9214
AT1G07397	2	0	2	0	8	1	4	1	1	4	0	2	1.33333	1.1547	3	4.3589	2	1.73205	2	2
AT1G07400	397	296	276	365	287	311	182	544	268	487	426	376	323	64.8614	321	39.95	331.333	189.128	429.667	55.5908
AT1G07407	25	33	35	21	30	28	3	2	0	17	8	15	31	5.2915	26.3333	4.72582	1.66667	1.52753	13.3333	4.72582
AT1G07410	751	682	608	625	454	443	273	462	400	393	446	422	680.333	71.5146	507.333	102.051	378.333	96.3449	420.333	26.5393
AT1G07413	3	13	8	10	11	6	1	13	2	6	5	7	8	5	9	2.64575	5.33333	6.65833	6	1
AT1G07417	1	1	1	4	0	2	2	4	2	1	1	1	1	0	2	2	2.66667	1.1547	1	0
AT1G07420	2908	2370	2506	3060	1957	2140	723	1248	870	823	1030	997	2594.67	279.745	2385.67	591.114	947	270.838	950	111.216
AT1G07423	4	0	1	3	1	3	0	2	0	1	6	1	1.66667	2.08167	2.33333	1.1547	0.666667	1.1547	2.66667	2.88675
AT1G07430	39	11	4	13	8	12	2	10	7	13	8	9	18	18.5203	11	2.64575	6.33333	4.04145	10	2.64575
AT1G07433	0	0	0	0	0	0	0	0	0	0	0	0	0	0	0	0	0	0	0	0
AT1G07437	0	0	0	0	0	0	0	0	0	0	0	0	0	0	0	0	0	0	0	0
AT1G07440	2556	1825	1908	2165	1449	1554	480	875	558	619	662	959	2096.33	400.24	1722.67	386.653	637.667	209.204	746.667	185.139
AT1G07447	0	0	0	1	0	0	0	0	0	0	0	0	0	0	0.333333	0.57735	0	0	0	0
AT1G07450	267	248	286	242	190	184	37	93	26	40	38	52	267	19	205.333	31.8957	52	35.9305	43.3333	7.57188
AT1G07453	0	1	0	0	0	0	0	0	0	0	0	0	0.333333	0.57735	0	0	0	0	0	0
AT1G07457	1	0	1	0	0	1	0	0	0	1	0	0	0.666667	0.57735	0.333333	0.57735	0	0	0.333333	0.57735
AT1G07460	0	0	0	5	1	9	0	0	0	1	6	5	0	0	5	4	0	0	4	2.64575
AT1G07463	0	0	0	0	0	0	0	0	0	0	0	0	0	0	0	0	0	0	0	0
AT1G07467	0	0	0	2	2	1	0	1	0	0	3	1	0	0	1.66667	0.57735	0.333333	0.57735	1.33333	1.52753
AT1G07470	2371	1879	2267	2492	1829	2027	1364	2600	1814	2058	2268	2514	2172.33	259.302	2116	340.342	1926	625.565	2280	228.237
AT1G07473	8	2	14	10	5	12	11	11	7	14	12	3	8	6	9	3.60555	9.66667	2.3094	9.66667	5.85947
AT1G07476	5	0	8	0	1	0	0	0	2	5	5	4	4.33333	4.04145	0.333333	0.57735	0.666667	1.1547	4.66667	0.57735
AT1G07477	3	1	3	1	3	1	0	5	3	1	0	1	2.33333	1.1547	1.66667	1.1547	2.66667	2.51661	0.666667	0.57735
AT1G07480	1750	1321	1643	1923	1496	1505	1147	2320	1604	2060	2152	2201	1571.33	223.299	1641.33	243.972	1690.33	591.246	2137.67	71.5844
AT1G07483	0	0	0	4	1	0	0	0	1	1	0	0	0	0	1.66667	2.08167	0.333333	0.57735	0.333333	0.57735
AT1G07485	3	3	3	13	12	3	1	2	0	2	1	1	3	0	9.33333	5.50757	1	1	1.33333	0.57735
AT1G07487	0	0	0	0	0	0	0	0	0	0	0	0	0	0	0	0	0	0	0	0
AT1G07490	0	0	0	0	0	0	0	0	0	0	0	0	0	0	0	0	0	0	0	0
AT1G07493	0	0	0	6	6	4	4	9	9	2	12	13	0	0	5.33333	1.1547	7.33333	2.88675	9	6.08276
AT1G07497	0	0	0	0	0	0	0	0	0	0	1	0	0	0	0	0	0	0	0.333333	0.57735
AT1G07500	0	0	0	0	0	0	0	0	0	0	0	0	0	0	0	0	0	0	0	0
AT1G07503	0	1	3	5	0	7	0	0	0	0	1	0	1.33333	1.52753	4	3.60555	0	0	0.333333	0.57735
AT1G07507	0	0	0	0	0	0	0	0	0	0	0	0	0	0	0	0	0	0	0	0
AT1G07510	5447	4395	5046	6081	4298	4629	3735	5915	4036	4871	5659	5540	4962.67	530.928	5002.67	948.416	4562	1181.36	5356.67	424.787
AT1G07513	0	2	1	0	0	0	0	0	0	0	2	0	1	1	0	0	0	0	0.666667	1.1547
AT1G07517	174	142	162	217	142	154	159	241	191	276	301	335	159.333	16.1658	171	40.2865	197	41.328	304	29.6142
AT1G07520	0	0	0	0	0	0	0	0	0	0	0	0	0	0	0	0	0	0	0	0
AT1G07523	0	0	0	0	0	0	0	0	1	2	3	2	0	0	0	0	0.333333	0.57735	2.33333	0.57735
AT1G07527	0	0	0	0	0	0	0	0	0	0	0	0	0	0	0	0	0	0	0	0
AT1G07530	8008	6265	7000	8660	6054	6438	4282	7140	4749	5148	6085	6702	7091	875.056	7050.67	1406.89	5390.33	1533.14	5978.33	782.472
AT1G07533	0	0	0	2	0	1	0	0	0	1	0	3	0	0	1	1	0	0	1.33333	1.52753
AT1G07537	0	0	0	0	0	0	0	0	0	0	0	0	0	0	0	0	0	0	0	0
AT1G07540	0	1	0	34	9	24	1	0	0	1	7	7	0.333333	0.57735	22.3333	12.5831	0.333333	0.57735	5	3.4641
AT1G07543	25	21	23	32	23	39	4	10	8	10	8	4	23	2	31.3333	8.02081	7.33333	3.05505	7.33333	3.05505
AT1G07547	15	10	18	1	5	15	4	8	7	9	18	17	14.3333	4.04145	7	7.2111	6.33333	2.08167	14.6667	4.93288
AT1G07550	217	157	140	223	239	199	93	197	161	235	274	287	171.333	40.4516	220.333	20.1329	150.333	52.8141	265.333	27.0617
AT1G07553	1	0	0	1	1	1	0	0	0	0	1	0	0.333333	0.57735	1	0	0	0	0.333333	0.57735
AT1G07557	0	0	0	0	0	0	0	0	0	0	0	0	0	0	0	0	0	0	0	0
AT1G07560	772	563	599	862	612	653	461	958	832	985	1261	1275	644.667	111.733	709	134.078	750.333	258.369	1173.67	163.54
AT1G07563	0	0	0	0	0	0	0	0	0	0	0	0	0	0	0	0	0	0	0	0
AT1G07567	0	0	0	0	0	0	0	0	0	0	0	0	0	0	0	0	0	0	0	0
AT1G07570	11781	10073	10105	10131	9287	9136	4435	9425	5768	6130	5928	6604	10653	977.008	9518	536.215	6542.67	2583.62	6220.67	347
AT1G07573	0	0	0	0	0	0	0	0	0	0	0	0	0	0	0	0	0	0	0	0
AT1G07580	0	1	1	1	0	0	0	1	4	6	1	1	0.666667	0.57735	0.333333	0.57735	1.66667	2.08167	2.66667	2.88675
AT1G07583	0	0	0	0	0	0	0	0	0	0	0	0	0	0	0	0	0	0	0	0
AT1G07587	24	17	26	30	28	16	5	15	6	4	13	6	22.3333	4.72582	24.6667	7.57188	8.66667	5.50757	7.66667	4.72582
AT1G07590	79559	64574	78613	77555	73555	74954	32841	64605	53520	60606	67656	73313	74248.7	8391.85	75354.7	2029.88	50322	16121.7	67191.7	6366.21
AT1G07593	732	524	643	611	375	395	100	278	356	362	387	338	633	104.36	460.333	130.864	244.667	131.215	362.333	24.5017
AT1G07597	0	0	0	2	1	3	0	0	0	1	0	2	0	0	2	1	0	0	1	1
AT1G07600	0	0	0	0	0	0	0	0	0	0	0	0	0	0	0	0	0	0	0	0
AT1G07603	257	206	222	190	222	179	77	257	175	152	218	224	228.333	26.0832	197	22.3383	169.667	90.1184	198	39.95
AT1G07607	62	42	36	53	49	35	5	10	2	11	11	12	46.6667	13.6137	45.6667	9.45163	5.66667	4.04145	11.3333	0.57735
AT1G07610	9155	8692	10383	10955	10409	9814	4515	8385	6609	8828	9599	9994	9410	873.864	10392.7	570.675	6503	1937.18	9473.67	593.018
AT1G07613	0	0	0	0	0	0	0	0	0	0	0	0	0	0	0	0	0	0	0	0
AT1G07615	2223	1833	1940	2367	1507	1829	662	1302	845	909	1055	1039	1998.67	201.51	1901	434.497	936.333	329.631	1001	80.075
AT1G07617	0	0	0	2	1	1	0	0	0	0	0	1	0	0	1.33333	0.57735	0	0	0.333333	0.57735
AT1G07620	1058	880	852	914	820	932	2962	5205	4454	5754	6239	6714	930	111.732	888.667	60.1443	4207	1141.72	6235.67	480.009
AT1G07623	1	0	0	0	0	0	0	0	0	0	0	0	0.333333	0.57735	0	0	0	0	0	0
AT1G07627	0	0	0	0	0	4	0	0	0	0	1	1	0	0	1.33333	2.3094	0	0	0.666667	0.57735
AT1G07630	8812	7803	7472	8981	7559	7342	15662	29886	20881	26162	29388	29126	8029	698.002	7960.67	890.271	22143	7195.49	28225.3	1791.69
AT1G07633	0	0	0	0	0	0	0	0	0	0	0	0	0	0	0	0	0	0	0	0
AT1G07637	7	4	8	3	1	7	6	34	5	16	11	19	6.33333	2.08167	3.66667	3.05505	15	16.4621	15.3333	4.04145
AT1G07640	3369	2444	2181	3725	2017	2388	972	1645	1021	1288	1563	1791	2664.67	623.984	2710	898.376	1212.67	375.212	1547.33	251.866
AT1G07645	0	0	0	8	5	4	0	1	1	5	11	9	0	0	5.66667	2.08167	0.666667	0.57735	8.33333	3.05505
AT1G07647	0	0	0	0	0	0	0	0	0	0	0	0	0	0	0	0	0	0	0	0
AT1G07650	15570	13618	12483	14744	11700	11992	12854	24786	18634	21355	24087	24354	13890.3	1561.41	12812	1679.52	18758	5966.97	23265.3	1659.77
AT1G07653	25	24	29	26	19	29	4	24	10	38	17	33	26	2.64575	24.6667	5.1316	12.6667	10.2632	29.3333	10.9697
AT1G07657	1	0	0	0	0	2	0	0	0	2	1	4	0.333333	0.57735	0.666667	1.1547	0	0	2.33333	1.52753
AT1G07660	4055	3138	3474	3885	3164	3238	4634	9350	7767	8511	8748	9454	3555.67	463.923	3429	396.637	7250.33	2400.08	8904.33	490.553
AT1G07663	70	48	65	67	59	70	18	37	22	25	46	46	61	11.5326	65.3333	5.68624	25.6667	10.0167	39	12.1244
AT1G07667	0	0	0	0	0	0	0	0	0	0	0	0	0	0	0	0	0	0	0	0
AT1G07670	15709	13579	13979	15945	9953	10816	7103	11502	8870	9639	10727	10850	14422.3	1132.09	12238	3239.23	9158.33	2213.63	10405.3	666.508
AT1G07673	0	0	0	1	0	0	0	0	0	0	1	0	0	0	0.333333	0.57735	0	0	0.333333	0.57735
AT1G07680	25	23	34	48	41	47	5	21	15	9	28	27	27.3333	5.85947	45.3333	3.78594	13.6667	8.0829	21.3333	10.6927
AT1G07683	8	6	2	14	4	6	14	22	9	8	13	15	5.33333	3.05505	8	5.2915	15	6.55744	12	3.60555
AT1G07690	5	1	7	8	7	1	22	49	38	31	26	74	4.33333	3.05505	5.33333	3.78594	36.3333	13.5769	43.6667	26.3881
AT1G07693	14	11	18	21	14	4	1	7	1	1	4	2	14.3333	3.51188	13	8.544	3	3.4641	2.33333	1.52753
AT1G07697	16	23	20	35	34	25	8	13	12	9	12	5	19.6667	3.51188	31.3333	5.50757	11	2.64575	8.66667	3.51188
AT1G07700	10203	8385	8656	10544	8062	8523	5377	8999	7190	8205	8727	10383	9081.33	980.797	9043	1320.18	7188.67	1811	9105	1137.14
AT1G07702	0	0	0	0	0	0	0	0	0	0	0	0	0	0	0	0	0	0	0	0
AT1G07703	27	7	16	19	27	10	1	5	2	9	3	4	16.6667	10.0167	18.6667	8.5049	2.66667	2.08167	5.33333	3.21455
AT1G07705	5591	4551	4758	5674	3598	4014	1943	3782	2617	2585	2950	3298	4966.67	550.506	4428.67	1098.36	2780.67	930.36	2944.33	356.534
AT1G07707	4	3	2	7	3	6	2	1	5	6	3	6	3	1	5.33333	2.08167	2.66667	2.08167	5	1.73205
AT1G07710	501	338	384	645	385	384	196	256	150	221	223	330	407.667	84.0377	471.333	150.401	200.667	53.1539	258	62.3618
AT1G07717	0	0	0	0	0	0	0	0	0	0	0	0	0	0	0	0	0	0	0	0
AT1G07720	14431	12841	11520	11971	11991	10913	2426	4034	2917	3052	3342	3349	12930.7	1457.57	11625	616.691	3125.67	824.058	3247.67	169.488
AT1G07723	0	0	0	0	0	0	0	0	0	0	0	0	0	0	0	0	0	0	0	0
AT1G07725	1	0	0	1	1	0	0	0	0	0	0	0	0.333333	0.57735	0.666667	0.57735	0	0	0	0
AT1G07727	0	0	0	0	0	0	0	0	0	0	0	0	0	0	0	0	0	0	0	0
AT1G07728	2	5	0	5	2	0	0	2	1	1	1	1	2.33333	2.51661	2.33333	2.51661	1	1	1	0
AT1G07730	0	0	0	2	1	0	0	1	0	1	0	1	0	0	1	1	0.333333	0.57735	0.666667	0.57735
AT1G07733	0	0	2	0	0	0	0	0	0	0	0	0	0.666667	1.1547	0	0	0	0	0	0
AT1G07737	0	0	0	0	0	0	0	0	0	0	0	0	0	0	0	0	0	0	0	0
AT1G07740	609	425	451	651	396	438	268	433	344	338	363	447	495	99.5791	495	136.722	348.333	82.5853	382.667	57.0993
AT1G07743	188	141	125	173	148	169	22	29	34	56	45	48	151.333	32.7465	163.333	13.4288	28.3333	6.02771	49.6667	5.68624
AT1G07745	1376	1049	1195	1367	1073	1162	306	748	460	559	542	609	1206.67	163.812	1200.67	150.766	504.667	224.36	570	34.8281
AT1G07747	0	0	0	0	0	0	0	1	0	0	1	0	0	0	0	0	0.333333	0.57735	0.333333	0.57735
AT1G07750	4980	3777	4146	4867	3187	3558	1417	2634	2192	1932	2308	2595	4301	616.296	3870.67	882.565	2081	616.046	2278.33	332.494
AT1G07753	0	0	0	0	0	0	0	0	0	0	0	0	0	0	0	0	0	0	0	0
AT1G07757	49	43	42	68	48	30	13	44	29	31	64	42	44.6667	3.78594	48.6667	19.0088	28.6667	15.5027	45.6667	16.8028
AT1G07760	7	0	0	1	1	2	0	1	0	0	2	1	2.33333	4.04145	1.33333	0.57735	0.333333	0.57735	1	1
AT1G07763	1	0	0	4	4	0	3	7	4	69	48	60	0.333333	0.57735	2.66667	2.3094	4.66667	2.08167	59	10.5357
AT1G07767	0	0	0	0	0	0	0	0	0	0	0	0	0	0	0	0	0	0	0	0
AT1G07770	63096	50702	54900	56821	43183	44964	25652	48602	37262	40201	40174	46095	56232.7	6303.56	48322.7	7413.45	37172	11475.3	42156.7	3410.72
AT1G07773	0	0	0	6	3	10	0	0	0	8	2	4	0	0	6.33333	3.51188	0	0	4.66667	3.05505
AT1G07777	0	0	0	0	0	2	0	0	0	0	0	0	0	0	0.666667	1.1547	0	0	0	0
AT1G07780	4127	3302	3126	3805	2567	3076	1362	2643	1888	1746	2092	2108	3518.33	534.416	3149.33	622.249	1964.33	643.902	1982	204.539
AT1G07783	0	0	0	0	0	1	0	2	0	0	0	1	0	0	0.333333	0.57735	0.666667	1.1547	0.333333	0.57735
AT1G07787	0	0	0	2	5	1	0	0	0	0	1	1	0	0	2.66667	2.08167	0	0	0.666667	0.57735
AT1G07790	6323	4950	5202	6357	4390	4886	3650	5558	3854	4883	5261	5531	5491.67	730.898	5211	1022.98	4354	1047.67	5225	325.497
AT1G07793	30	38	18	202	176	242	1	2	1	41	38	57	28.6667	10.0664	206.667	33.2466	1.33333	0.57735	45.3333	10.2144
AT1G07795	38	14	46	37	28	29	21	15	12	34	31	37	32.6667	16.6533	31.3333	4.93288	16	4.58258	34	3
AT1G07800	0	0	0	0	0	0	0	0	0	0	0	0	0	0	0	0	0	0	0	0
AT1G07803	0	0	0	0	0	0	0	0	0	0	0	0	0	0	0	0	0	0	0	0
AT1G07807	0	1	0	4	2	2	0	0	0	0	0	0	0.333333	0.57735	2.66667	1.1547	0	0	0	0
AT1G07810	12566	10646	12371	13661	8850	9769	5459	9369	6760	6883	7813	8114	11861	1056.73	10760	2554.01	7196	1991.13	7603.33	641.724
AT1G07813	0	0	0	0	0	0	0	0	0	0	0	0	0	0	0	0	0	0	0	0
AT1G07820	14049	10628	11708	15671	10461	11510	6079	11502	8272	10450	10800	11424	12128.3	1748.81	12547.3	2755.55	8617.67	2727.97	10891.3	493.382
AT1G07823	0	0	0	0	0	0	0	0	0	0	0	0	0	0	0	0	0	0	0	0
AT1G07827	0	0	0	0	0	0	0	0	0	0	0	0	0	0	0	0	0	0	0	0
AT1G07830	6006	4939	5217	5525	4120	4472	2135	4275	3085	3056	3252	3816	5387.33	553.518	4705.67	731.065	3165	1072.24	3374.67	394.57
AT1G07833	0	0	0	0	0	4	0	0	0	0	0	0	0	0	1.33333	2.3094	0	0	0	0
AT1G07837	1	0	0	0	0	0	0	0	0	4	1	0	0.333333	0.57735	0	0	0	0	1.66667	2.08167
AT1G07840	6795	5379	5434	6614	4203	5076	2513	4386	3266	3124	3811	3662	5869.33	802.122	5297.67	1220.69	3388.33	942.474	3532.33	361.389
AT1G07843	1	0	0	0	1	0	0	0	0	2	1	1	0.333333	0.57735	0.333333	0.57735	0	0	1.33333	0.57735
AT1G07847	0	0	0	0	0	0	0	0	0	0	0	0	0	0	0	0	0	0	0	0
AT1G07850	3	2	8	14	4	7	1	4	2	3	6	9	4.33333	3.21455	8.33333	5.1316	2.33333	1.52753	6	3
AT1G07853	0	0	0	0	0	0	0	0	0	0	0	0	0	0	0	0	0	0	0	0
AT1G07857	0	0	0	0	0	0	0	0	0	0	1	0	0	0	0	0	0	0	0.333333	0.57735
AT1G07860	0	0	0	0	0	0	0	0	0	0	0	0	0	0	0	0	0	0	0	0
AT1G07863	0	0	0	0	0	0	0	0	0	0	0	0	0	0	0	0	0	0	0	0
AT1G07867	0	0	0	0	0	0	0	0	0	0	0	0	0	0	0	0	0	0	0	0
AT1G07870	3842	3231	3180	3375	2373	2835	2251	3486	3018	2763	3622	3963	3417.67	368.367	2861	501.506	2918.33	623.503	3449.33	618.353
AT1G07873	0	0	0	0	0	0	0	1	0	1	0	0	0	0	0	0	0.333333	0.57735	0.333333	0.57735
AT1G07877	157	143	144	164	147	149	43	92	76	138	119	137	148	7.81025	153.333	9.29157	70.3333	24.9867	131.333	10.6927
AT1G07880	783	553	644	938	674	797	437	825	590	819	874	1015	660	115.832	803	132.102	617.333	195.439	902.667	101.096
AT1G07883	0	0	0	0	0	0	0	0	0	0	0	0	0	0	0	0	0	0	0	0
AT1G07885	28	35	34	95	57	65	72	122	108	194	247	202	32.3333	3.78594	72.3333	20.0333	100.667	25.7941	214.333	28.5715
AT1G07887	0	0	0	0	0	0	0	0	0	0	0	0	0	0	0	0	0	0	0	0
AT1G07890	130225	103342	97820	106994	76447	81061	125503	231775	202601	183705	206767	226410	110462	17336.2	88167.3	16466.8	186626	54907.4	205627	21375.3
AT1G07893	0	0	0	0	0	0	0	0	0	0	0	0	0	0	0	0	0	0	0	0
AT1G07897	40	23	33	82	63	42	3	5	10	23	35	16	32	8.544	62.3333	20.0083	6	3.60555	24.6667	9.60902
AT1G07900	47	23	36	66	70	72	27	102	95	100	128	145	35.3333	12.0139	69.3333	3.05505	74.6667	41.4287	124.333	22.723
AT1G07901	53	61	48	135	109	161	14	26	39	113	101	122	54	6.55744	135	26	26.3333	12.5033	112	10.5357
AT1G07902	409	341	358	1061	918	871	137	303	209	666	625	708	369.333	35.3883	950	98.9596	216.333	83.2426	666.333	41.501
AT1G07903	0	0	0	0	0	0	0	0	0	0	0	0	0	0	0	0	0	0	0	0
AT1G07907	16	11	10	25	19	15	0	0	1	4	4	2	12.3333	3.21455	19.6667	5.03322	0.333333	0.57735	3.33333	1.1547
AT1G07910	6991	5400	5669	7869	4685	5366	2251	3880	2736	2925	3366	3831	6020	851.599	5973.33	1676.63	2955.67	836.421	3374	453.053
AT1G07913	11	11	13	40	29	36	70	80	67	145	186	207	11.6667	1.1547	35	5.56776	72.3333	6.80686	179.333	31.5331
AT1G07917	0	0	0	2	0	0	4	2	5	4	4	3	0	0	0.666667	1.1547	3.66667	1.52753	3.66667	0.57735
AT1G07920	92127	77598	87557	84117	65081	66738	58087	79604	64290	65151	70205	72065	85760.7	7429.2	71978.7	10544.7	67327	11075.3	69140.3	3577.85
AT1G07923	0	1	0	2	0	1	1	3	2	1	4	7	0.333333	0.57735	1	1	2	1	4	3
AT1G07927	0	0	0	0	0	0	0	0	0	0	0	0	0	0	0	0	0	0	0	0
AT1G07930	114980	100969	112923	112571	85277	91144	75728	100626	79832	87310	96058	93766	109624	7565.68	96330.7	14367.2	85395.3	13348.8	92378	4536.16
AT1G07933	0	0	0	0	0	0	0	0	0	0	0	0	0	0	0	0	0	0	0	0
AT1G07937	19	16	8	34	17	29	27	35	15	24	11	25	14.3333	5.68624	26.6667	8.73689	25.6667	10.0664	20	7.81025
AT1G07940	80425	71357	75641	74417	58031	59134	47481	69518	58937	59493	63905	63721	75807.7	4536.3	63860.7	9158.67	58645.3	11021.4	62373	2495.85
AT1G07943	0	0	0	0	0	0	0	0	0	0	0	0	0	0	0	0	0	0	0	0
AT1G07947	0	0	0	0	0	0	0	0	0	0	0	0	0	0	0	0	0	0	0	0
AT1G07950	3022	2752	2825	3045	2520	2357	1184	2015	1357	1404	1551	1637	2866.33	139.665	2640.67	359.522	1518.67	438.454	1530.67	117.823
AT1G07957	456	325	338	346	310	289	126	255	256	252	202	245	373	72.1734	315	28.8271	212.333	74.7685	233	27.074
AT1G07960	6107	5046	5223	5443	4177	4461	2900	5221	4110	4138	4480	4814	5458.67	568.405	4693.67	664.296	4077	1160.85	4477.33	338.008
AT1G07963	13	8	8	13	6	6	6	20	22	19	7	9	9.66667	2.88675	8.33333	4.04145	16	8.7178	11.6667	6.4291
AT1G07967	25	17	32	30	19	31	12	25	26	23	27	23	24.6667	7.50555	26.6667	6.65833	21	7.81025	24.3333	2.3094
AT1G07970	2749	2211	2526	2989	1989	2162	963	1638	1091	1116	1433	1345	2495.33	270.308	2380	534.456	1230.67	358.52	1298	163.643
AT1G07973	0	0	0	5	0	1	1	0	1	0	0	5	0	0	2	2.64575	0.666667	0.57735	1.66667	2.88675
AT1G07977	1	0	6	3	0	1	0	3	1	0	0	4	2.33333	3.21455	1.33333	1.52753	1.33333	1.52753	1.33333	2.3094
AT1G07980	2562	1893	1986	2343	1738	1877	1098	2086	1407	1391	1435	1740	2147	362.396	1986	316.886	1530.33	505.415	1522	190.071
AT1G07983	0	0	0	0	0	0	0	0	0	0	0	0	0	0	0	0	0	0	0	0
AT1G07985	63	58	84	71	77	52	10	29	13	28	16	13	68.3333	13.7961	66.6667	13.0512	17.3333	10.2144	19	7.93725
AT1G07987	1	0	1	1	1	1	0	0	4	0	0	0	0.666667	0.57735	1	0	1.33333	2.3094	0	0
AT1G07990	8308	6692	7476	8622	6451	7073	4830	8338	5882	6780	7279	7780	7492	808.119	7382	1118	6350	1800.22	7279.67	500
AT1G07993	60	51	36	55	46	23	1	10	3	1	0	0	49	12.1244	41.3333	16.5025	4.66667	4.72582	0.333333	0.57735
AT1G07997	0	1	2	4	7	6	0	2	0	4	0	1	1	1	5.66667	1.52753	0.666667	1.1547	1.66667	2.08167
AT1G08000	891	707	860	1024	706	713	505	700	459	693	703	708	819.333	98.5106	814.333	181.61	554.667	127.947	701.333	7.63763
AT1G08003	0	0	0	0	0	0	0	0	0	0	0	0	0	0	0	0	0	0	0	0
AT1G08005	0	0	0	0	0	0	0	0	0	0	0	0	0	0	0	0	0	0	0	0
AT1G08007	0	0	0	0	0	0	0	0	0	0	0	0	0	0	0	0	0	0	0	0
AT1G08010	2197	1698	2117	2316	1616	1750	941	1349	916	1281	1245	1367	2004	268.006	1894	371.553	1068.67	243.097	1297.67	62.6844
AT1G08013	0	0	1	0	0	0	0	0	0	0	0	0	0.333333	0.57735	0	0	0	0	0	0
AT1G08017	0	0	0	0	0	0	0	0	0	0	0	0	0	0	0	0	0	0	0	0
AT1G08023	0	0	0	0	0	0	0	0	0	0	0	1	0	0	0	0	0	0	0.333333	0.57735
AT1G08027	1	0	0	0	0	1	5	10	5	5	10	15	0.333333	0.57735	0.333333	0.57735	6.66667	2.88675	10	5
AT1G08030	4404	3307	3493	3986	2896	3223	1346	2418	1742	1816	1885	2345	3734.67	587.073	3368.33	559.345	1835.33	542.06	2015.33	287.577
AT1G08033	95	85	73	155	101	118	86	119	67	101	117	140	84.3333	11.0151	124.667	27.6104	90.6667	26.3122	119.333	19.6044
AT1G08035	49	29	51	97	70	57	4	26	18	31	38	60	43	12.1655	74.6667	20.4042	16	11.1355	43	15.1327
AT1G08037	0	0	0	1	0	0	0	0	0	0	0	1	0	0	0.333333	0.57735	0	0	0.333333	0.57735
AT1G08040	3249	2457	2473	3130	2246	2470	941	1889	1226	1352	1357	1658	2726.33	452.713	2615.33	459.571	1352	486.398	1455.67	175.244
AT1G08043	0	0	0	0	0	0	0	0	0	0	0	0	0	0	0	0	0	0	0	0
AT1G08047	54	17	43	48	32	24	17	33	17	23	22	21	38	19	34.6667	12.2202	22.3333	9.2376	22	1
AT1G08050	1236	882	924	919	711	597	4562	6642	5666	5139	6072	6486	1014	193.401	742.333	163.271	5623.33	1040.66	5899	689.963
AT1G08053	0	0	0	0	0	0	0	0	0	0	0	0	0	0	0	0	0	0	0	0
AT1G08057	0	0	8	0	0	0	0	0	0	0	0	0	2.66667	4.6188	0	0	0	0	0	0
AT1G08060	7068	6064	6362	8500	5604	6330	4174	6571	4045	5424	5645	5890	6498	515.632	6811.33	1506.81	4930	1422.61	5653	233.103
AT1G08063	0	0	0	0	0	0	0	0	0	0	0	0	0	0	0	0	0	0	0	0
AT1G08065	0	0	0	0	0	0	0	0	0	0	0	0	0	0	0	0	0	0	0	0
AT1G08070	400	357	344	465	295	323	253	400	340	308	339	419	367	29.3087	361	91.1482	331	73.9121	355.333	57.2742
AT1G08073	0	0	0	0	0	0	0	0	0	0	0	0	0	0	0	0	0	0	0	0
AT1G08077	0	1	0	0	0	1	1	0	1	6	2	1	0.333333	0.57735	0.333333	0.57735	0.666667	0.57735	3	2.64575
AT1G08080	0	1	1	2	1	1	5	5	1	0	1	6	0.666667	0.57735	1.33333	0.57735	3.66667	2.3094	2.33333	3.21455
AT1G08087	0	0	0	0	0	0	0	0	0	0	0	0	0	0	0	0	0	0	0	0
AT1G08090	807	467	578	165	155	135	327	331	470	181	242	253	617.333	173.379	151.667	15.2753	376	81.431	225.333	38.7857
AT1G08093	0	0	0	0	0	0	0	0	0	0	0	0	0	0	0	0	0	0	0	0
AT1G08097	3	3	1	101	44	53	6	0	0	48	61	43	2.33333	1.1547	66	30.6431	2	3.4641	50.6667	9.29157
AT1G08100	0	0	0	4	0	1	0	0	0	0	0	0	0	0	1.66667	2.08167	0	0	0	0
AT1G08103	311	262	226	493	358	375	46	112	153	245	250	246	266.333	42.6654	408.667	73.5278	103.667	53.9846	247	2.64575
AT1G08105	0	0	0	0	1	0	0	0	0	0	0	1	0	0	0.333333	0.57735	0	0	0.333333	0.57735
AT1G08107	0	0	0	0	0	0	0	0	0	0	0	0	0	0	0	0	0	0	0	0
AT1G08110	11540	8698	9737	11771	8381	8617	5238	9013	6294	7059	7318	8833	9991.67	1438.01	9589.67	1892.77	6848.33	1947.59	7736.67	958.243
AT1G08113	11	5	2	15	19	16	0	2	6	17	14	10	6	4.58258	16.6667	2.08167	2.66667	3.05505	13.6667	3.51188
AT1G08115	241560	196245	210647	241744	197957	208946	217542	242553	174545	242087	257724	261038	216151	23153.4	216216	22780.7	211547	34398.1	253616	10121.3
AT1G08117	344	271	274	744	565	624	60	158	212	437	495	416	296.333	41.3078	644.333	91.2159	143.333	77.0541	449.333	40.9186
AT1G08120	1	0	0	5	0	1	0	0	0	0	0	0	0.333333	0.57735	2	2.64575	0	0	0	0
AT1G08123	66	61	51	87	48	58	5	22	22	42	30	41	59.3333	7.63763	64.3333	20.2567	16.3333	9.81495	37.6667	6.65833
AT1G08125	4598	3335	3588	4625	2918	3273	1546	2549	1691	1663	1902	2084	3840.33	668.241	3605.33	900.72	1928.67	542.094	1883	211.142
AT1G08127	0	0	0	1	0	0	0	4	0	25	21	29	0	0	0.333333	0.57735	1.33333	2.3094	25	4
AT1G08130	8013	6317	6829	8502	5321	5987	3809	6093	4136	4446	4991	5397	7053	869.906	6603.33	1677.67	4679.33	1235.14	4944.67	477.19
AT1G08133	0	0	0	2	1	0	0	0	0	1	1	1	0	0	1	1	0	0	1	0
AT1G08135	0	0	0	1	0	0	0	0	0	1	0	1	0	0	0.333333	0.57735	0	0	0.666667	0.57735
AT1G08137	0	0	0	4	0	0	0	0	0	0	0	1	0	0	1.33333	2.3094	0	0	0.333333	0.57735
AT1G08140	2	1	2	3	2	0	1	0	1	0	1	1	1.66667	0.57735	1.66667	1.52753	0.666667	0.57735	0.666667	0.57735
AT1G08143	0	0	0	0	0	0	0	1	0	0	0	0	0	0	0	0	0.333333	0.57735	0	0
AT1G08147	0	0	0	1	1	0	0	0	1	0	0	0	0	0	0.666667	0.57735	0.333333	0.57735	0	0
AT1G08150	3	1	1	3	1	4	1	0	0	0	2	1	1.66667	1.1547	2.66667	1.52753	0.333333	0.57735	1	1
AT1G08153	0	1	0	1	0	0	1	0	0	0	1	0	0.333333	0.57735	0.333333	0.57735	0.333333	0.57735	0.333333	0.57735
AT1G08157	0	0	0	0	0	0	0	0	0	0	0	0	0	0	0	0	0	0	0	0
AT1G08160	900	698	854	951	702	637	611	753	403	567	653	774	817.333	105.874	763.333	165.742	589	176.034	664.667	103.992
AT1G08163	0	0	0	0	0	0	0	0	0	0	0	0	0	0	0	0	0	0	0	0
AT1G08165	130	140	131	68	49	71	40	44	94	62	43	36	133.667	5.50757	62.6667	11.9304	59.3333	30.0888	47	13.4536
AT1G08170	0	4	5	4	0	6	0	0	1	3	3	6	3	2.64575	3.33333	3.05505	0.333333	0.57735	4	1.73205
AT1G08173	24	23	29	10	23	11	14	16	25	13	14	24	25.3333	3.21455	14.6667	7.23418	18.3333	5.85947	17	6.08276
AT1G08177	0	0	0	0	0	1	0	0	0	1	0	0	0	0	0.333333	0.57735	0	0	0.333333	0.57735
AT1G08180	1371	1118	1170	1450	966	1183	165	293	170	214	235	266	1219.67	133.613	1199.67	242.43	209.333	72.5006	238.333	26.1598
AT1G08183	0	0	1	1	1	1	0	1	1	5	11	5	0.333333	0.57735	1	0	0.666667	0.57735	7	3.4641
AT1G08190	20347	16360	18431	21118	14932	16332	9525	16588	11964	13617	14798	16133	18379.3	1994	17460.7	3243.77	12692.3	3587.39	14849.3	1258.79
AT1G08193	1	0	1	2	1	1	0	1	0	0	1	1	0.666667	0.57735	1.33333	0.57735	0.333333	0.57735	0.666667	0.57735
AT1G08200	46514	35133	38437	42821	30542	31542	17485	29996	24603	26011	27233	31312	40028	5854.93	34968.3	6818.96	24028	6275.29	28185.3	2775.85
AT1G08207	0	0	0	23	15	17	1	0	0	9	8	9	0	0	18.3333	4.16333	0.333333	0.57735	8.66667	0.57735
AT1G08210	3182	2429	2947	3403	2402	2653	907	1953	1262	1562	1558	1977	2852.67	385.261	2819.33	520.817	1374	531.918	1699	240.763
AT1G08213	2	1	16	42	30	29	3	1	5	25	19	33	6.33333	8.3865	33.6667	7.23418	3	2	25.6667	7.02377
AT1G08217	5	6	4	14	21	14	4	6	0	7	11	24	5	1	16.3333	4.04145	3.33333	3.05505	14	8.88819
AT1G08220	2216	1858	1810	2192	1447	1588	1078	1676	1208	1190	1421	1288	1961.33	221.85	1742.33	395.753	1320.67	314.518	1299.67	115.941
AT1G08223	0	0	0	0	0	0	0	0	0	0	0	0	0	0	0	0	0	0	0	0
AT1G08227	0	0	0	0	1	1	0	0	0	0	0	0	0	0	0.666667	0.57735	0	0	0	0
AT1G08230	762	822	835	833	645	856	437	630	525	599	747	810	806.333	38.9401	778	115.754	530.667	96.6247	718.667	108.316
AT1G08237	4	2	2	10	2	4	0	1	1	4	0	5	2.66667	1.1547	5.33333	4.16333	0.666667	0.57735	3	2.64575
AT1G08240	0	1	0	0	0	0	1	0	0	0	0	5	0.333333	0.57735	0	0	0.333333	0.57735	1.66667	2.88675
AT1G08247	0	0	0	0	0	0	0	1	0	1	0	1	0	0	0	0	0.333333	0.57735	0.666667	0.57735
AT1G08250	0	0	0	0	0	0	0	9	1	0	1	3	0	0	0	0	3.33333	4.93288	1.33333	1.52753
AT1G08253	0	0	0	0	0	0	0	1	0	0	0	1	0	0	0	0	0.333333	0.57735	0.333333	0.57735
AT1G08257	2	1	5	7	4	12	5	2	2	6	3	11	2.66667	2.08167	7.66667	4.04145	3	1.73205	6.66667	4.04145
AT1G08260	8269	6273	6510	9309	5120	6226	3738	6674	4073	5105	5545	6075	7017.33	1090.43	6885	2170.86	4828.33	1607.15	5575	485.695
AT1G08263	0	0	0	0	0	0	0	0	0	0	0	0	0	0	0	0	0	0	0	0
AT1G08267	1	8	5	4	4	2	0	2	2	1	3	5	4.66667	3.51188	3.33333	1.1547	1.33333	1.1547	3	2
AT1G08270	196	157	190	410	267	363	90	156	124	258	301	312	181	21	346.667	72.8858	123.333	33.0051	290.333	28.5365
AT1G08273	0	0	2	1	5	1	0	1	1	0	0	0	0.666667	1.1547	2.33333	2.3094	0.666667	0.57735	0	0
AT1G08277	1	0	0	0	0	0	0	0	0	0	0	0	0.333333	0.57735	0	0	0	0	0	0
AT1G08280	1734	1433	1602	2242	1602	1787	483	800	538	742	867	918	1589.67	150.879	1877	329.355	607	169.39	842.333	90.5557
AT1G08283	181	120	167	124	123	127	79	110	73	105	95	93	156	31.9531	124.667	2.08167	87.3333	19.8578	97.6667	6.4291
AT1G08287	0	0	0	0	0	0	0	0	0	0	0	0	0	0	0	0	0	0	0	0
AT1G08290	553	385	309	491	334	356	453	662	493	643	656	645	415.667	124.857	393.667	85.0078	536	110.937	648	7
AT1G08293	147	104	127	163	111	104	34	94	70	83	68	102	126	21.5174	126	32.2335	66	30.1993	84.3333	17.0392
AT1G08297	0	0	0	0	0	5	0	0	0	1	0	2	0	0	1.66667	2.88675	0	0	1	1
AT1G08300	1844	1402	1424	2048	1293	1586	606	1070	627	855	912	1092	1556.67	249.081	1642.33	380.639	767.667	262.039	953	123.705
AT1G08303	0	0	0	0	0	0	0	0	0	0	1	0	0	0	0	0	0	0	0.333333	0.57735
AT1G08307	6	0	0	0	0	0	0	0	1	0	0	0	2	3.4641	0	0	0.333333	0.57735	0	0
AT1G08310	307	184	260	485	294	400	149	154	178	289	379	389	250.333	62.0672	393	95.6922	160.333	15.5027	352.333	55.0757
AT1G08313	1	0	0	0	0	0	0	0	0	0	0	0	0.333333	0.57735	0	0	0	0	0	0
AT1G08315	0	0	0	0	0	0	0	0	0	0	0	0	0	0	0	0	0	0	0	0
AT1G08317	0	0	0	0	0	0	0	0	0	0	0	0	0	0	0	0	0	0	0	0
AT1G08320	2241	1785	2074	2145	2034	1994	999	1985	1691	1945	2104	2429	2033.33	230.704	2057.67	78.2326	1558.33	506.211	2159.33	246.699
AT1G08323	0	0	0	0	0	0	0	0	0	0	0	0	0	0	0	0	0	0	0	0
AT1G08327	18	4	6	4	4	4	1	10	8	0	2	0	9.33333	7.57188	4	0	6.33333	4.72582	0.666667	1.1547
AT1G08333	19	14	17	16	17	25	9	19	21	10	19	8	16.6667	2.51661	19.3333	4.93288	16.3333	6.4291	12.3333	5.85947
AT1G08337	0	0	0	0	0	0	0	0	0	0	0	0	0	0	0	0	0	0	0	0
AT1G08340	663	477	601	704	457	486	328	679	402	434	556	569	580.333	94.7066	549	135.015	469.667	185.025	519.667	74.4737
AT1G08343	0	0	0	0	0	0	0	0	0	0	0	0	0	0	0	0	0	0	0	0
AT1G08347	26	30	18	23	19	5	3	14	15	8	9	11	24.6667	6.1101	15.6667	9.45163	10.6667	6.65833	9.33333	1.52753
AT1G08350	1967	1542	1754	1989	1422	1718	1776	2938	2281	3086	3209	3696	1754.33	212.5	1709.67	283.592	2331.67	582.655	3330.33	322.593
AT1G08353	55	38	28	42	32	43	8	16	38	16	18	13	40.3333	13.6504	39	6.08276	20.6667	15.5349	15.6667	2.51661
AT1G08357	0	0	0	4	1	5	0	0	4	2	5	12	0	0	3.33333	2.08167	1.33333	2.3094	6.33333	5.1316
AT1G08360	93569	75885	74230	82677	60095	63055	35843	64712	48561	50327	50446	56480	81228	10719.6	68609	12272.8	49705.3	14468.5	52417.7	3518.59
AT1G08363	0	4	0	4	5	4	0	0	0	6	1	0	1.33333	2.3094	4.33333	0.57735	0	0	2.33333	3.21455
AT1G08367	0	0	0	0	0	0	0	0	0	0	0	0	0	0	0	0	0	0	0	0
AT1G08370	3676	3039	3626	4075	2870	3128	2168	3262	2408	2660	2911	3096	3447	354.222	3357.67	634.481	2612.67	575	2889	218.831
AT1G08377	0	2	1	4	0	0	1	1	0	0	4	0	1	1	1.33333	2.3094	0.666667	0.57735	1.33333	2.3094
AT1G08380	161765	124499	145404	151711	125156	124133	59814	103325	65998	82395	74130	93936	143889	18679.1	133667	15635.2	76379	23539.9	83487	9948.05
AT1G08383	0	0	0	0	0	0	0	0	0	0	0	0	0	0	0	0	0	0	0	0
AT1G08387	0	0	0	0	0	0	0	0	0	0	0	0	0	0	0	0	0	0	0	0
AT1G08390	397	279	305	401	298	361	83	145	112	122	125	218	327	62	353.333	51.9262	113.333	31.0215	155	54.5802
AT1G08393	73	51	64	150	110	105	27	29	21	69	57	102	62.6667	11.0604	121.667	24.6644	25.6667	4.16333	76	23.3024
AT1G08397	0	0	0	0	0	0	0	0	0	0	0	0	0	0	0	0	0	0	0	0
AT1G08400	2249	1842	1822	2562	1567	1988	698	1220	976	966	1124	1108	1971	240.963	2039	499.457	964.667	261.184	1066	86.9713
AT1G08403	0	0	0	0	0	0	0	0	0	0	0	0	0	0	0	0	0	0	0	0
AT1G08410	8682	6508	7351	9330	5649	6859	3373	5552	3716	3818	5215	5129	7513.67	1096.09	7279.33	1876.15	4213.67	1171.65	4720.67	782.914
AT1G08413	1	0	0	0	1	0	0	2	0	0	4	1	0.333333	0.57735	0.333333	0.57735	0.666667	1.1547	1.66667	2.08167
AT1G08417	0	1	0	0	0	0	0	0	0	0	0	0	0.333333	0.57735	0	0	0	0	0	0
AT1G08420	10123	7986	8751	11838	6905	8194	5215	8248	5537	6651	7343	7628	8953.33	1082.77	8979	2558.47	6333.33	1665.95	7207.33	502.43
AT1G08427	4	5	8	13	2	3	1	4	7	4	11	3	5.66667	2.08167	6	6.08276	4	3	6	4.3589
AT1G08430	223	214	149	233	163	197	85	155	103	159	166	153	195.333	40.3774	197.667	35.0048	114.333	36.3501	159.333	6.50641
AT1G08433	1	0	1	0	1	6	2	11	2	38	22	42	0.666667	0.57735	2.33333	3.21455	5	5.19615	34	10.583
AT1G08437	0	0	0	0	1	0	0	0	0	4	1	0	0	0	0.333333	0.57735	0	0	1.66667	2.08167
AT1G08440	15	9	9	15	17	9	9	7	7	3	5	6	11	3.4641	13.6667	4.16333	7.66667	1.1547	4.66667	1.52753
AT1G08443	10	12	8	41	38	33	0	1	5	6	5	13	10	2	37.3333	4.04145	2	2.64575	8	4.3589
AT1G08447	0	0	0	0	0	0	0	0	0	0	0	0	0	0	0	0	0	0	0	0
AT1G08450	14564	11945	11435	11750	8936	9274	22765	45586	39023	41495	45865	51809	12648	1678.78	9986.67	1536.41	35791.3	11748.7	46389.7	5176.98
AT1G08453	0	0	0	0	1	6	6	0	0	0	1	0	0	0	2.33333	3.21455	2	3.4641	0.333333	0.57735
AT1G08457	4	1	2	3	1	1	0	3	0	3	0	1	2.33333	1.52753	1.66667	1.1547	1	1.73205	1.33333	1.52753
AT1G08460	2327	1749	1999	2840	2115	2218	1120	2061	1346	1778	1895	2189	2025	289.876	2391	392.241	1509	491.22	1954	211.757
AT1G08463	0	0	0	0	0	0	0	0	0	0	0	0	0	0	0	0	0	0	0	0
AT1G08465	1493	1110	1286	1841	1208	1377	609	954	594	976	973	1069	1296.33	191.709	1475.33	327.757	719	203.654	1006	54.5802
AT1G08470	3525	2703	2773	3378	2224	2641	1040	1821	1587	1631	1797	2049	3000.33	455.721	2747.67	584.348	1482.67	400.817	1825.67	210.469
AT1G08473	1	0	1	0	1	3	1	1	1	4	4	2	0.666667	0.57735	1.33333	1.52753	1	0	3.33333	1.1547
AT1G08477	0	0	0	0	0	0	0	0	0	0	0	0	0	0	0	0	0	0	0	0
AT1G08480	11165	8527	8871	9779	7469	7809	4443	7588	6153	6016	6468	7924	9521	1434.1	8352.33	1247.17	6061.33	1574.5	6802.67	997.054
AT1G08483	0	0	0	0	0	0	0	0	0	0	0	0	0	0	0	0	0	0	0	0
AT1G08487	0	0	1	0	3	0	0	0	0	0	1	0	0.333333	0.57735	1	1.73205	0	0	0.333333	0.57735
AT1G08490	6306	5277	5751	6121	4519	4887	3463	6114	4174	5335	5446	5901	5778	515.031	5175.67	839.105	4583.67	1372.16	5560.67	299.917
AT1G08493	0	0	0	0	0	1	1	0	0	0	2	0	0	0	0.333333	0.57735	0.333333	0.57735	0.666667	1.1547
AT1G08497	2	0	0	5	12	0	12	15	19	241	243	269	0.666667	1.1547	5.66667	6.02771	15.3333	3.51188	251	15.6205
AT1G08500	414	293	360	428	379	416	194	341	265	256	345	329	355.667	60.6163	407.667	25.5408	266.667	73.5142	310	47.4447
AT1G08503	0	1	1	0	0	0	2	3	5	24	9	11	0.666667	0.57735	0	0	3.33333	1.52753	14.6667	8.14453
AT1G08507	194	117	124	207	149	178	185	296	219	530	523	620	145	42.5793	178	29	233.333	56.8712	557.667	54.0956
AT1G08510	30323	23494	26874	31052	23051	25170	16401	25059	19421	23550	24257	28095	26897	3414.56	26424.3	4145.36	20293.7	4394.47	25300.7	2445.65
AT1G08513	0	0	0	0	0	0	0	0	0	0	0	0	0	0	0	0	0	0	0	0
AT1G08517	5	0	0	11	6	13	1	5	1	2	4	20	1.66667	2.88675	10	3.60555	2.33333	2.3094	8.66667	9.86577
AT1G08520	21379	18393	23196	22139	16786	18650	8205	13917	7494	11124	9675	11563	20989.3	2425.09	19191.7	2717.3	9872	3521.07	10787.3	988
AT1G08523	1	0	1	0	1	1	0	0	0	0	0	1	0.666667	0.57735	0.666667	0.57735	0	0	0.333333	0.57735
AT1G08530	2864	2282	2143	2681	2054	2097	911	1352	953	1200	1238	1408	2429.67	382.511	2277.33	350.246	1072	243.395	1282	110.761
AT1G08533	0	0	0	0	0	0	0	0	0	0	0	0	0	0	0	0	0	0	0	0
AT1G08537	0	0	0	0	0	0	0	0	0	0	0	0	0	0	0	0	0	0	0	0
AT1G08540	16379	12383	14559	17079	12560	13012	4447	8838	4847	6265	6339	7814	14440.3	2000.64	14217	2488.85	6044	2427.93	6806	873.737
AT1G08543	0	0	0	0	0	0	0	0	0	0	1	1	0	0	0	0	0	0	0.666667	0.57735
AT1G08547	0	0	0	0	0	0	0	0	0	0	0	0	0	0	0	0	0	0	0	0
AT1G08550	4103	2925	3780	4381	2698	3176	1013	2018	958	1324	1430	1718	3602.67	608.692	3418.33	867.275	1329.67	596.748	1490.67	203.886
AT1G08553	0	0	0	1	0	0	0	0	0	0	0	1	0	0	0.333333	0.57735	0	0	0.333333	0.57735
AT1G08557	0	0	0	0	0	0	0	0	0	0	0	0	0	0	0	0	0	0	0	0
AT1G08560	2433	1619	2278	3000	1836	2097	1096	2216	1118	1648	1562	1895	2110	432.223	2311	610.795	1476.67	640.376	1701.67	172.865
AT1G08563	78	53	66	68	42	31	7	23	42	56	61	26	65.6667	12.5033	47	19	24	17.5214	47.6667	18.9297
AT1G08567	3	1	1	0	2	1	0	0	1	0	1	0	1.66667	1.1547	1	1	0.333333	0.57735	0.333333	0.57735
AT1G08570	10612	7452	9534	12245	8066	9204	3307	5799	3206	3976	3953	5665	9199.33	1606.36	9838.33	2160.51	4104	1468.78	4531.33	981.851
AT1G08573	89	60	80	131	108	79	40	73	64	115	116	97	76.3333	14.8436	106	26.0576	59	17.0587	109.333	10.6927
AT1G08577	3	1	3	2	0	0	3	3	10	2	7	5	2.33333	1.1547	0.666667	1.1547	5.33333	4.04145	4.66667	2.51661
AT1G08580	8896	7473	7093	8244	5680	6585	3032	5361	4386	4373	5171	5062	7820.67	950.451	6836.33	1300.35	4259.67	1169.63	4868.67	432.706
AT1G08583	0	0	0	0	0	0	0	0	0	0	0	0	0	0	0	0	0	0	0	0
AT1G08587	0	0	0	0	0	0	0	0	0	0	0	0	0	0	0	0	0	0	0	0
AT1G08590	35	28	45	62	34	31	6	10	8	15	11	8	36	8.544	42.3333	17.0978	8	2	11.3333	3.51188
AT1G08592	0	0	0	0	0	0	0	0	0	0	0	0	0	0	0	0	0	0	0	0
AT1G08597	0	0	0	0	0	0	0	0	0	0	0	0	0	0	0	0	0	0	0	0
AT1G08600	4059	2983	3120	4898	2663	3269	1750	2586	1511	2004	2233	2270	3387.33	585.7	3610	1155.86	1949	564.453	2169	144.087
AT1G08603	0	0	0	2	3	6	0	0	0	1	0	2	0	0	3.66667	2.08167	0	0	1	1
AT1G08607	2	6	2	4	9	4	1	0	2	14	22	20	3.33333	2.3094	5.66667	2.88675	1	1	18.6667	4.16333
AT1G08610	3982	2931	3319	4614	2841	3520	656	1411	805	1156	1164	1458	3410.67	531.462	3658.33	894.558	957.333	399.888	1259.33	172.097
AT1G08613	0	0	0	10	2	5	0	0	0	1	1	0	0	0	5.66667	4.04145	0	0	0.666667	0.57735
AT1G08620	8873	7230	8146	13147	8755	9964	5040	8675	5732	9128	9706	10982	8083	823.31	10622	2268.73	6482.33	1930.17	9938.67	948.646
AT1G08623	0	0	1	0	0	1	0	0	0	0	0	0	0.333333	0.57735	0.333333	0.57735	0	0	0	0
AT1G08627	0	0	0	0	0	0	0	0	0	0	0	0	0	0	0	0	0	0	0	0
AT1G08630	1846	1431	2159	2885	2872	2403	1691	6230	2069	5702	4719	5532	1812	365.189	2720	274.607	3330	2518.58	5317.67	525.382
AT1G08633	28	3	23	25	6	18	2	12	4	14	7	5	18	13.2288	16.3333	9.60902	6	5.2915	8.66667	4.72582
AT1G08637	1	0	0	3	1	1	0	2	0	0	0	4	0.333333	0.57735	1.66667	1.1547	0.666667	1.1547	1.33333	2.3094
AT1G08640	18320	15316	14014	13667	10252	11078	6746	11872	9376	8118	8684	9198	15883.3	2208.35	11665.7	1781.73	9331.33	2563.29	8666.67	540.209
AT1G08643	1103	951	933	682	634	580	274	714	546	531	527	512	995.667	93.3881	632	51.0294	511.333	222.039	523.333	10.0167
AT1G08645	0	0	0	0	0	0	0	0	0	1	0	0	0	0	0	0	0	0	0.333333	0.57735
AT1G08647	0	0	0	0	0	0	0	0	0	0	0	0	0	0	0	0	0	0	0	0
AT1G08650	2000	1421	1631	1664	1165	1358	738	1125	714	646	786	877	1684	293.116	1395.67	251.623	859	230.675	769.667	116.363
AT1G08653	0	0	0	0	1	1	0	0	0	6	1	0	0	0	0.666667	0.57735	0	0	2.33333	3.21455
AT1G08657	0	0	0	0	0	0	0	0	0	0	0	0	0	0	0	0	0	0	0	0
AT1G08660	8660	6876	6988	7921	5448	6307	2176	4108	2883	2925	3208	3820	7508	999.232	6558.67	1255.56	3055.67	977.505	3317.67	457.467
AT1G08663	0	0	0	0	0	0	0	0	0	0	0	0	0	0	0	0	0	0	0	0
AT1G08667	0	0	0	0	0	0	0	0	0	0	0	0	0	0	0	0	0	0	0	0
AT1G08670	269	177	219	166	210	193	146	233	239	251	283	320	221.667	46.0579	189.667	22.1886	206	52.0481	284.667	34.5302
AT1G08673	0	0	0	0	1	0	0	0	0	1	1	0	0	0	0.333333	0.57735	0	0	0.666667	0.57735
AT1G08677	1	0	0	1	0	4	0	0	1	3	5	4	0.333333	0.57735	1.66667	2.08167	0.333333	0.57735	4	1
AT1G08680	5602	4626	5542	6216	4089	4611	2701	4362	2819	3451	3762	4106	5256.67	546.997	4972	1108.5	3294	926.795	3773	327.639
AT1G08683	0	0	0	0	0	0	0	0	0	0	0	0	0	0	0	0	0	0	0	0
AT1G08695	0	1	0	1	0	0	0	0	1	0	0	0	0.333333	0.57735	0.333333	0.57735	0.333333	0.57735	0	0
AT1G08697	162	98	185	125	52	106	42	118	51	57	67	63	148.333	45.0814	94.3333	37.8726	70.3333	41.5251	62.3333	5.03322
AT1G08700	3425	2830	3679	4102	3083	3261	1462	2203	1527	1651	2126	2407	3311.33	435.764	3482	544.262	1730.67	410.342	2061.33	382.126
AT1G08703	2	0	0	1	0	0	0	0	0	0	0	0	0.666667	1.1547	0.333333	0.57735	0	0	0	0
AT1G08707	0	0	0	0	0	0	0	0	0	0	0	0	0	0	0	0	0	0	0	0
AT1G08710	2232	1762	1765	1997	1398	1564	807	1686	1114	1189	1262	1303	1919.67	270.493	1653	309.259	1202.33	446.108	1251.33	57.7437
AT1G08713	0	0	0	0	0	0	0	0	0	0	0	0	0	0	0	0	0	0	0	0
AT1G08717	0	0	0	2	0	5	0	1	0	2	2	2	0	0	2.33333	2.51661	0.333333	0.57735	2	0
AT1G08720	7647	5904	6583	8302	5752	6247	4812	8672	5977	7233	7380	8801	6711.33	878.558	6767	1352.19	6487	1979.89	7804.67	865.975
AT1G08723	0	0	0	0	0	0	0	0	0	0	0	0	0	0	0	0	0	0	0	0
AT1G08727	0	0	0	0	0	0	0	0	0	0	0	0	0	0	0	0	0	0	0	0
AT1G08730	221	171	195	390	246	281	66	113	50	81	125	153	195.667	25.0067	305.667	75.1022	76.3333	32.7465	119.667	36.2951
AT1G08733	0	5	3	1	0	1	0	0	0	0	0	0	2.66667	2.51661	0.666667	0.57735	0	0	0	0
AT1G08735	0	0	0	0	0	0	0	0	0	0	0	0	0	0	0	0	0	0	0	0
AT1G08737	0	0	0	0	0	0	0	0	0	0	0	0	0	0	0	0	0	0	0	0
AT1G08740	0	0	0	0	0	0	0	0	0	0	0	0	0	0	0	0	0	0	0	0
AT1G08743	1	0	0	2	5	6	0	3	4	2	1	4	0.333333	0.57735	4.33333	2.08167	2.33333	2.08167	2.33333	1.52753
AT1G08747	46	26	33	31	34	56	8	19	6	15	12	8	35	10.1489	40.3333	13.6504	11	7	11.6667	3.51188
AT1G08750	3927	3196	3205	3846	2659	2920	1213	2096	1553	1539	1862	2105	3442.67	419.469	3141.67	623.774	1620.67	445.372	1835.33	283.941
AT1G08753	1	0	0	0	0	0	0	0	0	0	0	0	0.333333	0.57735	0	0	0	0	0	0
AT1G08757	1257	988	594	764	811	703	36	89	113	51	68	66	946.333	333.458	759.333	54.151	79.3333	39.3997	61.6667	9.29157
AT1G08760	5191	4105	4593	5630	3975	4214	1253	2125	1137	1478	1725	1774	4629.67	543.928	4606.33	894.539	1505	540.059	1659	158.654
AT1G08763	1	0	0	0	1	5	20	0	17	24	45	36	0.333333	0.57735	2	2.64575	12.3333	10.7858	35	10.5357
AT1G08767	0	0	2	1	0	3	0	0	0	1	0	4	0.666667	1.1547	1.33333	1.52753	0	0	1.66667	2.08167
AT1G08770	2757	2185	2261	2489	2055	2104	1273	2398	1770	2116	2213	2595	2401	310.638	2216	237.691	1813.67	563.77	2308	253.237
AT1G08773	0	0	0	0	0	0	0	0	0	0	0	0	0	0	0	0	0	0	0	0
AT1G08777	0	0	0	0	0	0	2	2	3	3	0	2	0	0	0	0	2.33333	0.57735	1.66667	1.52753
AT1G08780	4356	3768	3682	4201	3143	3215	1882	3124	2350	2634	2599	3034	3935.33	366.837	3519.67	591.149	2452	627.251	2755.67	241.678
AT1G08783	0	0	0	0	0	0	0	0	0	0	0	0	0	0	0	0	0	0	0	0
AT1G08787	0	0	0	0	0	0	0	0	0	0	0	0	0	0	0	0	0	0	0	0
AT1G08790	0	0	0	0	0	0	0	0	0	1	0	1	0	0	0	0	0	0	0.666667	0.57735
AT1G08793	0	0	0	0	0	0	0	0	0	0	0	0	0	0	0	0	0	0	0	0
AT1G08797	0	0	0	0	0	0	0	0	0	0	0	0	0	0	0	0	0	0	0	0
AT1G08800	10711	8580	9431	12864	9915	10251	6369	11182	8049	11082	11780	13095	9574	1072.67	11010	1614.38	8533.33	2442.78	11985.7	1022.14
AT1G08803	0	0	0	0	0	0	0	0	0	0	0	0	0	0	0	0	0	0	0	0
AT1G08807	0	0	0	0	5	1	1	0	0	0	0	1	0	0	2	2.64575	0.333333	0.57735	0.333333	0.57735
AT1G08810	2015	1557	1561	1582	1213	1274	438	768	492	476	471	446	1711	263.279	1356.33	197.799	566	177.008	464.333	16.0728
AT1G08813	0	0	0	0	0	0	0	0	0	4	0	0	0	0	0	0	0	0	1.33333	2.3094
AT1G08817	0	0	0	1	0	0	0	0	0	0	1	0	0	0	0.333333	0.57735	0	0	0.333333	0.57735
AT1G08820	12685	10040	10300	10639	8077	8372	7209	11776	8823	7963	8343	9945	11008.3	1457.84	9029.33	1401.79	9269.33	2315.98	8750.33	1051.91
AT1G08823	0	0	0	0	0	0	0	0	0	0	0	0	0	0	0	0	0	0	0	0
AT1G08827	0	0	0	1	0	0	0	0	0	2	0	0	0	0	0.333333	0.57735	0	0	0.666667	1.1547
AT1G08830	7889	5784	5958	6011	4774	4791	8371	15981	13142	14372	14281	17749	6543.67	1168.34	5192	709.326	12498	3845.66	15467.3	1976.51
AT1G08833	77	59	57	75	42	44	21	54	26	41	28	21	64.3333	11.0151	53.6667	18.5023	33.6667	17.7858	30	10.1489
AT1G08840	1842	1521	1571	1851	1101	1411	863	1427	813	1030	1066	1175	1644.67	172.715	1454.33	376.873	1034.33	340.977	1090.33	75.5006
AT1G08843	0	1	0	0	0	1	0	0	0	1	0	2	0.333333	0.57735	0.333333	0.57735	0	0	1	1
AT1G08845	1654	1109	1253	1434	1080	1141	841	1356	1052	1151	1337	1425	1338.67	282.419	1218.33	189.247	1083	258.896	1304.33	139.89
AT1G08847	377	264	317	497	360	383	168	303	194	334	347	372	319.333	56.5361	413.333	73.3644	221.667	71.6263	351	19.3132
AT1G08853	0	0	0	0	0	0	0	0	0	0	0	0	0	0	0	0	0	0	0	0
AT1G08857	27	28	33	68	65	68	14	210	187	182	196	208	29.3333	3.21455	67	1.73205	137	107.14	195.333	13.0128
AT1G08860	52	30	26	68	69	81	560	1018	724	1767	1822	2224	36	14	72.6667	7.23418	767.333	232.055	1937.67	249.492
AT1G08863	1	0	0	0	0	0	1	0	0	28	21	41	0.333333	0.57735	0	0	0.333333	0.57735	30	10.1489
AT1G08867	0	0	0	0	0	0	0	0	0	0	0	0	0	0	0	0	0	0	0	0
AT1G08870	2	1	1	0	0	1	1	0	2	0	4	0	1.33333	0.57735	0.333333	0.57735	1	1	1.33333	2.3094
AT1G08877	1	1	1	0	0	2	0	0	0	4	0	0	1	0	0.666667	1.1547	0	0	1.33333	2.3094
AT1G08880	15486	11520	11973	13946	10848	11609	5764	10456	7393	8589	9411	9690	12993	2170.85	12134.3	1614.43	7871	2382.24	9230	572.382
AT1G08883	0	0	0	0	0	0	0	0	0	0	0	1	0	0	0	0	0	0	0.333333	0.57735
AT1G08887	4	2	0	19	8	13	0	2	0	12	5	10	2	2	13.3333	5.50757	0.666667	1.1547	9	3.60555
AT1G08890	919	602	732	827	751	758	346	567	402	407	518	512	751	159.352	778.667	42.004	438.333	114.893	479	62.426
AT1G08893	0	0	0	0	1	1	0	0	0	0	0	0	0	0	0.666667	0.57735	0	0	0	0
AT1G08897	0	0	0	0	0	0	0	0	0	0	0	0	0	0	0	0	0	0	0	0
AT1G08900	2025	1612	1866	1676	1885	1819	1389	3405	2468	3415	3198	3590	1834.33	208.313	1793.33	106.838	2420.67	1008.83	3401	196.375
AT1G08903	103	94	123	101	91	125	76	113	111	90	122	110	106.667	14.8436	105.667	17.4738	100	20.8087	107.333	16.1658
AT1G08907	0	0	0	0	0	1	0	0	0	0	1	0	0	0	0.333333	0.57735	0	0	0.333333	0.57735
AT1G08910	3279	2451	3406	4011	2417	2835	1179	2144	1316	1574	1974	1957	3045.33	518.61	3087.67	826.492	1546.33	522.108	1835	226.192
AT1G08913	8	0	1	27	31	15	2	12	5	31	23	23	3	4.3589	24.3333	8.32666	6.33333	5.1316	25.6667	4.6188
AT1G08920	4808	3353	5183	4169	3064	3326	2406	4472	3142	3856	3896	3442	4448	966.657	3519.67	577.396	3340	1047.14	3731.33	251.367
AT1G08923	0	4	0	1	1	1	1	0	4	9	6	9	1.33333	2.3094	1	0	1.66667	2.08167	8	1.73205
AT1G08927	0	0	0	1	0	0	0	0	0	0	0	0	0	0	0.333333	0.57735	0	0	0	0
AT1G08930	69082	56936	56451	57034	54637	53308	135579	274702	240080	306324	330629	354854	60823	7156.61	54993	1888.34	216787	72427.4	330602	24265
AT1G08933	0	1	6	5	1	1	0	0	0	0	0	0	2.33333	3.21455	2.33333	2.3094	0	0	0	0
AT1G08937	1153	911	833	937	657	730	310	736	669	611	701	648	965.667	166.857	774.667	145.246	571.667	229.073	653.333	45.2364
AT1G08940	1832	1402	1427	1448	1193	1212	7846	15200	13166	12896	13563	15101	1553.67	241.368	1284.33	142.058	12070.7	3797.39	13853.3	1130.81
AT1G08947	16	4	3	8	6	12	0	2	0	2	4	3	7.66667	7.23418	8.66667	3.05505	0.666667	1.1547	3	1
AT1G08950	3	1	8	5	6	6	12	2	15	8	5	12	4	3.60555	5.66667	0.57735	9.66667	6.80686	8.33333	3.51188
AT1G08953	0	0	0	0	0	0	0	0	0	0	1	0	0	0	0	0	0	0	0.333333	0.57735
AT1G08960	1220	959	1000	1469	893	929	308	547	383	508	518	581	1059.67	140.358	1097	322.664	412.667	122.231	535.667	39.5769
AT1G08963	0	0	0	0	0	0	0	0	0	0	0	0	0	0	0	0	0	0	0	0
AT1G08967	4	0	1	10	5	13	3	3	2	0	1	2	1.66667	2.08167	9.33333	4.04145	2.66667	0.57735	1	1
AT1G08970	7842	6160	6541	7641	5425	6033	3267	6064	4388	4934	5178	6343	6847.67	881.938	6366.33	1144.99	4573	1407.65	5485	752.999
AT1G08973	12	17	22	24	26	23	5	22	19	35	39	30	17	5	24.3333	1.52753	15.3333	9.07377	34.6667	4.50925
AT1G08977	1	4	4	2	1	6	14	33	18	20	16	16	3	1.73205	3	2.64575	21.6667	10.0167	17.3333	2.3094
AT1G08980	5293	4049	5246	5868	4288	4513	1703	3420	2105	3103	3104	4210	4862.67	705.048	4889.67	854.698	2409.33	898.046	3472.33	638.838
AT1G08983	0	0	0	0	1	0	0	0	0	1	0	0	0	0	0.333333	0.57735	0	0	0.333333	0.57735
AT1G08985	0	0	0	0	0	0	0	0	0	0	0	1	0	0	0	0	0	0	0.333333	0.57735
AT1G08987	12	16	10	19	11	8	1	3	8	5	0	8	12.6667	3.05505	12.6667	5.68624	4	3.60555	4.33333	4.04145
AT1G08990	622	390	542	926	638	722	269	466	390	517	633	651	518	117.847	762	148.108	375	99.3529	600.333	72.7278
AT1G08993	0	0	0	0	0	1	0	0	0	0	0	0	0	0	0.333333	0.57735	0	0	0	0
AT1G08997	0	0	0	1	0	0	0	0	0	1	0	0	0	0	0.333333	0.57735	0	0	0.333333	0.57735
AT1G09000	629	464	546	714	448	558	332	579	415	429	542	624	546.333	82.5005	573.333	133.661	442	125.694	531.667	97.9098
AT1G09003	0	0	0	0	0	0	0	0	0	0	0	0	0	0	0	0	0	0	0	0
AT1G09007	0	0	0	0	0	0	0	0	0	1	1	1	0	0	0	0	0	0	1	0
AT1G09010	11700	9036	10773	12607	8361	9473	3178	5338	3389	3731	4220	4851	10503	1352.37	10147	2201.78	3968.33	1190.85	4267.33	561.498
AT1G09013	0	0	0	0	0	0	0	0	0	0	0	0	0	0	0	0	0	0	0	0
AT1G09017	4	0	1	0	0	0	0	0	0	0	1	0	1.66667	2.08167	0	0	0	0	0.333333	0.57735
AT1G09020	10305	8029	9628	10649	7486	8443	5474	8525	6190	7296	7672	8342	9320.67	1168.71	8859.33	1622.08	6729.67	1595.49	7770	529.841
AT1G09023	23	26	21	32	30	33	1	18	9	10	5	16	23.3333	2.51661	31.6667	1.52753	9.33333	8.5049	10.3333	5.50757
AT1G09027	0	0	0	0	0	0	0	0	0	0	0	0	0	0	0	0	0	0	0	0
AT1G09030	1	0	0	2	3	0	0	0	1	0	0	1	0.333333	0.57735	1.66667	1.52753	0.333333	0.57735	0.333333	0.57735
AT1G09033	2	0	0	1	5	0	1	5	1	1	0	1	0.666667	1.1547	2	2.64575	2.33333	2.3094	0.666667	0.57735
AT1G09037	0	0	1	3	2	8	0	0	4	0	0	2	0.333333	0.57735	4.33333	3.21455	1.33333	2.3094	0.666667	1.1547
AT1G09040	2038	1640	1456	2290	1422	1490	919	1500	981	1133	1188	1245	1711.33	297.485	1734	482.709	1133.33	319.052	1188.67	56.003
AT1G09043	0	3	7	9	4	4	2	13	3	13	10	28	3.33333	3.51188	5.66667	2.88675	6	6.08276	17	9.64365
AT1G09047	0	1	2	0	3	3	6	0	1	34	8	25	1	1	2	1.73205	2.33333	3.21455	22.3333	13.2035
AT1G09050	2362	1815	1839	2717	1735	1877	1085	2164	1425	1782	1932	2197	2005.33	309.115	2109.67	530.737	1558	551.658	1970.33	210.139
AT1G09053	0	0	0	0	0	0	0	0	0	0	0	0	0	0	0	0	0	0	0	0
AT1G09057	3	5	11	3	7	5	9	6	3	9	11	11	6.33333	4.16333	5	2	6	3	10.3333	1.1547
AT1G09060	9830	7414	7826	10380	6953	7801	7440	13327	8906	11096	12141	13610	8356.67	1292.47	8378	1784.88	9891	3064.61	12282.3	1262.95
AT1G09063	2	4	1	6	0	0	8	15	2	2	0	12	2.33333	1.52753	2	3.4641	8.33333	6.50641	4.66667	6.4291
AT1G09067	0	0	0	0	0	0	0	0	0	0	0	0	0	0	0	0	0	0	0	0
AT1G09070	30845	23982	28153	28551	25684	25876	80128	125391	91068	120943	121967	142652	27660	3457.96	26703.7	1602.72	98862.3	23616.7	128521	12248.8
AT1G09073	0	0	0	0	0	0	0	0	0	0	0	0	0	0	0	0	0	0	0	0
AT1G09077	4	0	0	0	1	6	0	0	0	1	2	0	1.33333	2.3094	2.33333	3.21455	0	0	1	1
AT1G09080	430	256	320	393	229	279	280	600	794	564	760	570	335.333	88.0076	300.333	84.0555	558	259.561	631.333	111.469
AT1G09083	1043	689	728	862	601	597	148	445	387	389	435	436	820	194.106	686.667	151.856	326.667	157.424	420	26.8514
AT1G09087	696	571	540	674	517	496	114	350	348	351	397	388	602.333	82.5853	562.333	97.2745	270.667	135.681	378.667	24.379
AT1G09090	2424	2142	2404	2108	1358	1541	1462	2463	2262	1487	2037	2159	2323.33	157.357	1669	391.041	2062.33	529.528	1894.33	357.996
AT1G09097	1	0	0	8	1	5	0	0	0	4	10	1	0.333333	0.57735	4.66667	3.51188	0	0	5	4.58258
AT1G09100	8983	7036	6841	7431	5019	5750	2913	5605	4366	3567	4283	4697	7620	1184.41	6066.67	1236.79	4294.67	1347.42	4182.33	571.686
AT1G09103	3	3	4	23	24	30	0	1	1	5	1	1	3.33333	0.57735	25.6667	3.78594	0.666667	0.57735	2.33333	2.3094
AT1G09107	0	0	0	0	0	0	0	0	0	0	0	0	0	0	0	0	0	0	0	0
AT1G09110	0	1	2	0	1	3	0	1	0	0	0	0	1	1	1.33333	1.52753	0.333333	0.57735	0	0
AT1G09113	0	0	0	0	0	0	0	0	0	0	0	0	0	0	0	0	0	0	0	0
AT1G09117	0	1	0	0	0	1	0	0	0	0	0	1	0.333333	0.57735	0.333333	0.57735	0	0	0.333333	0.57735
AT1G09123	1	0	1	0	1	5	0	1	0	1	3	1	0.666667	0.57735	2	2.64575	0.333333	0.57735	1.66667	1.1547
AT1G09127	1	1	0	3	0	0	0	1	4	3	3	1	0.666667	0.57735	1	1.73205	1.66667	2.08167	2.33333	1.1547
AT1G09130	12113	10530	12235	12061	9958	10283	7430	11377	7693	9391	9639	9978	11626	951.122	10767.3	1132.07	8833.33	2206.8	9669.33	294.673
AT1G09133	0	0	0	1	0	0	0	0	0	0	1	0	0	0	0.333333	0.57735	0	0	0.333333	0.57735
AT1G09137	0	0	0	5	0	0	0	1	1	2	1	2	0	0	1.66667	2.88675	0.666667	0.57735	1.66667	0.57735
AT1G09140	12513	10020	9887	11321	7806	8231	5351	9592	7238	6996	8417	8646	10806.7	1479.22	9119.33	1918.5	7393.67	2124.78	8019.67	893.885
AT1G09143	0	0	0	0	0	0	0	0	0	0	0	0	0	0	0	0	0	0	0	0
AT1G09147	0	0	0	0	0	0	0	0	0	0	0	0	0	0	0	0	0	0	0	0
AT1G09150	5943	4590	5023	5963	4044	4266	2171	3823	2664	2718	3336	3574	5185.33	690.953	4757.67	1049.73	2886	848.08	3209.33	441.834
AT1G09153	0	0	1	0	1	5	0	0	0	1	0	1	0.333333	0.57735	2	2.64575	0	0	0.666667	0.57735
AT1G09155	161	99	132	144	87	118	64	126	98	85	93	70	130.667	31.0215	116.333	28.5365	96	31.0483	82.6667	11.6762
AT1G09157	15	10	2	12	19	18	4	22	10	16	7	4	9	6.55744	16.3333	3.78594	12	9.16515	9	6.245
AT1G09160	9592	7866	8496	8910	6522	7300	4359	7559	5487	5736	5975	6848	8651.33	873.422	7577.33	1217.92	5801.67	1623.04	6186.33	585.348
AT1G09163	1	2	3	4	3	7	8	8	1	14	10	3	2	1	4.66667	2.08167	5.66667	4.04145	9	5.56776
AT1G09167	0	0	0	0	0	0	0	0	0	0	0	0	0	0	0	0	0	0	0	0
AT1G09170	315	201	315	493	321	317	128	309	263	275	385	419	277	65.8179	377	100.479	233.333	94.0762	359.667	75.2684
AT1G09173	0	0	0	0	0	0	0	0	0	0	0	0	0	0	0	0	0	0	0	0
AT1G09176	3	2	5	2	0	0	0	1	2	0	0	2	3.33333	1.52753	0.666667	1.1547	1	1	0.666667	1.1547
AT1G09177	0	0	0	0	0	0	0	0	0	0	0	0	0	0	0	0	0	0	0	0
AT1G09180	39	43	64	107	61	53	14	32	31	64	65	77	48.6667	13.4288	73.6667	29.1433	25.6667	10.116	68.6667	7.23418
AT1G09183	0	0	0	0	0	1	0	0	0	9	2	6	0	0	0.333333	0.57735	0	0	5.66667	3.51188
AT1G09187	0	1	0	2	1	1	0	0	0	0	0	0	0.333333	0.57735	1.33333	0.57735	0	0	0	0
AT1G09190	599	426	473	671	397	467	345	533	346	410	515	543	499.333	89.4558	511.667	142.356	408	108.254	489.333	70.1166
AT1G09193	1	1	1	1	0	1	0	0	0	0	1	4	1	0	0.666667	0.57735	0	0	1.66667	2.08167
AT1G09195	1645	1267	1345	1452	1296	1365	744	1801	1236	1538	1690	1723	1419	199.57	1371	78.1729	1260.33	528.92	1650.33	98.6729
AT1G09197	0	0	0	2	0	1	0	0	0	2	6	2	0	0	1	1	0	0	3.33333	2.3094
AT1G09200	14770	10655	11279	14739	10403	11340	7590	11654	8201	10027	11080	11778	12234.7	2217.72	12160.7	2281.52	9148.33	2191.37	10961.7	881.477
AT1G09207	0	0	0	0	0	0	0	0	0	0	0	0	0	0	0	0	0	0	0	0
AT1G09210	54552	48736	44958	50822	33960	35970	19262	29878	23435	20542	24742	25124	49415.3	4832.94	40250.7	9210.04	24191.7	5348.3	23469.3	2542.33
AT1G09213	0	0	0	0	0	0	0	0	0	0	0	0	0	0	0	0	0	0	0	0
AT1G09217	28	11	25	90	42	50	8	29	6	116	94	86	21.3333	9.07377	60.6667	25.7164	14.3333	12.741	98.6667	15.5349
AT1G09220	442	318	316	414	280	373	203	349	214	313	318	373	358.667	72.1757	355.667	68.661	255.333	81.304	334.667	33.2916
AT1G09223	4	8	6	11	3	6	3	2	1	0	1	1	6	2	6.66667	4.04145	2	1	0.666667	0.57735
AT1G09227	0	0	0	0	0	0	0	0	0	0	0	0	0	0	0	0	0	0	0	0
AT1G09230	2008	1706	2033	2118	1396	1759	641	1221	727	827	1054	1008	1915.67	182.006	1757.67	361.002	863	313.005	963	120.004
AT1G09233	0	0	0	0	0	0	0	0	0	0	0	0	0	0	0	0	0	0	0	0
AT1G09237	0	0	0	0	0	0	0	0	0	0	0	0	0	0	0	0	0	0	0	0
AT1G09240	1119	1020	795	1547	880	1096	627	1043	770	644	737	866	978	166.033	1174.33	340.33	813.333	211.358	749	111.485
AT1G09243	0	0	0	0	0	0	0	0	0	1	1	0	0	0	0	0	0	0	0.666667	0.57735
AT1G09245	0	0	0	1	0	1	0	0	0	1	0	0	0	0	0.666667	0.57735	0	0	0.333333	0.57735
AT1G09247	2	1	0	1	1	2	0	0	0	0	0	0	1	1	1.33333	0.57735	0	0	0	0
AT1G09250	4696	3730	4602	4941	4029	4245	2354	3481	2609	3273	3228	3782	4342.67	532.662	4405	476.588	2814.67	590.979	3427.67	307.685
AT1G09253	0	0	0	0	0	0	0	0	0	0	0	0	0	0	0	0	0	0	0	0
AT1G09257	0	0	0	0	0	0	0	0	0	0	0	0	0	0	0	0	0	0	0	0
AT1G09260	0	0	0	1	0	0	0	0	0	0	0	0	0	0	0.333333	0.57735	0	0	0	0
AT1G09263	28	5	26	18	16	15	6	5	6	15	6	4	19.6667	12.741	16.3333	1.52753	5.66667	0.57735	8.33333	5.85947
AT1G09267	79	70	42	60	62	62	46	67	50	21	27	36	63.6667	19.2959	61.3333	1.1547	54.3333	11.1505	28	7.54983
AT1G09270	17691	14304	15469	17298	12299	13282	8875	16021	12164	13316	14099	15497	15821.3	1720.77	14293	2648.41	12353.3	3576.76	14304	1104.86
AT1G09273	1	1	0	1	11	3	2	2	5	8	12	8	0.666667	0.57735	5	5.2915	3	1.73205	9.33333	2.3094
AT1G09277	0	0	0	0	0	0	0	0	0	0	0	0	0	0	0	0	0	0	0	0
AT1G09280	3578	2968	3268	4086	2400	2857	1445	2508	1721	1846	2179	2373	3271.33	305.014	3114.33	871.96	1891.33	551.591	2132.67	266.538
AT1G09283	0	0	0	0	0	0	0	0	0	0	0	0	0	0	0	0	0	0	0	0
AT1G09287	58	39	50	61	60	51	31	63	60	62	78	60	49	9.53939	57.3333	5.50757	51.3333	17.673	66.6667	9.86577
AT1G09290	1966	1723	1717	2138	1498	1721	544	1108	799	852	1026	1155	1802	142.06	1785.67	324.864	817	282.431	1011	152.056
AT1G09293	1	1	1	4	2	3	0	1	1	1	2	1	1	0	3	1	0.666667	0.57735	1.33333	0.57735
AT1G09297	0	1	6	1	0	0	0	0	0	0	0	0	2.33333	3.21455	0.333333	0.57735	0	0	0	0
AT1G09300	4231	3603	3315	3683	2229	2612	1708	3112	2115	1849	2372	2624	3716.33	468.399	2841.33	753.641	2311.67	722.366	2281.67	395.318
AT1G09303	0	0	0	0	0	0	0	0	0	0	0	0	0	0	0	0	0	0	0	0
AT1G09307	1	0	0	10	2	0	1	2	0	3	1	13	0.333333	0.57735	4	5.2915	1	1	5.66667	6.4291
AT1G09310	76066	56575	62274	60925	53166	55064	26046	33521	25737	26553	26291	33240	64971.7	10021.6	56385	4044.66	28434.7	4407.6	28694.7	3938.55
AT1G09313	1	0	0	9	6	1	0	0	0	5	2	5	0.333333	0.57735	5.33333	4.04145	0	0	4	1.73205
AT1G09317	0	0	0	0	0	0	0	0	0	0	0	0	0	0	0	0	0	0	0	0
AT1G09320	1501	1245	1312	1566	1187	1293	895	1672	1074	1300	1476	1326	1352.67	132.757	1348.67	195.536	1213.67	406.894	1367.33	95.0018
AT1G09323	0	0	0	0	0	0	0	0	0	0	0	0	0	0	0	0	0	0	0	0
AT1G09327	0	0	0	0	0	0	0	0	0	0	0	0	0	0	0	0	0	0	0	0
AT1G09330	12217	9450	9621	10700	8257	8389	5277	9378	8225	7911	8618	9601	10429.3	1550.52	9115.33	1373.95	7626.67	2114.96	8710	848.748
AT1G09333	0	0	0	0	0	0	0	0	0	0	0	0	0	0	0	0	0	0	0	0
AT1G09337	0	0	0	1	1	0	0	0	0	2	0	0	0	0	0.666667	0.57735	0	0	0.666667	1.1547
AT1G09340	54672	46109	51993	51348	45064	41302	24053	44426	24194	36081	28780	34766	50924.7	4380.32	45904.7	5075.49	30891	11721.9	33209	3891.57
AT1G09343	5	3	2	13	2	1	0	0	0	0	0	1	3.33333	1.52753	5.33333	6.65833	0	0	0.333333	0.57735
AT1G09350	611	333	366	561	349	276	114	131	74	86	117	121	436.667	151.876	395.333	148.042	106.333	29.2632	108	19.1572
AT1G09353	0	0	6	1	4	1	1	2	2	2	1	0	2	3.4641	2	1.73205	1.66667	0.57735	1	1
AT1G09357	5	0	2	4	0	2	1	0	1	2	1	1	2.33333	2.51661	2	2	0.666667	0.57735	1.33333	0.57735
AT1G09360	0	0	0	1	0	0	0	0	0	0	0	0	0	0	0.333333	0.57735	0	0	0	0
AT1G09363	77	51	34	76	47	56	46	178	118	123	128	114	54	21.6564	59.6667	14.8436	114	66.0908	121.667	7.0946
AT1G09367	99	70	62	108	72	91	44	66	29	68	46	54	77	19.4679	90.3333	18.0093	46.3333	18.61	56	11.1355
AT1G09370	3	0	0	3	0	4	23	30	26	71	44	74	1	1.73205	2.33333	2.08167	26.3333	3.51188	63	16.5227
AT1G09373	0	0	0	0	1	0	0	0	0	1	0	0	0	0	0.333333	0.57735	0	0	0.333333	0.57735
AT1G09377	1	0	0	0	1	5	0	0	1	0	4	1	0.333333	0.57735	2	2.64575	0.333333	0.57735	1.66667	2.08167
AT1G09380	97	64	45	65	33	70	16	45	22	11	42	38	68.6667	26.3122	56	20.0749	27.6667	15.308	30.3333	16.8622
AT1G09383	0	0	0	0	0	0	0	0	0	0	0	0	0	0	0	0	0	0	0	0
AT1G09387	0	0	0	0	0	0	0	0	0	0	0	0	0	0	0	0	0	0	0	0
AT1G09390	3032	2184	2638	2981	2288	2200	1146	1683	1018	1305	1211	1814	2618	424.354	2489.67	427.776	1282.33	352.84	1443.33	324.429
AT1G09393	0	0	0	0	0	0	0	0	0	0	0	0	0	0	0	0	0	0	0	0
AT1G09397	0	0	0	0	0	0	0	0	0	0	0	0	0	0	0	0	0	0	0	0
AT1G09400	235	231	242	448	323	355	57	154	102	176	176	274	236	5.56776	375.333	64.9333	104.333	48.5421	208.667	56.5803
AT1G09407	0	2	0	1	0	0	0	0	0	0	0	0	0.666667	1.1547	0.333333	0.57735	0	0	0	0
AT1G09410	322	241	232	462	243	257	132	232	172	196	192	244	265	49.5681	320.667	122.598	178.667	50.3322	210.667	28.9367
AT1G09415	1205	1112	1398	1672	1300	1494	666	1228	616	1118	992	1438	1238.33	145.885	1488.67	186.057	836.667	339.825	1182.67	229.925
AT1G09417	1	0	0	16	19	7	0	0	0	2	2	1	0.333333	0.57735	14	6.245	0	0	1.66667	0.57735
AT1G09420	2229	1783	1800	1829	1257	1331	891	1790	812	827	799	910	1937.33	252.734	1472.33	311.091	1164.33	543.281	845.333	57.7264
AT1G09421	0	0	0	0	0	0	0	0	0	0	0	0	0	0	0	0	0	0	0	0
AT1G09423	0	0	0	0	0	0	0	0	0	0	0	0	0	0	0	0	0	0	0	0
AT1G09427	11	11	17	33	38	50	6	9	3	17	9	15	13	3.4641	40.3333	8.73689	6	3	13.6667	4.16333
AT1G09430	24644	20096	21823	24969	21110	21191	15817	30093	21139	26914	27991	34046	22187.7	2295.82	22423.3	2204.98	22349.7	7214.59	29650.3	3844.66
AT1G09433	0	0	0	0	0	0	0	0	0	0	0	0	0	0	0	0	0	0	0	0
AT1G09437	22	6	5	12	8	14	100	359	366	480	469	432	11	9.53939	11.3333	3.05505	275	151.595	460.333	25.1462
AT1G09440	2573	1810	1848	2855	1842	2114	557	1091	695	825	746	1112	2077	429.969	2270.33	524.283	781	277.193	894.333	192.599
AT1G09443	0	0	0	0	0	0	0	0	0	0	0	0	0	0	0	0	0	0	0	0
AT1G09447	17	12	29	36	14	28	6	16	13	7	10	13	19.3333	8.73689	26	11.1355	11.6667	5.1316	10	3
AT1G09450	534	312	413	641	368	439	166	411	164	331	315	362	419.667	111.15	482.667	141.642	247	142.032	336	23.8956
AT1G09453	0	0	0	0	0	0	0	0	0	0	0	0	0	0	0	0	0	0	0	0
AT1G09457	5	4	12	8	10	6	0	0	0	1	0	2	7	4.3589	8	2	0	0	1	1
AT1G09460	1448	1234	1596	1904	1399	1437	504	976	413	681	568	785	1426	182	1580	281.235	631	302.223	678	108.531
AT1G09463	9	8	15	23	24	20	5	36	19	37	39	52	10.6667	3.78594	22.3333	2.08167	20	15.5242	42.6667	8.14453
AT1G09467	2235	1546	1460	2277	1559	1850	408	1034	760	1215	1167	892	1747	424.802	1895.33	361.14	734	313.809	1091.33	174.288
AT1G09470	914	689	825	1154	630	758	233	523	203	354	344	390	809.333	113.315	847.333	273.184	319.667	176.73	362.667	24.1937
AT1G09473	0	0	0	0	0	0	0	0	0	0	0	0	0	0	0	0	0	0	0	0
AT1G09477	2	0	0	0	0	1	0	0	0	0	2	1	0.666667	1.1547	0.333333	0.57735	0	0	1	1
AT1G09480	282	280	263	435	396	380	213	525	389	894	960	930	275	10.4403	403.667	28.2902	375.667	156.427	928	33.0454
AT1G09483	0	1	0	0	1	1	0	0	0	0	0	1	0.333333	0.57735	0.666667	0.57735	0	0	0.333333	0.57735
AT1G09486	400	229	222	254	176	206	100	183	177	160	153	159	283.667	100.808	212	39.3446	153.333	46.2853	157.333	3.78594
AT1G09487	0	0	0	0	0	0	0	0	0	0	0	0	0	0	0	0	0	0	0	0
AT1G09490	4119	3256	3450	3984	3309	3381	1490	2712	1897	2360	2628	2723	3608.33	452.763	3558	370.679	2033	622.248	2570.33	188.245
AT1G09493	26	6	17	9	6	7	5	18	21	5	14	29	16.3333	10.0167	7.33333	1.52753	14.6667	8.5049	16	12.1244
AT1G09497	38	27	24	35	34	45	11	28	30	32	29	23	29.6667	7.37111	38	6.08276	23	10.4403	28	4.58258
AT1G09500	25	28	26	20	31	17	15	26	20	23	29	65	26.3333	1.52753	22.6667	7.37111	20.3333	5.50757	39	22.7156
AT1G09503	0	0	0	0	0	0	0	0	0	0	0	0	0	0	0	0	0	0	0	0
AT1G09507	0	0	0	0	0	0	0	0	0	0	0	0	0	0	0	0	0	0	0	0
AT1G09510	26	18	34	25	10	35	11	19	5	16	10	16	26	8	23.3333	12.5831	11.6667	7.02377	14	3.4641
AT1G09513	20	5	14	16	11	11	1	0	2	0	0	1	13	7.54983	12.6667	2.88675	1	1	0.333333	0.57735
AT1G09517	0	0	0	0	0	1	0	0	0	0	0	0	0	0	0.333333	0.57735	0	0	0	0
AT1G09520	3006	2343	2770	2865	2022	2144	1321	2156	1560	1640	2042	2183	2706.33	336.054	2343.67	455.59	1679	430.031	1955	281.761
AT1G09523	0	0	0	0	0	0	0	0	0	0	0	0	0	0	0	0	0	0	0	0
AT1G09527	4	2	9	6	3	10	1	0	0	5	0	0	5	3.60555	6.33333	3.51188	0.333333	0.57735	1.66667	2.88675
AT1G09530	16263	13613	13105	14290	11806	11250	1011	2011	1184	1524	1659	1643	14327	1695.76	12448.7	1618.69	1402	534.456	1608.67	73.7586
AT1G09533	2464	2081	2022	2676	2017	1787	688	1402	1614	1794	1685	1621	2189	239.977	2160	461.429	1234.67	485.149	1700	87.47
AT1G09537	86	57	59	67	77	61	78	125	140	125	150	135	67.3333	16.1967	68.3333	8.0829	114.333	32.3471	136.667	12.5831
AT1G09540	385	246	305	427	265	377	89	118	76	109	146	155	312	69.7639	356.333	82.9538	94.3333	21.5019	136.667	24.379
AT1G09543	264	165	199	338	252	260	41	76	73	80	100	80	209.333	50.3024	283.333	47.5114	63.3333	19.3993	86.6667	11.547
AT1G09547	0	0	0	0	0	1	0	0	0	0	0	0	0	0	0.333333	0.57735	0	0	0	0
AT1G09550	0	0	0	5	1	0	1	0	1	1	0	1	0	0	2	2.64575	0.666667	0.57735	0.666667	0.57735
AT1G09553	0	8	7	6	6	1	1	1	0	3	0	1	5	4.3589	4.33333	2.88675	0.666667	0.57735	1.33333	1.52753
AT1G09557	0	0	0	0	0	0	0	0	0	0	0	0	0	0	0	0	0	0	0	0
AT1G09560	8288	8628	8764	8164	6207	6377	11533	17935	15542	13093	14936	15647	8560	245.177	6916	1084.14	15003.3	3234.81	14558.7	1318.15
AT1G09563	0	0	0	0	0	0	0	0	0	0	0	0	0	0	0	0	0	0	0	0
AT1G09567	0	0	0	0	0	0	0	0	0	0	0	0	0	0	0	0	0	0	0	0
AT1G09570	41726	31781	42800	53982	38721	42888	12086	20386	12277	18518	18393	22230	38769	6075.56	45197	7888.16	14916.3	4737.83	19713.7	2180.1
AT1G09573	20	15	9	28	21	19	5	30	12	26	35	21	14.6667	5.50757	22.6667	4.72582	15.6667	12.897	27.3333	7.0946
AT1G09575	2303	1680	1930	2717	2178	2339	2496	4713	3360	4480	4160	4815	1971	313.517	2411.33	276.685	3523	1117.45	4485	327.529
AT1G09577	0	5	2	19	15	11	0	1	1	4	6	5	2.33333	2.51661	15	4	0.666667	0.57735	5	1
AT1G09580	2598	2104	2241	2351	1702	1707	896	1387	1074	1090	1106	1371	2314.33	255.034	1920	373.265	1119	248.574	1189	157.82
AT1G09583	1	0	0	2	5	1	0	0	0	1	0	1	0.333333	0.57735	2.66667	2.08167	0	0	0.666667	0.57735
AT1G09587	0	0	0	0	0	0	0	0	0	0	0	0	0	0	0	0	0	0	0	0
AT1G09590	56939	44133	44822	50650	34739	36799	26405	42341	34011	33509	35132	38773	48631.3	7202.89	40729.3	8653.07	34252.3	7970.74	35804.7	2695.7
AT1G09593	0	0	1	0	0	0	0	0	0	0	0	0	0.333333	0.57735	0	0	0	0	0	0
AT1G09597	0	0	0	0	0	0	0	0	0	0	0	0	0	0	0	0	0	0	0	0
AT1G09600	167	95	110	271	137	185	59	131	57	101	77	85	124	37.9868	197.667	67.8921	82.3333	42.1584	87.6667	12.2202
AT1G09603	0	0	0	0	0	0	0	0	0	0	0	0	0	0	0	0	0	0	0	0
AT1G09607	13	8	12	26	25	19	1	8	3	8	8	25	11	2.64575	23.3333	3.78594	4	3.60555	13.6667	9.81495
AT1G09610	10	8	1	13	5	7	0	7	3	3	5	4	6.33333	4.72582	8.33333	4.16333	3.33333	3.51188	4	1
AT1G09613	0	0	1	2	2	1	0	0	0	0	1	1	0.333333	0.57735	1.66667	0.57735	0	0	0.666667	0.57735
AT1G09617	0	0	0	0	0	0	0	0	0	0	0	0	0	0	0	0	0	0	0	0
AT1G09620	50958	44875	50728	56969	38990	45089	26688	40769	29452	32954	36900	36236	48853.7	3447.54	47016	9143.09	32303	7460.88	35363.3	2112.79
AT1G09623	0	0	0	0	0	0	0	0	0	0	0	0	0	0	0	0	0	0	0	0
AT1G09625	0	0	0	0	0	0	0	0	0	0	0	0	0	0	0	0	0	0	0	0
AT1G09627	4	0	1	3	1	0	1	4	2	3	6	2	1.66667	2.08167	1.33333	1.52753	2.33333	1.52753	3.66667	2.08167
AT1G09630	5466	4707	4617	4889	4080	4118	7580	13180	10542	13358	13257	15849	4930	466.366	4362.33	456.502	10434	2801.56	14154.7	1468.2
AT1G09633	0	0	2	4	2	1	0	0	0	1	0	5	0.666667	1.1547	2.33333	1.52753	0	0	2	2.64575
AT1G09637	10	10	8	6	10	17	16	52	21	65	28	34	9.33333	1.1547	11	5.56776	29.6667	19.5021	42.3333	19.8578
AT1G09640	91802	74803	76545	87849	59152	62887	51983	81726	64333	62212	72676	80481	81050	9352.15	69962.7	15602.2	66014	14942.6	71789.7	9166.69
AT1G09645	4886	4204	4087	4443	3770	3766	4628	7838	6692	6950	7239	8307	4392.33	431.512	3993	389.717	6386	1626.73	7498.67	714.795
AT1G09647	42	39	61	68	60	53	58	184	69	122	128	123	47.3333	11.9304	60.3333	7.50555	103.667	69.7878	124.333	3.21455
AT1G09650	92	49	63	156	78	118	18	55	34	50	27	65	68	21.9317	117.333	39.0043	35.6667	18.5562	47.3333	19.1398
AT1G09653	1	1	0	0	0	0	1	0	0	0	2	0	0.666667	0.57735	0	0	0.333333	0.57735	0.666667	1.1547
AT1G09657	0	0	0	0	0	0	0	0	0	0	0	0	0	0	0	0	0	0	0	0
AT1G09660	6353	5186	5738	6810	4375	5023	2716	4892	3596	3477	4352	4869	5759	583.783	5402.67	1261.12	3734.67	1094.61	4232.67	703.631
AT1G09663	5	0	3	6	0	4	0	1	1	2	4	1	2.66667	2.51661	3.33333	3.05505	0.666667	0.57735	2.33333	1.52753
AT1G09665	0	1	0	1	0	0	0	0	0	4	5	0	0.333333	0.57735	0.333333	0.57735	0	0	3	2.64575
[truncated: 35,689 more rows]
[truncated: 1 more columns]

## Sheet: Table S2a
Table S2a. List of up-regulated differentially expressed genes (DEGs) between mock and flg22 treated WT seedlings.
target	contrast	adj.pval	log2FC
AT1G01120	WT.flg22-WT.mock	7.17263e-09	1.38832
AT1G01180	WT.flg22-WT.mock	2.72733e-11	2.08526
AT1G01225	WT.flg22-WT.mock	9.37167e-09	1.0598
AT1G01260	WT.flg22-WT.mock	2.55072e-11	2.23477
AT1G01340	WT.flg22-WT.mock	1.43548e-13	2.70645
AT1G01440	WT.flg22-WT.mock	1.33355e-10	1.27368
AT1G01480	WT.flg22-WT.mock	2.23064e-13	4.9472
AT1G01550	WT.flg22-WT.mock	3.34531e-12	1.40077
AT1G01560	WT.flg22-WT.mock	2.60716e-15	6.66103
AT1G01650	WT.flg22-WT.mock	0.00471163	1.89665
AT1G02120	WT.flg22-WT.mock	7.84741e-11	1.08412
AT1G02170	WT.flg22-WT.mock	1.24246e-11	2.41241
AT1G02360	WT.flg22-WT.mock	4.13162e-16	5.22232
AT1G02390	WT.flg22-WT.mock	9.91813e-08	1.69746
AT1G02400	WT.flg22-WT.mock	1.0296e-12	4.77784
AT1G02430-AT1G04117	WT.flg22-WT.mock	0.00201308	1.38409
AT1G02440	WT.flg22-WT.mock	1.48762e-08	3.68504
AT1G02450	WT.flg22-WT.mock	6.64173e-08	3.65796
AT1G02860	WT.flg22-WT.mock	1.11425e-09	1.03522
AT1G02880	WT.flg22-WT.mock	1.16957e-13	2.58317
AT1G02920	WT.flg22-WT.mock	2.1882e-12	2.79535
AT1G02930	WT.flg22-WT.mock	2.18649e-11	2.23262
AT1G02940	WT.flg22-WT.mock	5.52241e-08	2.24344
AT1G03060	WT.flg22-WT.mock	5.53249e-09	1.23616
AT1G03130-AT1G03140	WT.flg22-WT.mock	0.00109601	1.265
AT1G03220	WT.flg22-WT.mock	2.16191e-13	3.42959
AT1G03230	WT.flg22-WT.mock	1.73673e-13	3.60333
AT1G03370	WT.flg22-WT.mock	4.79843e-15	3.48717
AT1G03590	WT.flg22-WT.mock	3.83394e-10	1.00477
AT1G03610	WT.flg22-WT.mock	8.90834e-11	1.64641
AT1G03660	WT.flg22-WT.mock	1.87656e-06	2.60467
AT1G03730	WT.flg22-WT.mock	2.54331e-11	1.83294
AT1G03740	WT.flg22-WT.mock	2.04322e-14	3.51393
AT1G03850	WT.flg22-WT.mock	1.21234e-05	1.00249
AT1G03905	WT.flg22-WT.mock	1.0128e-12	2.57249
AT1G03980	WT.flg22-WT.mock	9.95551e-08	1.30228
AT1G04100	WT.flg22-WT.mock	2.65085e-12	2.649
AT1G04105	WT.flg22-WT.mock	0.0056538	2.77539
AT1G04360	WT.flg22-WT.mock	3.04019e-13	2.22521
AT1G04370	WT.flg22-WT.mock	4.72959e-09	3.4807
AT1G04490	WT.flg22-WT.mock	0.000543139	1.02869
AT1G04540	WT.flg22-WT.mock	6.17055e-05	7.22575
AT1G05000	WT.flg22-WT.mock	2.44364e-09	1.40472
AT1G05020	WT.flg22-WT.mock	1.05779e-06	1.98221
AT1G05300	WT.flg22-WT.mock	5.54495e-12	3.51813
AT1G05340	WT.flg22-WT.mock	2.36027e-12	2.88229
AT1G05370	WT.flg22-WT.mock	9.37062e-09	1.58964
AT1G05570	WT.flg22-WT.mock	0.00496356	1.46515
AT1G05575	WT.flg22-WT.mock	3.48632e-12	4.79838
AT1G05630	WT.flg22-WT.mock	1.11477e-10	1.56051
AT1G05670	WT.flg22-WT.mock	5.66216e-08	1.41682
AT1G05675	WT.flg22-WT.mock	2.56856e-16	7.72147
AT1G05680	WT.flg22-WT.mock	0.00802142	1.22691
AT1G05700	WT.flg22-WT.mock	7.57532e-07	1.16429
AT1G05880	WT.flg22-WT.mock	0.00175009	1.27134
AT1G05880-AT1G05890	WT.flg22-WT.mock	6.6802e-05	2.49679
AT1G06002	WT.flg22-WT.mock	0.000899044	2.2737
AT1G06050	WT.flg22-WT.mock	3.70624e-09	1.16847
AT1G06130	WT.flg22-WT.mock	5.77587e-09	1.10511
AT1G06135	WT.flg22-WT.mock	2.21827e-07	9.8997
AT1G06137	WT.flg22-WT.mock	4.567e-06	8.83197
AT1G06140	WT.flg22-WT.mock	4.00433e-09	1.78357
AT1G06190-AT1G06200	WT.flg22-WT.mock	0.000598675	3.0553
AT1G06630-AT1G06640	WT.flg22-WT.mock	0.00671792	1.00718
AT1G06800	WT.flg22-WT.mock	1.6707e-11	1.9652
AT1G06830	WT.flg22-WT.mock	1.09605e-11	2.46286
AT1G06840	WT.flg22-WT.mock	1.37985e-12	2.13121
AT1G06877	WT.flg22-WT.mock	2.95105e-05	1.66822
AT1G06983	WT.flg22-WT.mock	1.54974e-12	5.34404
AT1G07000	WT.flg22-WT.mock	1.0716e-15	4.14619
AT1G07128	WT.flg22-WT.mock	1.11637e-11	2.84554
AT1G07130	WT.flg22-WT.mock	3.4249e-08	3.06906
AT1G07135	WT.flg22-WT.mock	1.73673e-13	5.53985
AT1G07150	WT.flg22-WT.mock	0.00125459	2.08819
AT1G07160	WT.flg22-WT.mock	3.80326e-15	9.10291
AT1G07203	WT.flg22-WT.mock	8.27415e-07	1.00449
AT1G07220	WT.flg22-WT.mock	9.92384e-12	1.2595
AT1G07240	WT.flg22-WT.mock	5.27427e-12	1.81898
AT1G07243-AT1G44100	WT.flg22-WT.mock	7.84741e-11	1.40122
AT1G07300-AT1G07310	WT.flg22-WT.mock	0.00122955	1.33239
AT1G07520	WT.flg22-WT.mock	1.31799e-11	1.7495
AT1G07620	WT.flg22-WT.mock	1.1895e-13	2.60618
AT1G07630	WT.flg22-WT.mock	7.5761e-11	2.30344
AT1G07650	WT.flg22-WT.mock	7.28894e-10	1.13163
AT1G07660	WT.flg22-WT.mock	2.79727e-10	1.48453
AT1G07890	WT.flg22-WT.mock	1.72686e-07	1.22007
AT1G08050	WT.flg22-WT.mock	6.31295e-13	2.95444
AT1G08250	WT.flg22-WT.mock	3.6443e-08	1.20112
AT1G08315	WT.flg22-WT.mock	8.87251e-14	2.34035
AT1G08350	WT.flg22-WT.mock	1.59779e-10	1.01036
AT1G08450	WT.flg22-WT.mock	2.34681e-12	1.93474
AT1G08630	WT.flg22-WT.mock	6.97823e-05	1.52453
AT1G08830	WT.flg22-WT.mock	2.57768e-08	1.3822
AT1G08860	WT.flg22-WT.mock	1.21541e-11	4.53492
AT1G08865	WT.flg22-WT.mock	7.32682e-07	1.62674
AT1G08900	WT.flg22-WT.mock	1.77061e-06	1.03688
AT1G08930	WT.flg22-WT.mock	1.13035e-12	2.46638
AT1G08940	WT.flg22-WT.mock	1.86486e-13	3.2686
AT1G08943	WT.flg22-WT.mock	0.000777329	9.19276
AT1G08943-AT1G67481	WT.flg22-WT.mock	0.0020725	1.61638
AT1G08973	WT.flg22-WT.mock	0.00104169	1.2019
AT1G09070	WT.flg22-WT.mock	4.97961e-11	2.28089
AT1G09130-AT1G09140	WT.flg22-WT.mock	0.00538914	1.62574
AT1G09480	WT.flg22-WT.mock	2.44017e-05	1.18002
AT1G09560	WT.flg22-WT.mock	5.42901e-09	1.44538
AT1G09575	WT.flg22-WT.mock	1.22358e-09	1.43585
AT1G09605	WT.flg22-WT.mock	0.000777767	1.30487
AT1G09630	WT.flg22-WT.mock	8.50977e-12	1.61795
AT1G09645	WT.flg22-WT.mock	2.2204e-09	1.20895
AT1G09745	WT.flg22-WT.mock	1.13035e-07	4.78565
AT1G09932	WT.flg22-WT.mock	2.3969e-13	3.05323
AT1G09940	WT.flg22-WT.mock	2.99601e-17	4.38658
AT1G09970	WT.flg22-WT.mock	1.43573e-11	1.65159
AT1G09985	WT.flg22-WT.mock	7.5878e-07	2.30352
AT1G10040	WT.flg22-WT.mock	2.56883e-12	3.22127
AT1G10050	WT.flg22-WT.mock	2.02504e-14	2.37353
AT1G10140	WT.flg22-WT.mock	2.62292e-08	1.64726
AT1G10150	WT.flg22-WT.mock	6.79985e-08	1.1492
AT1G10170	WT.flg22-WT.mock	8.53001e-07	1.03228
AT1G10340	WT.flg22-WT.mock	5.83179e-12	3.07382
AT1G10410	WT.flg22-WT.mock	1.24416e-11	1.37574
AT1G10417	WT.flg22-WT.mock	5.48656e-14	4.34206
AT1G10560	WT.flg22-WT.mock	7.69838e-09	1.48169
AT1G10650	WT.flg22-WT.mock	3.29064e-14	1.87063
AT1G10700	WT.flg22-WT.mock	1.15158e-12	1.92787
AT1G10900	WT.flg22-WT.mock	3.78386e-09	1.13999
AT1G10990	WT.flg22-WT.mock	4.78801e-11	2.20622
AT1G11100	WT.flg22-WT.mock	1.12604e-10	1.32964
AT1G11200	WT.flg22-WT.mock	1.35351e-12	2.62829
AT1G11210	WT.flg22-WT.mock	6.95562e-09	2.37353
AT1G11300	WT.flg22-WT.mock	4.98448e-12	2.80415
AT1G11310	WT.flg22-WT.mock	4.99803e-15	3.20198
AT1G11540	WT.flg22-WT.mock	8.74248e-08	1.23416
AT1G11925	WT.flg22-WT.mock	9.85521e-09	4.69437
AT1G11960	WT.flg22-WT.mock	1.78869e-10	1.45295
AT1G12200	WT.flg22-WT.mock	3.05238e-08	1.43314
AT1G12210	WT.flg22-WT.mock	1.18488e-05	1.07131
AT1G12290	WT.flg22-WT.mock	2.53434e-07	1.33788
AT1G12360	WT.flg22-WT.mock	2.73878e-12	2.03788
AT1G12580	WT.flg22-WT.mock	7.85821e-12	1.08504
AT1G12760	WT.flg22-WT.mock	1.79546e-11	1.29354
AT1G12780-AT1G12790	WT.flg22-WT.mock	8.79351e-05	1.13716
AT1G12880	WT.flg22-WT.mock	3.40477e-10	1.64401
AT1G13000	WT.flg22-WT.mock	7.69293e-13	1.37749
AT1G13100	WT.flg22-WT.mock	2.37006e-11	1.56745
AT1G13110	WT.flg22-WT.mock	6.16847e-11	3.30705
AT1G13210	WT.flg22-WT.mock	4.65966e-16	4.51669
AT1G13340	WT.flg22-WT.mock	1.77785e-12	3.42932
AT1G13360	WT.flg22-WT.mock	1.58805e-07	1.09087
AT1G13390	WT.flg22-WT.mock	2.05601e-07	1.11665
AT1G13470	WT.flg22-WT.mock	2.28588e-08	2.40763
AT1G13480	WT.flg22-WT.mock	3.42668e-15	4.27601
AT1G13510	WT.flg22-WT.mock	9.36771e-06	1.20418
AT1G13520	WT.flg22-WT.mock	1.41106e-12	5.871
AT1G13530	WT.flg22-WT.mock	3.78035e-11	2.44563
AT1G13540	WT.flg22-WT.mock	3.08772e-11	3.19828
AT1G13550	WT.flg22-WT.mock	3.78361e-11	5.63581
AT1G13590	WT.flg22-WT.mock	1.63771e-06	1.06654
AT1G13990	WT.flg22-WT.mock	7.38124e-09	1.12755
AT1G14000	WT.flg22-WT.mock	4.79721e-12	1.02411
AT1G14040	WT.flg22-WT.mock	6.70694e-15	3.43753
AT1G14170	WT.flg22-WT.mock	1.63884e-09	1.19899
AT1G14260	WT.flg22-WT.mock	7.09482e-13	4.17483
AT1G14330	WT.flg22-WT.mock	4.46652e-13	1.83244
AT1G14370	WT.flg22-WT.mock	8.12016e-16	3.62042
AT1G14480	WT.flg22-WT.mock	5.00564e-11	2.24384
AT1G14540	WT.flg22-WT.mock	7.12135e-16	9.44185
AT1G14550	WT.flg22-WT.mock	1.50944e-10	7.73323
AT1G14640-AT1G14642	WT.flg22-WT.mock	4.98731e-13	3.90367
AT1G14740	WT.flg22-WT.mock	2.38172e-12	1.83294
AT1G14870	WT.flg22-WT.mock	1.22004e-15	4.04708
AT1G15010	WT.flg22-WT.mock	1.30064e-05	1.93961
AT1G15030	WT.flg22-WT.mock	2.27808e-11	1.25633
AT1G15040	WT.flg22-WT.mock	6.55975e-06	1.61167
AT1G15415-AT1G15420	WT.flg22-WT.mock	0.00150584	3.29088
AT1G15430	WT.flg22-WT.mock	3.35126e-13	2.97014
AT1G15520	WT.flg22-WT.mock	5.19e-13	6.74112
AT1G15530	WT.flg22-WT.mock	1.82905e-14	3.38836
AT1G15625	WT.flg22-WT.mock	8.06754e-10	3.62459
AT1G15670	WT.flg22-WT.mock	6.65123e-09	1.6072
AT1G15800	WT.flg22-WT.mock	4.52701e-12	2.04902
AT1G15890	WT.flg22-WT.mock	1.73673e-13	3.48299
AT1G16080-AT1G16090	WT.flg22-WT.mock	2.88371e-10	2.94735
AT1G16090	WT.flg22-WT.mock	1.9981e-06	5.18375
AT1G16110	WT.flg22-WT.mock	1.91727e-12	2.77142
AT1G16130	WT.flg22-WT.mock	2.58392e-14	3.97776
AT1G16150	WT.flg22-WT.mock	1.19944e-13	6.52753
AT1G16160	WT.flg22-WT.mock	7.86206e-15	4.30017
AT1G16420	WT.flg22-WT.mock	7.88234e-15	7.22854
AT1G16640	WT.flg22-WT.mock	5.99706e-12	2.72626
AT1G16670	WT.flg22-WT.mock	1.49629e-15	3.54844
AT1G17060	WT.flg22-WT.mock	8.65584e-12	1.59941
AT1G17145-AT1G17147	WT.flg22-WT.mock	4.70074e-08	4.92055
AT1G17147	WT.flg22-WT.mock	5.74304e-14	7.01439
AT1G17240	WT.flg22-WT.mock	1.09551e-08	3.32299
AT1G17250	WT.flg22-WT.mock	5.93117e-09	1.84738
AT1G17255	WT.flg22-WT.mock	1.07672e-06	1.31568
AT1G17290	WT.flg22-WT.mock	1.49565e-12	2.05728
AT1G17330	WT.flg22-WT.mock	3.37023e-10	1.82746
AT1G17340	WT.flg22-WT.mock	1.51295e-09	1.17219
AT1G17380	WT.flg22-WT.mock	9.59146e-09	3.5185
AT1G17420	WT.flg22-WT.mock	5.99706e-12	4.61088
AT1G17600	WT.flg22-WT.mock	3.37023e-10	1.97802
AT1G17750	WT.flg22-WT.mock	2.97914e-09	1.8835
AT1G17830	WT.flg22-WT.mock	4.85493e-11	1.43171
AT1G17860	WT.flg22-WT.mock	3.70771e-14	3.0549
AT1G18160	WT.flg22-WT.mock	5.06158e-11	1.08052
AT1G18200	WT.flg22-WT.mock	2.4537e-08	1.18484
AT1G18210	WT.flg22-WT.mock	1.46235e-10	1.52351
AT1G18300	WT.flg22-WT.mock	2.75727e-15	4.05415
AT1G18370	WT.flg22-WT.mock	5.63937e-11	1.48065
AT1G18382	WT.flg22-WT.mock	0.000211997	2.55347
AT1G18390	WT.flg22-WT.mock	4.79843e-15	4.709
AT1G18570	WT.flg22-WT.mock	6.65305e-16	4.48005
AT1G18590	WT.flg22-WT.mock	1.8356e-10	1.22548
AT1G18740	WT.flg22-WT.mock	3.18976e-12	1.95294
AT1G18860	WT.flg22-WT.mock	1.9506e-07	1.28601
AT1G18890	WT.flg22-WT.mock	7.62865e-16	2.6562
AT1G18900	WT.flg22-WT.mock	2.67747e-12	1.96502
AT1G19020	WT.flg22-WT.mock	2.88782e-14	5.4231
AT1G19180	WT.flg22-WT.mock	3.34531e-12	3.32333
AT1G19180-AT1G19190	WT.flg22-WT.mock	1.83342e-07	1.39051
AT1G19250	WT.flg22-WT.mock	2.49772e-06	1.52111
AT1G19270	WT.flg22-WT.mock	8.31037e-13	2.09805
AT1G19310	WT.flg22-WT.mock	1.2483e-12	2.72974
AT1G19320	WT.flg22-WT.mock	8.9068e-09	4.40865
AT1G19330	WT.flg22-WT.mock	2.34529e-10	1.47321
AT1G19380	WT.flg22-WT.mock	2.06381e-11	3.03126
AT1G19394-AT1G19396-AT1G19397	WT.flg22-WT.mock	3.84033e-06	1.13236
AT1G19610	WT.flg22-WT.mock	1.16951e-07	2.46781
AT1G19670	WT.flg22-WT.mock	0.00126548	1.18534
AT1G19770	WT.flg22-WT.mock	6.21809e-15	3.31754
AT1G19840	WT.flg22-WT.mock	1.66686e-08	1.12171
AT1G20310	WT.flg22-WT.mock	1.40745e-13	4.20952
AT1G20350	WT.flg22-WT.mock	1.21749e-08	1.45531
AT1G20510	WT.flg22-WT.mock	2.59795e-12	2.55804
AT1G20823	WT.flg22-WT.mock	2.41125e-10	1.72227
AT1G21010	WT.flg22-WT.mock	3.47881e-15	3.57336
AT1G21080	WT.flg22-WT.mock	3.34531e-12	1.08522
AT1G21100	WT.flg22-WT.mock	2.14461e-13	4.37545
AT1G21110	WT.flg22-WT.mock	6.65305e-16	6.56858
AT1G21120	WT.flg22-WT.mock	4.5986e-16	7.72212
AT1G21130	WT.flg22-WT.mock	1.37135e-14	4.79289
AT1G21230	WT.flg22-WT.mock	1.16528e-06	2.17306
AT1G21240	WT.flg22-WT.mock	1.93991e-06	2.11818
AT1G21326	WT.flg22-WT.mock	6.51245e-11	3.90755
AT1G21450	WT.flg22-WT.mock	6.17161e-14	2.29304
AT1G21670	WT.flg22-WT.mock	1.36229e-06	1.33462
AT1G22070	WT.flg22-WT.mock	8.88239e-11	1.52861
AT1G22180	WT.flg22-WT.mock	1.34048e-11	1.87269
AT1G22230	WT.flg22-WT.mock	0.00636011	1.78558
AT1G22250	WT.flg22-WT.mock	2.386e-07	1.60185
AT1G22280	WT.flg22-WT.mock	4.2766e-15	3.29395
AT1G22400	WT.flg22-WT.mock	6.54898e-09	2.16092
AT1G22403	WT.flg22-WT.mock	2.63274e-08	1.33548
AT1G22410	WT.flg22-WT.mock	1.46523e-11	1.74246
AT1G22650	WT.flg22-WT.mock	1.2516e-11	2.41825
AT1G22810	WT.flg22-WT.mock	1.01546e-09	7.7745
AT1G22885	WT.flg22-WT.mock	2.99252e-10	1.32017
AT1G22890	WT.flg22-WT.mock	1.4e-13	3.38929
AT1G23170	WT.flg22-WT.mock	3.40628e-10	1.31772
AT1G23200	WT.flg22-WT.mock	5.32082e-09	1.92913
AT1G23550	WT.flg22-WT.mock	5.1875e-15	3.50652
AT1G23560	WT.flg22-WT.mock	3.58223e-10	1.46215
AT1G23710	WT.flg22-WT.mock	5.56989e-14	4.12128
AT1G23830-AT1G23840	WT.flg22-WT.mock	0.000367208	7.07047
AT1G23840	WT.flg22-WT.mock	1.56053e-05	2.31516
AT1G24100	WT.flg22-WT.mock	2.39982e-12	1.83976
AT1G24140	WT.flg22-WT.mock	6.36491e-14	5.4845
AT1G24145	WT.flg22-WT.mock	4.04789e-16	5.05823
AT1G24147	WT.flg22-WT.mock	4.92071e-11	3.27776
AT1G24148	WT.flg22-WT.mock	3.49769e-09	1.50314
AT1G24150	WT.flg22-WT.mock	4.07097e-15	4.01142
AT1G24350	WT.flg22-WT.mock	1.90037e-10	1.13926
AT1G25220	WT.flg22-WT.mock	5.66972e-14	3.3044
AT1G25275	WT.flg22-WT.mock	2.14004e-07	1.3269
AT1G25277	WT.flg22-WT.mock	6.52862e-08	1.95169
AT1G25280	WT.flg22-WT.mock	4.84015e-11	1.05606
AT1G25370	WT.flg22-WT.mock	1.45192e-13	2.59261
AT1G25390	WT.flg22-WT.mock	1.19401e-14	3.7674
AT1G25400	WT.flg22-WT.mock	9.40026e-11	3.71614
AT1G25550	WT.flg22-WT.mock	8.08612e-09	1.28945
AT1G26130	WT.flg22-WT.mock	9.08257e-09	1.11993
AT1G26380	WT.flg22-WT.mock	8.15389e-09	11.9202
AT1G26410	WT.flg22-WT.mock	5.32814e-13	8.06315
AT1G26420	WT.flg22-WT.mock	3.18296e-14	5.56952
AT1G26730	WT.flg22-WT.mock	4.48016e-11	2.16178
AT1G27020	WT.flg22-WT.mock	7.20836e-08	1.16084
AT1G27100	WT.flg22-WT.mock	3.05596e-13	2.31114
AT1G27130	WT.flg22-WT.mock	2.34928e-10	1.06598
AT1G27180	WT.flg22-WT.mock	2.62247e-11	1.12429
AT1G27330	WT.flg22-WT.mock	1.00834e-07	1.07494
AT1G27350	WT.flg22-WT.mock	9.08417e-09	1.23039
AT1G27500	WT.flg22-WT.mock	6.28316e-11	1.30104
AT1G27720	WT.flg22-WT.mock	4.34059e-11	2.43384
AT1G27730	WT.flg22-WT.mock	6.17161e-14	4.08637
AT1G27770	WT.flg22-WT.mock	2.18714e-14	2.41892
AT1G28190	WT.flg22-WT.mock	2.1753e-16	4.65984
AT1G28240	WT.flg22-WT.mock	4.08967e-09	1.09835
AT1G28280	WT.flg22-WT.mock	3.57861e-12	1.82154
AT1G28370	WT.flg22-WT.mock	2.56242e-12	3.75692
AT1G28380	WT.flg22-WT.mock	1.31653e-14	4.00385
AT1G28390	WT.flg22-WT.mock	3.74172e-11	3.25026
AT1G28480	WT.flg22-WT.mock	3.1993e-06	2.94688
AT1G28600	WT.flg22-WT.mock	5.9387e-10	1.40124
AT1G29120	WT.flg22-WT.mock	6.57139e-11	1.44557
AT1G29290	WT.flg22-WT.mock	3.82087e-10	2.48464
AT1G29340	WT.flg22-WT.mock	2.13656e-12	1.70779
AT1G29690	WT.flg22-WT.mock	5.78286e-16	3.54901
AT1G29720	WT.flg22-WT.mock	2.36933e-07	1.21744
AT1G29860	WT.flg22-WT.mock	5.53333e-10	7.00716
AT1G29970	WT.flg22-WT.mock	6.18718e-10	1.5899
AT1G30000	WT.flg22-WT.mock	1.52913e-09	1.04683
AT1G30040	WT.flg22-WT.mock	4.87969e-05	1.37421
AT1G30135	WT.flg22-WT.mock	0.000195101	1.85853
AT1G30270	WT.flg22-WT.mock	1.26053e-09	1.01353
AT1G30320	WT.flg22-WT.mock	2.21685e-11	1.50567
AT1G30370	WT.flg22-WT.mock	1.50563e-14	5.154
AT1G30420	WT.flg22-WT.mock	1.8614e-16	4.0408
AT1G30540	WT.flg22-WT.mock	1.89421e-08	1.06478
AT1G30620	WT.flg22-WT.mock	1.33238e-14	3.04835
AT1G30640	WT.flg22-WT.mock	2.72164e-09	1.11272
AT1G30700	WT.flg22-WT.mock	2.76135e-16	6.24798
AT1G30720	WT.flg22-WT.mock	1.55637e-15	4.8171
AT1G30730	WT.flg22-WT.mock	9.70669e-14	3.60326
AT1G30740	WT.flg22-WT.mock	3.34652e-09	4.39029
AT1G30755	WT.flg22-WT.mock	2.21024e-15	5.54285
AT1G30757	WT.flg22-WT.mock	3.55488e-07	7.88529
AT1G30810	WT.flg22-WT.mock	8.85221e-13	1.62734
AT1G30900	WT.flg22-WT.mock	4.47537e-10	1.46263
AT1G31130	WT.flg22-WT.mock	4.18897e-12	2.11245
AT1G31290	WT.flg22-WT.mock	3.61877e-06	1.16228
AT1G31340	WT.flg22-WT.mock	9.99765e-13	1.38746
AT1G31350	WT.flg22-WT.mock	1.63884e-09	1.99245
AT1G31355	WT.flg22-WT.mock	1.71841e-07	1.57212
AT1G31540	WT.flg22-WT.mock	1.3574e-11	1.62094
AT1G31880-AT1G31885	WT.flg22-WT.mock	3.26243e-05	1.22827
AT1G31930	WT.flg22-WT.mock	3.80326e-15	2.89413
AT1G32127	WT.flg22-WT.mock	4.1154e-11	1.8309
AT1G32640	WT.flg22-WT.mock	1.96469e-05	1.05515
AT1G32910	WT.flg22-WT.mock	6.69122e-07	3.10026
AT1G32920	WT.flg22-WT.mock	1.57885e-13	3.59068
AT1G32928	WT.flg22-WT.mock	1.83435e-14	3.2351
AT1G32960	WT.flg22-WT.mock	6.62538e-14	3.35075
AT1G33030	WT.flg22-WT.mock	3.2325e-12	3.59208
AT1G33110	WT.flg22-WT.mock	9.48361e-10	1.12334
AT1G33475	WT.flg22-WT.mock	5.45148e-06	1.27729
AT1G33590	WT.flg22-WT.mock	1.91921e-13	3.34535
AT1G33600	WT.flg22-WT.mock	1.75193e-14	3.96079
AT1G33610	WT.flg22-WT.mock	9.44022e-13	2.47513
AT1G33612	WT.flg22-WT.mock	6.39197e-07	2.28992
AT1G33660	WT.flg22-WT.mock	0.000260898	1.29886
AT1G33840	WT.flg22-WT.mock	4.77373e-06	1.46854
AT1G34180	WT.flg22-WT.mock	1.89385e-08	1.08068
AT1G34200	WT.flg22-WT.mock	1.46547e-09	1.07426
AT1G34260	WT.flg22-WT.mock	9.46607e-14	2.96084
AT1G34300	WT.flg22-WT.mock	3.4455e-11	1.84892
AT1G34320	WT.flg22-WT.mock	3.37454e-12	1.37192
AT1G34370	WT.flg22-WT.mock	1.84702e-11	1.62162
AT1G34420	WT.flg22-WT.mock	5.74445e-11	2.25483
AT1G34750	WT.flg22-WT.mock	3.10424e-12	2.76073
AT1G35210	WT.flg22-WT.mock	1.01727e-13	5.13617
AT1G35230	WT.flg22-WT.mock	5.01798e-10	3.6757
AT1G35350	WT.flg22-WT.mock	5.38694e-09	1.75719
AT1G35430	WT.flg22-WT.mock	3.04587e-06	1.00929
AT1G35670	WT.flg22-WT.mock	9.13654e-10	1.2832
AT1G35710	WT.flg22-WT.mock	6.82767e-09	1.75352
AT1G35910	WT.flg22-WT.mock	3.96688e-11	2.34457
AT1G36620	WT.flg22-WT.mock	4.11842e-08	5.39967
AT1G36622	WT.flg22-WT.mock	1.12955e-13	5.37609
AT1G36640	WT.flg22-WT.mock	1.16761e-10	4.75346
AT1G42470	WT.flg22-WT.mock	2.30047e-08	2.00565
AT1G42990	WT.flg22-WT.mock	4.62893e-15	3.33017
AT1G43000	WT.flg22-WT.mock	6.58551e-09	6.70025
AT1G44020	WT.flg22-WT.mock	8.49698e-07	1.5286
AT1G44050	WT.flg22-WT.mock	1.35511e-05	1.04275
AT1G44130	WT.flg22-WT.mock	4.05596e-09	2.42127
AT1G45145	WT.flg22-WT.mock	2.69823e-10	2.18367
AT1G45163	WT.flg22-WT.mock	0.00115884	6.07783
AT1G47130	WT.flg22-WT.mock	3.49065e-11	6.33014
AT1G47510	WT.flg22-WT.mock	6.24974e-09	2.90275
AT1G47560	WT.flg22-WT.mock	3.56688e-11	1.77595
AT1G47890	WT.flg22-WT.mock	3.30586e-12	5.05048
AT1G48040	WT.flg22-WT.mock	1.89031e-10	1.19592
AT1G48320	WT.flg22-WT.mock	1.50053e-10	1.62942
AT1G48605	WT.flg22-WT.mock	0.00383187	1.12533
AT1G48610-AT1G48620	WT.flg22-WT.mock	0.00381754	1.98276
AT1G48640	WT.flg22-WT.mock	8.64041e-10	2.16612
AT1G48970	WT.flg22-WT.mock	1.06505e-10	1.00813
AT1G49000	WT.flg22-WT.mock	7.05134e-14	6.60651
AT1G49030	WT.flg22-WT.mock	1.8356e-10	2.53963
AT1G49032	WT.flg22-WT.mock	1.50092e-07	1.21641
AT1G49050	WT.flg22-WT.mock	6.52443e-12	1.2724
AT1G50180	WT.flg22-WT.mock	8.94773e-09	1.22466
AT1G50360	WT.flg22-WT.mock	3.20043e-11	1.23755
AT1G50400	WT.flg22-WT.mock	6.32447e-06	1.16934
AT1G50440	WT.flg22-WT.mock	1.21407e-08	1.28218
AT1G50590	WT.flg22-WT.mock	9.07522e-11	2.02873
AT1G50640	WT.flg22-WT.mock	7.26265e-10	1.34069
AT1G50740	WT.flg22-WT.mock	7.17842e-16	4.23415
AT1G51270	WT.flg22-WT.mock	3.3217e-10	1.74299
AT1G51340	WT.flg22-WT.mock	8.72662e-09	1.31351
AT1G51620	WT.flg22-WT.mock	1.5385e-12	3.96203
AT1G51660	WT.flg22-WT.mock	5.48666e-15	2.58998
AT1G51670	WT.flg22-WT.mock	0.000157594	2.44556
AT1G51680	WT.flg22-WT.mock	1.1548e-14	3.06004
AT1G51700	WT.flg22-WT.mock	1.49884e-15	3.9575
AT1G51760	WT.flg22-WT.mock	8.08612e-09	1.36923
AT1G51790	WT.flg22-WT.mock	1.88227e-10	3.06085
AT1G51800	WT.flg22-WT.mock	1.94071e-10	3.4699
AT1G51805	WT.flg22-WT.mock	5.4391e-10	1.80283
AT1G51820	WT.flg22-WT.mock	6.66195e-10	4.50925
AT1G51830	WT.flg22-WT.mock	8.67891e-07	1.03146
AT1G51850	WT.flg22-WT.mock	7.34864e-10	2.93068
AT1G51860	WT.flg22-WT.mock	2.34684e-09	1.62061
AT1G51890	WT.flg22-WT.mock	9.76522e-14	5.34185
AT1G51913	WT.flg22-WT.mock	2.85967e-10	6.4061
AT1G51915	WT.flg22-WT.mock	3.23949e-05	9.24846
AT1G51920	WT.flg22-WT.mock	5.38694e-09	6.35233
AT1G52200	WT.flg22-WT.mock	6.05231e-12	3.95737
AT1G52900	WT.flg22-WT.mock	4.8605e-06	7.1105
AT1G53060	WT.flg22-WT.mock	1.2964e-10	2.46018
AT1G53080	WT.flg22-WT.mock	1.66939e-12	6.50502
AT1G53110	WT.flg22-WT.mock	6.84769e-12	1.78589
AT1G53330	WT.flg22-WT.mock	1.14604e-12	2.09332
AT1G53350	WT.flg22-WT.mock	4.11782e-09	1.07435
AT1G53390	WT.flg22-WT.mock	2.00186e-12	1.78397
AT1G53430	WT.flg22-WT.mock	3.98161e-15	3.27479
AT1G53440	WT.flg22-WT.mock	2.34667e-14	2.04171
AT1G53625	WT.flg22-WT.mock	4.83498e-13	6.71266
AT1G53633	WT.flg22-WT.mock	1.86438e-12	2.94024
AT1G53700	WT.flg22-WT.mock	3.28382e-09	2.04583
AT1G53920	WT.flg22-WT.mock	3.38494e-11	1.43636
AT1G53980	WT.flg22-WT.mock	4.40187e-08	3.19686
AT1G53990	WT.flg22-WT.mock	4.40855e-09	2.54895
AT1G54170	WT.flg22-WT.mock	1.5209e-09	1.09618
AT1G54960	WT.flg22-WT.mock	1.03057e-09	1.40218
AT1G55110	WT.flg22-WT.mock	7.40475e-09	1.21728
AT1G55365	WT.flg22-WT.mock	3.23572e-11	3.10557
AT1G55450	WT.flg22-WT.mock	7.97795e-14	5.17026
AT1G55460	WT.flg22-WT.mock	8.89752e-09	1.29779
AT1G55910-AT1G55915	WT.flg22-WT.mock	0.000148448	1.37541
AT1G55920	WT.flg22-WT.mock	2.49916e-10	3.12792
AT1G55970	WT.flg22-WT.mock	3.65048e-14	2.62392
AT1G55980	WT.flg22-WT.mock	2.91762e-06	1.8376
AT1G56060	WT.flg22-WT.mock	1.39325e-14	5.79661
AT1G56130	WT.flg22-WT.mock	1.53743e-11	2.51893
AT1G56140	WT.flg22-WT.mock	1.21741e-15	3.80875
AT1G56150	WT.flg22-WT.mock	1.94717e-06	1.43564
AT1G56240	WT.flg22-WT.mock	1.64784e-16	8.20554
AT1G56242	WT.flg22-WT.mock	0.000384369	4.70421
AT1G56250	WT.flg22-WT.mock	9.51562e-17	8.60585
AT1G56260	WT.flg22-WT.mock	1.16036e-11	1.3968
AT1G56300	WT.flg22-WT.mock	1.53265e-10	2.56366
AT1G56470	WT.flg22-WT.mock	1.66274e-10	5.59346
AT1G56510	WT.flg22-WT.mock	2.08215e-13	2.46824
AT1G56540	WT.flg22-WT.mock	4.80403e-12	2.94902
AT1G56660	WT.flg22-WT.mock	2.83814e-05	1.16106
AT1G57610	WT.flg22-WT.mock	2.35312e-09	1.18199
AT1G57630	WT.flg22-WT.mock	3.44633e-14	4.94233
AT1G57650	WT.flg22-WT.mock	7.45446e-10	5.15106
AT1G57700	WT.flg22-WT.mock	1.52732e-10	1.26873
AT1G57990	WT.flg22-WT.mock	5.99253e-15	4.7906
AT1G58030	WT.flg22-WT.mock	7.16154e-09	1.00954
AT1G58190	WT.flg22-WT.mock	3.75605e-10	1.65152
AT1G58225	WT.flg22-WT.mock	3.12167e-09	4.06491
AT1G58340	WT.flg22-WT.mock	5.59378e-10	1.96871
AT1G58400	WT.flg22-WT.mock	2.15193e-09	1.22136
AT1G58410	WT.flg22-WT.mock	8.41584e-10	1.47717
AT1G58420	WT.flg22-WT.mock	2.0533e-14	5.05252
AT1G58561	WT.flg22-WT.mock	6.92269e-06	1.80306
AT1G58561-AT1G58602	WT.flg22-WT.mock	1.31541e-10	1.13583
AT1G58590	WT.flg22-WT.mock	5.48591e-11	1.39079
AT1G58602	WT.flg22-WT.mock	8.84885e-14	2.31496
AT1G58807	WT.flg22-WT.mock	3.85094e-08	1.30353
AT1G58848	WT.flg22-WT.mock	1.95563e-09	1.27419
AT1G59124	WT.flg22-WT.mock	8.17568e-10	2.16403
AT1G59218	WT.flg22-WT.mock	3.42206e-09	1.37462
AT1G59590	WT.flg22-WT.mock	8.25263e-14	4.4381
AT1G59620	WT.flg22-WT.mock	4.04536e-09	1.09171
AT1G59740	WT.flg22-WT.mock	6.39632e-09	1.57684
AT1G59820	WT.flg22-WT.mock	6.8727e-13	1.71796
AT1G59865	WT.flg22-WT.mock	0.000607927	3.28747
AT1G59870	WT.flg22-WT.mock	3.70771e-14	4.06223
AT1G59910	WT.flg22-WT.mock	3.2684e-14	3.67136
AT1G59950	WT.flg22-WT.mock	2.7477e-07	3.72005
AT1G60130	WT.flg22-WT.mock	9.92625e-08	2.18177
AT1G60440	WT.flg22-WT.mock	6.20031e-12	1.83619
AT1G60730	WT.flg22-WT.mock	1.95421e-07	1.18051
AT1G61120	WT.flg22-WT.mock	6.2637e-06	5.37765
AT1G61140	WT.flg22-WT.mock	8.48321e-14	1.44959
AT1G61215	WT.flg22-WT.mock	4.33857e-10	1.45689
AT1G61250	WT.flg22-WT.mock	1.40348e-10	1.27835
AT1G61260	WT.flg22-WT.mock	5.33288e-10	1.59501
AT1G61340	WT.flg22-WT.mock	1.89806e-14	3.3985
AT1G61360	WT.flg22-WT.mock	8.49601e-15	4.95828
AT1G61370	WT.flg22-WT.mock	3.41368e-15	3.53189
AT1G61380	WT.flg22-WT.mock	3.81586e-11	2.05335
AT1G61390	WT.flg22-WT.mock	2.61476e-06	1.00051
AT1G61400	WT.flg22-WT.mock	1.83571e-11	1.89022
AT1G61415	WT.flg22-WT.mock	0.00473802	1.51736
AT1G61420	WT.flg22-WT.mock	1.71859e-13	4.08992
AT1G61430	WT.flg22-WT.mock	4.85737e-14	3.07938
AT1G61440	WT.flg22-WT.mock	1.126e-05	2.96591
AT1G61470	WT.flg22-WT.mock	1.3605e-08	1.7441
AT1G61480	WT.flg22-WT.mock	0.000147672	1.20727
AT1G61490	WT.flg22-WT.mock	5.21261e-09	1.17835
AT1G61550	WT.flg22-WT.mock	5.99706e-12	4.4726
AT1G61560	WT.flg22-WT.mock	6.29921e-16	7.52873
AT1G61610	WT.flg22-WT.mock	2.75273e-07	2.58097
AT1G61640	WT.flg22-WT.mock	2.03698e-11	1.58927
AT1G61660	WT.flg22-WT.mock	8.13782e-15	1.99112
AT1G61810	WT.flg22-WT.mock	2.73323e-09	4.24994
AT1G61820	WT.flg22-WT.mock	1.3937e-09	1.73517
AT1G62200	WT.flg22-WT.mock	9.45502e-12	1.73834
AT1G62300	WT.flg22-WT.mock	9.51562e-17	5.47662
AT1G62305	WT.flg22-WT.mock	1.22981e-13	2.41751
AT1G62310	WT.flg22-WT.mock	2.30535e-07	1.2531
AT1G62420	WT.flg22-WT.mock	1.29998e-08	2.39757
AT1G62422	WT.flg22-WT.mock	8.14228e-11	3.27848
AT1G62840	WT.flg22-WT.mock	3.272e-11	2.41057
AT1G63090	WT.flg22-WT.mock	3.86868e-10	1.40286
AT1G63245	WT.flg22-WT.mock	2.35434e-07	2.43654
AT1G63350	WT.flg22-WT.mock	3.61965e-11	2.59362
AT1G63360	WT.flg22-WT.mock	4.35189e-13	1.33108
AT1G63380	WT.flg22-WT.mock	0.000586553	1.39347
AT1G63500	WT.flg22-WT.mock	2.84259e-10	1.45199
AT1G63530	WT.flg22-WT.mock	1.42851e-08	3.10798
AT1G63720	WT.flg22-WT.mock	6.06067e-15	3.97246
AT1G63740	WT.flg22-WT.mock	2.23064e-13	2.33524
AT1G63750	WT.flg22-WT.mock	1.92301e-14	2.41301
AT1G63820	WT.flg22-WT.mock	3.6716e-07	1.55809
AT1G63830	WT.flg22-WT.mock	5.11601e-13	2.13502
AT1G63840	WT.flg22-WT.mock	2.66573e-09	1.10115
AT1G63860	WT.flg22-WT.mock	8.91302e-08	1.16311
AT1G63930	WT.flg22-WT.mock	1.30621e-06	1.36252
AT1G64065	WT.flg22-WT.mock	8.73133e-15	4.81936
AT1G64160	WT.flg22-WT.mock	4.44479e-07	1.4752
AT1G64170	WT.flg22-WT.mock	2.34153e-08	1.43928
AT1G64280	WT.flg22-WT.mock	8.81314e-15	2.0846
AT1G64300	WT.flg22-WT.mock	2.63023e-08	1.21322
AT1G64380	WT.flg22-WT.mock	3.77472e-09	2.82793
AT1G64385	WT.flg22-WT.mock	4.29614e-13	1.60541
AT1G64400	WT.flg22-WT.mock	5.23659e-15	4.54015
AT1G64561-AT1G64563	WT.flg22-WT.mock	9.48616e-07	1.23771
AT1G64563	WT.flg22-WT.mock	0.00990617	1.07441
AT1G64610	WT.flg22-WT.mock	5.07451e-15	3.204
AT1G64700	WT.flg22-WT.mock	2.14715e-10	1.99056
AT1G64710	WT.flg22-WT.mock	1.00502e-13	3.52488
AT1G65190	WT.flg22-WT.mock	5.39654e-10	1.22594
AT1G65240	WT.flg22-WT.mock	9.07816e-09	1.50098
AT1G65250	WT.flg22-WT.mock	6.69919e-10	1.31836
AT1G65385	WT.flg22-WT.mock	1.08602e-05	6.59206
AT1G65390	WT.flg22-WT.mock	3.29293e-11	4.06409
AT1G65481	WT.flg22-WT.mock	2.54062e-08	2.12785
AT1G65484	WT.flg22-WT.mock	6.59862e-09	2.93717
AT1G65486	WT.flg22-WT.mock	5.94634e-10	2.07308
AT1G65490	WT.flg22-WT.mock	3.03775e-10	1.50013
AT1G65500	WT.flg22-WT.mock	3.64201e-05	1.02745
AT1G65510	WT.flg22-WT.mock	1.40358e-09	1.78508
AT1G65610	WT.flg22-WT.mock	5.08473e-09	1.51051
AT1G65690	WT.flg22-WT.mock	5.07704e-15	5.58824
AT1G65730	WT.flg22-WT.mock	3.86723e-08	1.38918
AT1G65790	WT.flg22-WT.mock	1.0471e-11	3.54785
AT1G65800	WT.flg22-WT.mock	4.18861e-11	1.86798
AT1G65845	WT.flg22-WT.mock	4.56225e-11	2.15601
AT1G65850	WT.flg22-WT.mock	1.41923e-11	3.12932
AT1G65870	WT.flg22-WT.mock	9.79416e-10	2.54767
AT1G65970	WT.flg22-WT.mock	5.85007e-08	1.67271
AT1G66090	WT.flg22-WT.mock	4.23084e-15	5.21845
AT1G66160	WT.flg22-WT.mock	1.14077e-12	3.14535
AT1G66170	WT.flg22-WT.mock	3.46183e-07	2.70037
AT1G66230	WT.flg22-WT.mock	1.35455e-07	1.51508
AT1G66340	WT.flg22-WT.mock	6.92453e-12	1.34618
AT1G66465	WT.flg22-WT.mock	1.34518e-08	2.34144
AT1G66480	WT.flg22-WT.mock	7.67317e-15	3.89485
AT1G66500	WT.flg22-WT.mock	6.22872e-10	2.03217
AT1G66600	WT.flg22-WT.mock	2.10949e-08	3.84385
AT1G66700	WT.flg22-WT.mock	1.89021e-10	4.02819
AT1G66780	WT.flg22-WT.mock	1.94692e-09	7.23617
AT1G66830	WT.flg22-WT.mock	8.10701e-08	1.41351
AT1G66880	WT.flg22-WT.mock	1.01272e-14	3.43666
AT1G66910	WT.flg22-WT.mock	7.90571e-12	1.97571
AT1G66920	WT.flg22-WT.mock	1.36537e-10	2.31765
AT1G67000	WT.flg22-WT.mock	2.86625e-07	2.54638
AT1G67060	WT.flg22-WT.mock	4.01409e-13	2.57282
AT1G67070	WT.flg22-WT.mock	9.26624e-09	2.37348
AT1G67100	WT.flg22-WT.mock	1.09135e-06	1.61631
AT1G67190	WT.flg22-WT.mock	1.67629e-09	1.03149
AT1G67270	WT.flg22-WT.mock	1.89494e-06	6.22293
AT1G67310	WT.flg22-WT.mock	1.1247e-11	1.43441
AT1G67460	WT.flg22-WT.mock	3.68939e-07	1.43661
AT1G67470	WT.flg22-WT.mock	4.79665e-14	2.91275
AT1G67520	WT.flg22-WT.mock	8.82028e-12	2.91478
AT1G67530	WT.flg22-WT.mock	2.42538e-14	2.14734
AT1G67800	WT.flg22-WT.mock	1.77563e-15	2.37497
AT1G67810	WT.flg22-WT.mock	1.42154e-15	4.99478
AT1G67850	WT.flg22-WT.mock	3.23366e-15	2.13027
AT1G67856	WT.flg22-WT.mock	2.90676e-10	2.86141
AT1G67880	WT.flg22-WT.mock	1.07836e-09	1.06795
AT1G67920	WT.flg22-WT.mock	8.70414e-14	5.27717
AT1G67970	WT.flg22-WT.mock	2.80586e-12	2.35946
AT1G67980	WT.flg22-WT.mock	2.91422e-11	4.26492
AT1G68330	WT.flg22-WT.mock	1.42232e-13	3.14161
AT1G68340	WT.flg22-WT.mock	6.33881e-13	2.96103
AT1G68390	WT.flg22-WT.mock	5.02445e-08	2.56072
AT1G68450	WT.flg22-WT.mock	1.77013e-09	4.12555
AT1G68620	WT.flg22-WT.mock	5.31818e-08	2.79846
AT1G68690	WT.flg22-WT.mock	4.76918e-13	2.66749
AT1G68765	WT.flg22-WT.mock	1.06055e-07	6.0954
AT1G68840	WT.flg22-WT.mock	3.30816e-12	2.23806
AT1G68940	WT.flg22-WT.mock	0.00228976	1.34889
AT1G69050	WT.flg22-WT.mock	1.54049e-06	1.8975
AT1G69150	WT.flg22-WT.mock	1.32409e-09	2.45143
AT1G69270	WT.flg22-WT.mock	8.41584e-10	1.34165
AT1G69520	WT.flg22-WT.mock	1.96612e-08	1.20278
AT1G69520-AT1G69523-AT1G69526	WT.flg22-WT.mock	0.0040454	1.70958
AT1G69523-AT1G69526	WT.flg22-WT.mock	0.000507731	1.02137
AT1G69550	WT.flg22-WT.mock	3.54996e-10	1.021
AT1G69750	WT.flg22-WT.mock	1.05827e-08	1.14696
AT1G69790	WT.flg22-WT.mock	4.24918e-06	1.61358
AT1G69810	WT.flg22-WT.mock	2.82835e-11	1.32454
AT1G69840	WT.flg22-WT.mock	1.08074e-06	1.135
AT1G69890	WT.flg22-WT.mock	6.30716e-13	4.7358
AT1G69900	WT.flg22-WT.mock	5.43244e-14	4.00419
AT1G69920	WT.flg22-WT.mock	1.77767e-14	5.89069
AT1G69930	WT.flg22-WT.mock	8.52247e-12	6.129
AT1G69960	WT.flg22-WT.mock	4.41771e-12	1.70138
AT1G70130	WT.flg22-WT.mock	5.97906e-11	3.52558
AT1G70140	WT.flg22-WT.mock	1.03949e-12	3.64386
AT1G70170	WT.flg22-WT.mock	4.79166e-12	3.28745
AT1G70250	WT.flg22-WT.mock	4.72179e-10	1.41517
AT1G70410	WT.flg22-WT.mock	5.42175e-11	1.53691
AT1G70420	WT.flg22-WT.mock	2.868e-15	4.38531
AT1G70430	WT.flg22-WT.mock	2.67416e-10	1.443
AT1G70520	WT.flg22-WT.mock	8.35478e-14	3.11862
AT1G70530	WT.flg22-WT.mock	8.73133e-15	4.36455
AT1G70581	WT.flg22-WT.mock	6.47316e-11	3.06104
AT1G70590	WT.flg22-WT.mock	8.02604e-11	1.36702
AT1G70690	WT.flg22-WT.mock	3.17481e-08	1.56336
AT1G70740	WT.flg22-WT.mock	1.48104e-13	2.09722
AT1G70920	WT.flg22-WT.mock	1.81675e-10	3.14626
AT1G71100	WT.flg22-WT.mock	1.24706e-10	1.64059
AT1G71400	WT.flg22-WT.mock	1.46968e-14	3.16164
AT1G71520	WT.flg22-WT.mock	5.72389e-14	8.86347
AT1G71530	WT.flg22-WT.mock	3.17357e-10	2.30403
AT1G71697	WT.flg22-WT.mock	0.000687945	3.64694
AT1G71697-AT1G71700	WT.flg22-WT.mock	3.43988e-11	3.45872
AT1G72010	WT.flg22-WT.mock	5.73894e-11	1.16684
AT1G72060	WT.flg22-WT.mock	1.13252e-13	4.63131
AT1G72070	WT.flg22-WT.mock	3.52299e-10	1.62856
AT1G72120	WT.flg22-WT.mock	9.71497e-07	1.17084
AT1G72280	WT.flg22-WT.mock	5.88824e-15	3.04892
AT1G72300	WT.flg22-WT.mock	4.34885e-09	1.09826
AT1G72330-AT1G72340	WT.flg22-WT.mock	0.000200419	1.20355
AT1G72450	WT.flg22-WT.mock	1.46677e-07	1.56397
AT1G72520	WT.flg22-WT.mock	1.0716e-15	6.29385
AT1G72540	WT.flg22-WT.mock	1.44172e-07	2.51755
AT1G72730-AT1G72740	WT.flg22-WT.mock	0.00364296	2.1872
AT1G72900	WT.flg22-WT.mock	1.38998e-05	1.44508
AT1G72920	WT.flg22-WT.mock	1.62652e-06	1.58525
AT1G72940	WT.flg22-WT.mock	3.43008e-12	1.84148
AT1G72950	WT.flg22-WT.mock	3.43501e-12	2.09036
AT1G72960	WT.flg22-WT.mock	3.33297e-06	1.53386
AT1G73010	WT.flg22-WT.mock	0.00426442	1.04812
AT1G73030	WT.flg22-WT.mock	1.19653e-10	1.13222
AT1G73080	WT.flg22-WT.mock	6.62697e-15	2.48635
AT1G73530-AT1G73540	WT.flg22-WT.mock	2.10305e-09	1.56633
AT1G73540	WT.flg22-WT.mock	6.29477e-10	3.81378
AT1G73550	WT.flg22-WT.mock	1.09551e-08	1.96733
AT1G73740	WT.flg22-WT.mock	3.79756e-08	1.99412
AT1G73805	WT.flg22-WT.mock	5.27859e-08	1.81282
AT1G73810	WT.flg22-WT.mock	1.83434e-12	3.3296
AT1G73965	WT.flg22-WT.mock	1.37211e-08	1.7635
AT1G74000	WT.flg22-WT.mock	3.54107e-08	1.51244
AT1G74010	WT.flg22-WT.mock	2.19728e-08	1.84086
AT1G74020	WT.flg22-WT.mock	2.17442e-10	1.25273
AT1G74080	WT.flg22-WT.mock	3.3248e-12	2.9172
AT1G74100	WT.flg22-WT.mock	2.73113e-14	2.61969
AT1G74330	WT.flg22-WT.mock	1.50407e-14	2.95936
AT1G74330-AT1G74340-AT1G74350	WT.flg22-WT.mock	0.00179279	1.54571
AT1G74340-AT1G74350	WT.flg22-WT.mock	4.82845e-05	1.22058
AT1G74360	WT.flg22-WT.mock	9.51562e-17	5.82159
AT1G74440	WT.flg22-WT.mock	9.85691e-10	1.32289
AT1G74450	WT.flg22-WT.mock	2.99076e-11	1.43688
AT1G74490	WT.flg22-WT.mock	2.18493e-08	1.38386
AT1G74590	WT.flg22-WT.mock	3.02268e-10	2.92923
AT1G74650	WT.flg22-WT.mock	2.4311e-12	2.91916
AT1G74710	WT.flg22-WT.mock	1.11728e-12	2.80515
AT1G74740	WT.flg22-WT.mock	6.78337e-13	1.96779
AT1G74750	WT.flg22-WT.mock	1.47549e-08	1.32156
AT1G74790	WT.flg22-WT.mock	7.52618e-12	2.00619
AT1G75000	WT.flg22-WT.mock	8.1453e-09	3.27951
AT1G75020	WT.flg22-WT.mock	2.39982e-12	1.9055
AT1G75450	WT.flg22-WT.mock	6.57592e-11	2.4342
AT1G75810	WT.flg22-WT.mock	1.09076e-09	2.17077
AT1G75860	WT.flg22-WT.mock	1.2161e-08	1.09013
AT1G76040	WT.flg22-WT.mock	4.6178e-13	2.20053
AT1G76062-AT1G76065	WT.flg22-WT.mock	2.38537e-08	1.36522
AT1G76070	WT.flg22-WT.mock	1.64827e-13	4.32294
AT1G76130	WT.flg22-WT.mock	3.45304e-13	2.31558
AT1G76150-AT1G76160	WT.flg22-WT.mock	0.00120241	2.15551
AT1G76360	WT.flg22-WT.mock	7.12477e-11	1.69601
AT1G76390	WT.flg22-WT.mock	2.90676e-10	1.60384
AT1G76430	WT.flg22-WT.mock	5.39567e-07	1.80045
AT1G76440	WT.flg22-WT.mock	1.92449e-12	1.62553
AT1G76560	WT.flg22-WT.mock	5.90896e-10	2.09578
AT1G76600	WT.flg22-WT.mock	2.62212e-14	5.10881
AT1G76650	WT.flg22-WT.mock	1.90671e-09	1.93279
AT1G76680	WT.flg22-WT.mock	4.52101e-15	3.81184
AT1G76700	WT.flg22-WT.mock	7.7077e-15	2.5484
AT1G76705	WT.flg22-WT.mock	6.11615e-06	1.0668
AT1G76930	WT.flg22-WT.mock	8.98394e-06	1.1647
AT1G76970	WT.flg22-WT.mock	3.38383e-15	3.52213
AT1G76980	WT.flg22-WT.mock	6.70808e-11	1.99325
AT1G77131	WT.flg22-WT.mock	0.001533	1.27867
AT1G77250	WT.flg22-WT.mock	5.36356e-11	1.19439
AT1G77360	WT.flg22-WT.mock	6.33369e-09	1.14542
AT1G77390	WT.flg22-WT.mock	2.28729e-10	1.61586
AT1G77420-AT1G77440	WT.flg22-WT.mock	8.82193e-08	2.04694
AT1G77500	WT.flg22-WT.mock	2.25777e-14	2.34816
AT1G77890	WT.flg22-WT.mock	7.77465e-12	1.27598
AT1G78210	WT.flg22-WT.mock	6.34962e-09	1.56274
AT1G78280	WT.flg22-WT.mock	2.60159e-09	1.03952
AT1G78310	WT.flg22-WT.mock	5.49133e-11	1.84682
AT1G78410	WT.flg22-WT.mock	2.9373e-05	8.55934
AT1G78410-AT1G78420	WT.flg22-WT.mock	1.76648e-05	4.89066
AT1G78460	WT.flg22-WT.mock	4.89285e-10	1.87764
AT1G78760	WT.flg22-WT.mock	9.59337e-09	3.44064
AT1G78830	WT.flg22-WT.mock	2.81364e-14	2.80609
AT1G78850	WT.flg22-WT.mock	5.81204e-15	2.45255
AT1G78860	WT.flg22-WT.mock	3.62394e-13	2.18054
AT1G78895	WT.flg22-WT.mock	7.1303e-12	1.69487
AT1G79160	WT.flg22-WT.mock	3.97721e-08	1.01147
AT1G79245	WT.flg22-WT.mock	1.88701e-12	2.83374
AT1G79450	WT.flg22-WT.mock	5.21285e-09	1.10519
AT1G79490-AT1G79500	WT.flg22-WT.mock	0.00557222	1.79309
AT1G79670	WT.flg22-WT.mock	3.37649e-14	2.71011
AT1G79680	WT.flg22-WT.mock	3.37649e-14	8.63899
AT1G79690	WT.flg22-WT.mock	2.5882e-11	2.06401
AT1G80300	WT.flg22-WT.mock	1.22629e-11	1.48895
AT1G80310	WT.flg22-WT.mock	7.16384e-05	7.08779
AT1G80380	WT.flg22-WT.mock	2.00099e-06	1.22234
AT1G80450	WT.flg22-WT.mock	5.05157e-12	3.32029
AT1G80460	WT.flg22-WT.mock	1.08918e-11	1.61143
AT1G80510	WT.flg22-WT.mock	4.79104e-12	1.45709
AT1G80610	WT.flg22-WT.mock	1.03815e-12	1.94086
AT1G80820	WT.flg22-WT.mock	5.9347e-16	5.58895
AT1G80840	WT.flg22-WT.mock	1.76107e-14	4.84232
AT2G00890	WT.flg22-WT.mock	3.67529e-06	1.29849
AT2G01150	WT.flg22-WT.mock	3.6981e-07	1.15505
AT2G01180	WT.flg22-WT.mock	1.19344e-13	3.62625
AT2G01300	WT.flg22-WT.mock	8.85185e-06	1.40462
AT2G01340	WT.flg22-WT.mock	7.55114e-10	2.31892
AT2G01430	WT.flg22-WT.mock	1.31785e-06	1.58781
AT2G01450	WT.flg22-WT.mock	2.68036e-10	1.12503
AT2G01600	WT.flg22-WT.mock	1.14235e-08	1.03776
AT2G01650	WT.flg22-WT.mock	5.40672e-13	1.44799
AT2G01670	WT.flg22-WT.mock	9.10447e-09	1.31708
AT2G02010	WT.flg22-WT.mock	8.12016e-16	7.51617
AT2G02060	WT.flg22-WT.mock	1.42327e-06	1.00646
AT2G02180	WT.flg22-WT.mock	7.21083e-12	2.15773
AT2G02220	WT.flg22-WT.mock	3.31432e-14	3.58442
AT2G02310	WT.flg22-WT.mock	1.06731e-05	2.51858
AT2G02340	WT.flg22-WT.mock	6.79493e-07	7.18995
AT2G02350-AT2G02360	WT.flg22-WT.mock	9.44341e-10	2.25974
AT2G02360	WT.flg22-WT.mock	5.06514e-09	1.81092
AT2G02370	WT.flg22-WT.mock	2.23082e-12	2.34233
AT2G02730	WT.flg22-WT.mock	2.92725e-10	1.03194
AT2G02800	WT.flg22-WT.mock	5.05563e-14	1.32197
AT2G02860	WT.flg22-WT.mock	8.51799e-11	1.85809
AT2G02930	WT.flg22-WT.mock	4.53977e-10	3.2243
AT2G03240	WT.flg22-WT.mock	3.24988e-10	1.4929
AT2G03290	WT.flg22-WT.mock	1.70353e-07	4.69145
AT2G03410	WT.flg22-WT.mock	3.19683e-06	2.14584
AT2G03505	WT.flg22-WT.mock	3.55993e-12	2.49199
AT2G03530	WT.flg22-WT.mock	1.01986e-06	1.17132
AT2G03760	WT.flg22-WT.mock	1.05399e-05	1.97125
AT2G03810	WT.flg22-WT.mock	2.73002e-10	1.87718
AT2G04040	WT.flg22-WT.mock	3.41332e-08	1.80938
AT2G04070	WT.flg22-WT.mock	4.29669e-05	1.12357
AT2G04305	WT.flg22-WT.mock	5.14564e-10	1.27004
AT2G04400	WT.flg22-WT.mock	1.19312e-12	2.05199
AT2G04430	WT.flg22-WT.mock	3.92794e-09	1.12893
AT2G04490	WT.flg22-WT.mock	5.4391e-10	2.05459
AT2G04495	WT.flg22-WT.mock	6.48919e-13	5.00113
AT2G04500	WT.flg22-WT.mock	0.000111485	1.0838
AT2G04515	WT.flg22-WT.mock	1.89018e-06	2.1424
AT2G05875	WT.flg22-WT.mock	5.75827e-08	4.3046
AT2G05940	WT.flg22-WT.mock	1.18493e-11	1.80909
AT2G06050	WT.flg22-WT.mock	1.75125e-07	1.40724
AT2G06530	WT.flg22-WT.mock	5.4391e-10	1.04897
AT2G07180	WT.flg22-WT.mock	6.13257e-13	2.00577
AT2G11520	WT.flg22-WT.mock	9.80107e-13	1.58313
AT2G13650	WT.flg22-WT.mock	4.29901e-14	2.80613
AT2G13665	WT.flg22-WT.mock	4.9742e-11	1.81142
AT2G13790	WT.flg22-WT.mock	3.15891e-13	2.57569
AT2G13800	WT.flg22-WT.mock	1.87614e-14	3.11383
AT2G14247	WT.flg22-WT.mock	1.24206e-07	1.30826
AT2G14290	WT.flg22-WT.mock	3.88681e-07	4.67557
AT2G14750	WT.flg22-WT.mock	7.26893e-13	2.01396
AT2G15040	WT.flg22-WT.mock	9.40157e-06	2.83885
AT2G15040-AT2G15042	WT.flg22-WT.mock	6.89826e-11	4.01449
AT2G15220	WT.flg22-WT.mock	8.7099e-12	2.62059
AT2G15390	WT.flg22-WT.mock	1.40784e-14	4.40038
AT2G15480	WT.flg22-WT.mock	6.29921e-16	4.33479
AT2G15480-AT2G15490	WT.flg22-WT.mock	7.73393e-06	7.50789
AT2G15760	WT.flg22-WT.mock	3.93724e-11	2.59444
AT2G15830	WT.flg22-WT.mock	9.75434e-06	1.07263
AT2G16500	WT.flg22-WT.mock	2.28492e-11	1.19563
AT2G16720	WT.flg22-WT.mock	9.83159e-10	1.38182
AT2G16870	WT.flg22-WT.mock	5.80904e-12	1.96779
AT2G16900	WT.flg22-WT.mock	2.8475e-14	2.75212
AT2G17040	WT.flg22-WT.mock	3.72278e-12	3.61459
AT2G17050	WT.flg22-WT.mock	3.27301e-07	1.46812
AT2G17050-AT2G17055	WT.flg22-WT.mock	0.00429927	1.34796
AT2G17060	WT.flg22-WT.mock	5.8622e-05	1.10716
AT2G17110	WT.flg22-WT.mock	4.54371e-13	1.51841
AT2G17120	WT.flg22-WT.mock	6.49416e-12	2.33177
AT2G17220	WT.flg22-WT.mock	4.15213e-15	2.73953
AT2G17480	WT.flg22-WT.mock	6.16837e-09	1.04077
AT2G17520	WT.flg22-WT.mock	7.81564e-11	1.23181
AT2G17525	WT.flg22-WT.mock	1.05512e-08	1.03638
AT2G17570	WT.flg22-WT.mock	4.69006e-12	1.19897
AT2G17660	WT.flg22-WT.mock	7.94989e-08	3.15891
AT2G17705	WT.flg22-WT.mock	6.97908e-05	3.5234
AT2G17705-AT2G17710	WT.flg22-WT.mock	9.06155e-10	2.10044
AT2G17720	WT.flg22-WT.mock	6.92408e-08	1.01216
AT2G17740	WT.flg22-WT.mock	4.05804e-12	6.63708
AT2G17760	WT.flg22-WT.mock	3.94841e-13	2.01541
AT2G17840	WT.flg22-WT.mock	1.90443e-05	1.23215
AT2G18000	WT.flg22-WT.mock	1.2094e-07	1.18935
AT2G18090	WT.flg22-WT.mock	6.85112e-11	1.45789
AT2G18210	WT.flg22-WT.mock	6.56852e-10	2.07469
AT2G18350	WT.flg22-WT.mock	6.20031e-12	2.00177
AT2G18630	WT.flg22-WT.mock	1.28078e-11	1.41455
AT2G18670-AT2G18680	WT.flg22-WT.mock	5.42123e-12	4.71319
AT2G18680	WT.flg22-WT.mock	6.48438e-07	11.959
AT2G18690	WT.flg22-WT.mock	2.63801e-14	3.97344
AT2G18700	WT.flg22-WT.mock	3.25283e-06	1.40429
AT2G19060	WT.flg22-WT.mock	0.000267233	1.36336
AT2G19130	WT.flg22-WT.mock	1.79361e-15	3.48054
AT2G19160	WT.flg22-WT.mock	1.65456e-11	1.20558
AT2G19190	WT.flg22-WT.mock	1.4929e-10	5.74551
AT2G19460	WT.flg22-WT.mock	4.32711e-09	1.16268
AT2G19710	WT.flg22-WT.mock	2.38777e-12	2.03998
AT2G19810	WT.flg22-WT.mock	8.48969e-06	1.39885
AT2G20010	WT.flg22-WT.mock	2.72209e-13	2.24062
AT2G20110	WT.flg22-WT.mock	5.17522e-08	1.06727
AT2G20130	WT.flg22-WT.mock	8.80726e-12	1.14472
AT2G20142	WT.flg22-WT.mock	2.41226e-07	1.45045
AT2G20320	WT.flg22-WT.mock	3.34118e-16	3.42577
AT2G20562	WT.flg22-WT.mock	9.43735e-14	4.44387
AT2G20630	WT.flg22-WT.mock	2.68414e-09	1.1286
AT2G20720	WT.flg22-WT.mock	0.00116578	2.0292
AT2G20780	WT.flg22-WT.mock	0.00259881	1.14576
AT2G20835	WT.flg22-WT.mock	4.41466e-06	2.01901
AT2G20880	WT.flg22-WT.mock	0.00149617	1.83204
AT2G20900	WT.flg22-WT.mock	4.65966e-16	2.31631
AT2G20950	WT.flg22-WT.mock	1.69831e-09	1.57146
AT2G20960	WT.flg22-WT.mock	3.38385e-14	4.70796
AT2G21020	WT.flg22-WT.mock	5.75255e-08	1.15327
AT2G21120	WT.flg22-WT.mock	1.83117e-12	1.50638
AT2G21500	WT.flg22-WT.mock	1.56367e-15	2.27185
AT2G21520	WT.flg22-WT.mock	6.92453e-12	1.02986
AT2G21910	WT.flg22-WT.mock	3.71668e-10	3.05875
AT2G22300	WT.flg22-WT.mock	5.18023e-14	2.21475
AT2G22470	WT.flg22-WT.mock	3.43268e-13	2.04639
AT2G22500	WT.flg22-WT.mock	6.56974e-15	3.94152
AT2G22860	WT.flg22-WT.mock	1.07651e-07	1.26937
AT2G22880	WT.flg22-WT.mock	1.15439e-12	4.87227
AT2G22890	WT.flg22-WT.mock	2.39059e-09	1.67678
AT2G23200	WT.flg22-WT.mock	1.65703e-13	2.07168
AT2G23270	WT.flg22-WT.mock	3.31668e-06	7.00551
AT2G23300	WT.flg22-WT.mock	4.99373e-09	1.45445
AT2G23320	WT.flg22-WT.mock	2.012e-14	3.64415
AT2G23420	WT.flg22-WT.mock	5.67611e-13	1.7682
AT2G23450	WT.flg22-WT.mock	1.94853e-12	2.16853
AT2G23680	WT.flg22-WT.mock	1.35598e-13	3.07129
AT2G23770	WT.flg22-WT.mock	1.06054e-15	3.86853
AT2G23810	WT.flg22-WT.mock	2.75038e-12	2.22551
AT2G24130	WT.flg22-WT.mock	2.76385e-08	1.93446
AT2G24160	WT.flg22-WT.mock	2.01641e-09	1.86403
AT2G24165	WT.flg22-WT.mock	2.4798e-08	3.34928
AT2G24180	WT.flg22-WT.mock	5.42355e-13	2.18255
AT2G24240	WT.flg22-WT.mock	8.22708e-14	3.48414
AT2G24570	WT.flg22-WT.mock	2.04886e-14	3.5466
AT2G24600	WT.flg22-WT.mock	1.85218e-13	3.55274
AT2G24610	WT.flg22-WT.mock	1.36741e-07	1.26818
AT2G24850	WT.flg22-WT.mock	3.23168e-06	1.9261
AT2G24860	WT.flg22-WT.mock	4.1686e-09	1.17152
AT2G25125	WT.flg22-WT.mock	8.78686e-06	6.13972
AT2G25297	WT.flg22-WT.mock	7.81169e-11	8.73857
AT2G25440	WT.flg22-WT.mock	1.70087e-07	4.79591
AT2G25460	WT.flg22-WT.mock	3.37266e-14	3.57624
AT2G25470	WT.flg22-WT.mock	2.91941e-08	1.86978
AT2G25650	WT.flg22-WT.mock	0.00788495	1.19554
AT2G25735	WT.flg22-WT.mock	3.85716e-14	5.74631
AT2G25850	WT.flg22-WT.mock	3.23925e-13	2.18227
AT2G25940	WT.flg22-WT.mock	5.43366e-06	1.28738
AT2G26130	WT.flg22-WT.mock	0.000924785	1.39444
AT2G26150	WT.flg22-WT.mock	6.09809e-05	1.45473
AT2G26190	WT.flg22-WT.mock	1.64001e-15	3.8002
AT2G26380	WT.flg22-WT.mock	0.00411564	1.4023
AT2G26390	WT.flg22-WT.mock	4.85051e-10	2.67343
AT2G26530	WT.flg22-WT.mock	4.79526e-09	5.62904
AT2G26560	WT.flg22-WT.mock	4.68976e-16	7.15942
AT2G26650	WT.flg22-WT.mock	2.75581e-10	1.49358
AT2G26820	WT.flg22-WT.mock	4.35245e-06	1.35277
AT2G26975	WT.flg22-WT.mock	7.35268e-10	1.4859
AT2G27080	WT.flg22-WT.mock	3.29281e-07	1.04295
AT2G27150	WT.flg22-WT.mock	2.21489e-12	1.9452
AT2G27310	WT.flg22-WT.mock	1.91135e-12	4.1215
AT2G27389	WT.flg22-WT.mock	1.19807e-07	3.65612
AT2G27500	WT.flg22-WT.mock	1.62588e-11	1.88386
AT2G27660	WT.flg22-WT.mock	1.93982e-12	4.71048
AT2G27690	WT.flg22-WT.mock	2.29515e-07	1.56752
AT2G27830	WT.flg22-WT.mock	1.62433e-08	1.67405
AT2G28400	WT.flg22-WT.mock	3.86382e-11	2.32326
AT2G28570	WT.flg22-WT.mock	6.1245e-07	1.28587
AT2G28710	WT.flg22-WT.mock	6.19925e-07	2.44451
AT2G28755	WT.flg22-WT.mock	1.7837e-09	3.27003
AT2G28815-AT2G28830	WT.flg22-WT.mock	4.62257e-09	2.69644
AT2G28830	WT.flg22-WT.mock	1.09131e-09	2.72283
AT2G28840	WT.flg22-WT.mock	9.26239e-12	1.64377
AT2G28890	WT.flg22-WT.mock	1.3574e-11	2.44915
AT2G28930	WT.flg22-WT.mock	7.81169e-11	1.05551
AT2G28940	WT.flg22-WT.mock	2.56575e-12	1.82916
AT2G28960	WT.flg22-WT.mock	1.49973e-07	1.25991
AT2G28970	WT.flg22-WT.mock	1.46677e-07	1.55739
AT2G29065	WT.flg22-WT.mock	1.88701e-12	1.71421
AT2G29100	WT.flg22-WT.mock	1.17612e-11	8.3256
AT2G29110	WT.flg22-WT.mock	1.37264e-11	5.52854
AT2G29410	WT.flg22-WT.mock	4.28571e-07	1.55298
AT2G29420	WT.flg22-WT.mock	7.03291e-11	1.40343
AT2G29460	WT.flg22-WT.mock	1.69185e-09	2.9221
AT2G29720	WT.flg22-WT.mock	1.27073e-16	5.30877
AT2G29730	WT.flg22-WT.mock	3.19086e-11	1.21231
AT2G29990	WT.flg22-WT.mock	1.65663e-10	1.737
AT2G30020	WT.flg22-WT.mock	1.31689e-13	2.64554
AT2G30040	WT.flg22-WT.mock	0.000189856	4.29689
AT2G30140	WT.flg22-WT.mock	2.05529e-13	2.49998
AT2G30250	WT.flg22-WT.mock	5.05613e-08	1.87078
AT2G30250-AT2G30260	WT.flg22-WT.mock	7.83776e-05	2.88696
AT2G30360	WT.flg22-WT.mock	6.76123e-06	1.84532
AT2G30440	WT.flg22-WT.mock	4.79665e-14	1.87392
AT2G30490	WT.flg22-WT.mock	1.09684e-12	1.87814
AT2G30500	WT.flg22-WT.mock	9.32156e-09	1.11801
AT2G30550	WT.flg22-WT.mock	1.33142e-10	1.96636
AT2G30640	WT.flg22-WT.mock	1.50365e-08	1.29598
AT2G30720	WT.flg22-WT.mock	9.99124e-14	2.67835
AT2G30750	WT.flg22-WT.mock	3.29064e-14	6.78855
AT2G30770	WT.flg22-WT.mock	2.3954e-05	1.84636
AT2G30870	WT.flg22-WT.mock	3.86414e-10	1.1136
AT2G30990	WT.flg22-WT.mock	2.6249e-10	1.19014
AT2G31020	WT.flg22-WT.mock	1.17038e-13	2.7117
AT2G31090	WT.flg22-WT.mock	1.42342e-09	1.49022
AT2G31230	WT.flg22-WT.mock	3.05964e-10	1.93411
AT2G31335	WT.flg22-WT.mock	1.94717e-06	4.786
AT2G31345	WT.flg22-WT.mock	1.17854e-09	8.16011
AT2G31350	WT.flg22-WT.mock	8.08292e-10	1.03692
AT2G31585	WT.flg22-WT.mock	1.68472e-09	1.59873
AT2G31800	WT.flg22-WT.mock	1.50034e-11	1.68524
AT2G31810	WT.flg22-WT.mock	7.03646e-09	1.267
AT2G31865	WT.flg22-WT.mock	1.48879e-13	3.28671
AT2G31870	WT.flg22-WT.mock	1.40505e-10	1.10047
AT2G31880	WT.flg22-WT.mock	1.52173e-12	2.75948
AT2G31945	WT.flg22-WT.mock	2.24709e-10	5.30709
AT2G31955	WT.flg22-WT.mock	6.13257e-13	1.8846
AT2G31990	WT.flg22-WT.mock	1.71585e-11	2.81712
AT2G32020	WT.flg22-WT.mock	3.04889e-12	2.96673
AT2G32030	WT.flg22-WT.mock	6.29921e-16	5.17356
AT2G32140	WT.flg22-WT.mock	5.20067e-12	3.43465
AT2G32190	WT.flg22-WT.mock	2.41125e-10	2.80626
AT2G32200	WT.flg22-WT.mock	1.87897e-12	4.18056
AT2G32210	WT.flg22-WT.mock	8.73133e-15	4.23848
AT2G32240	WT.flg22-WT.mock	1.37862e-15	3.1953
AT2G32250	WT.flg22-WT.mock	1.16254e-13	2.49004
AT2G32660	WT.flg22-WT.mock	1.05538e-08	2.54235
AT2G32670	WT.flg22-WT.mock	5.80724e-08	2.41475
AT2G32680	WT.flg22-WT.mock	8.7099e-12	4.1223
AT2G32800	WT.flg22-WT.mock	9.6412e-14	3.74373
AT2G32930	WT.flg22-WT.mock	2.40585e-13	1.77719
AT2G33110	WT.flg22-WT.mock	1.15319e-13	3.14294
AT2G33120	WT.flg22-WT.mock	1.8356e-10	1.4122
AT2G33390	WT.flg22-WT.mock	3.22161e-10	1.3141
AT2G33480	WT.flg22-WT.mock	1.19318e-09	1.43283
AT2G33490	WT.flg22-WT.mock	4.65052e-12	1.71243
AT2G33580	WT.flg22-WT.mock	9.28494e-13	3.58214
AT2G33700	WT.flg22-WT.mock	3.31385e-11	1.37423
AT2G33710	WT.flg22-WT.mock	4.27017e-16	5.37367
AT2G34000	WT.flg22-WT.mock	2.16763e-07	1.8188
AT2G34180	WT.flg22-WT.mock	6.36845e-05	1.29507
AT2G34355	WT.flg22-WT.mock	4.76241e-10	1.389
AT2G34390	WT.flg22-WT.mock	1.97714e-05	1.82313
AT2G34650	WT.flg22-WT.mock	2.35686e-10	1.75744
AT2G34930	WT.flg22-WT.mock	3.42906e-09	1.5134
AT2G35000	WT.flg22-WT.mock	2.23082e-12	2.32104
AT2G35170	WT.flg22-WT.mock	1.01557e-11	1.51576
AT2G35390	WT.flg22-WT.mock	2.53553e-15	2.00795
AT2G35510	WT.flg22-WT.mock	2.25766e-12	1.85078
AT2G35658	WT.flg22-WT.mock	2.85815e-12	3.42687
AT2G35710	WT.flg22-WT.mock	5.54168e-16	4.01499
AT2G35730	WT.flg22-WT.mock	2.78785e-08	2.08663
AT2G35750	WT.flg22-WT.mock	0.000409423	1.05315
AT2G35910	WT.flg22-WT.mock	4.69105e-10	2.12205
AT2G35930	WT.flg22-WT.mock	6.07483e-09	6.78629
AT2G35980	WT.flg22-WT.mock	3.07316e-13	7.21351
AT2G36210	WT.flg22-WT.mock	7.518e-12	3.01757
AT2G36220	WT.flg22-WT.mock	1.14869e-13	2.9909
AT2G36270	WT.flg22-WT.mock	5.83064e-09	2.80201
AT2G36330	WT.flg22-WT.mock	5.99706e-12	1.86822
AT2G36430	WT.flg22-WT.mock	3.82862e-09	2.04034
AT2G36470	WT.flg22-WT.mock	8.69148e-12	2.36173
AT2G36580	WT.flg22-WT.mock	2.1695e-11	1.93012
AT2G36650	WT.flg22-WT.mock	2.39059e-09	1.58975
AT2G36680	WT.flg22-WT.mock	4.54508e-11	1.21557
AT2G36690	WT.flg22-WT.mock	2.31704e-13	5.17196
AT2G36770	WT.flg22-WT.mock	1.02425e-12	5.3044
AT2G36950	WT.flg22-WT.mock	1.99011e-12	2.67624
AT2G37040	WT.flg22-WT.mock	1.55042e-13	2.73316
AT2G37150	WT.flg22-WT.mock	3.51597e-09	1.18236
AT2G37430	WT.flg22-WT.mock	3.96021e-17	7.3017
AT2G37440	WT.flg22-WT.mock	3.24879e-08	1.83496
AT2G37710	WT.flg22-WT.mock	3.4455e-11	3.12603
AT2G37820	WT.flg22-WT.mock	2.31965e-08	1.79385
AT2G37940	WT.flg22-WT.mock	5.31103e-16	4.15263
AT2G37970	WT.flg22-WT.mock	9.98631e-10	1.30456
AT2G37980	WT.flg22-WT.mock	2.17618e-14	2.35705
AT2G38210	WT.flg22-WT.mock	4.8317e-09	2.39428
AT2G38250	WT.flg22-WT.mock	7.98494e-08	2.41034
AT2G38290	WT.flg22-WT.mock	2.14357e-11	1.9345
AT2G38360	WT.flg22-WT.mock	2.10244e-09	1.32287
AT2G38410	WT.flg22-WT.mock	3.984e-09	1.06267
AT2G38470	WT.flg22-WT.mock	2.6266e-15	4.90771
AT2G38490	WT.flg22-WT.mock	3.68838e-06	2.11123
AT2G38500	WT.flg22-WT.mock	8.9485e-05	1.08862
AT2G38790	WT.flg22-WT.mock	1.31442e-09	3.20281
AT2G38860	WT.flg22-WT.mock	3.06865e-14	3.55913
AT2G38870	WT.flg22-WT.mock	2.39982e-12	4.07569
AT2G38940	WT.flg22-WT.mock	4.07779e-07	1.4956
AT2G39200	WT.flg22-WT.mock	2.08678e-11	6.08781
AT2G39210	WT.flg22-WT.mock	3.32983e-12	2.91091
AT2G39350	WT.flg22-WT.mock	1.42688e-10	2.08669
AT2G39360	WT.flg22-WT.mock	4.80406e-09	1.14261
AT2G39380	WT.flg22-WT.mock	3.96739e-08	5.81303
AT2G39400	WT.flg22-WT.mock	5.05638e-13	4.00964
AT2G39420	WT.flg22-WT.mock	7.16816e-09	1.68693
AT2G39435	WT.flg22-WT.mock	7.3581e-07	1.06997
AT2G39480	WT.flg22-WT.mock	3.735e-14	1.94238
AT2G39518	WT.flg22-WT.mock	5.42355e-13	5.18589
AT2G39530	WT.flg22-WT.mock	2.36302e-12	2.69303
AT2G39650	WT.flg22-WT.mock	9.19554e-12	2.46803
AT2G39660	WT.flg22-WT.mock	4.60701e-15	3.09574
AT2G39710	WT.flg22-WT.mock	1.78869e-10	1.99097
AT2G40000	WT.flg22-WT.mock	2.31043e-10	4.0993
AT2G40090	WT.flg22-WT.mock	7.19939e-11	1.1777
AT2G40095	WT.flg22-WT.mock	6.29921e-16	4.18523
AT2G40110	WT.flg22-WT.mock	9.37534e-11	1.9386
AT2G40113	WT.flg22-WT.mock	2.95498e-11	2.62186
AT2G40140	WT.flg22-WT.mock	3.38383e-15	4.04825
AT2G40180	WT.flg22-WT.mock	6.65305e-16	5.97799
AT2G40270	WT.flg22-WT.mock	1.0674e-12	1.81933
AT2G40740	WT.flg22-WT.mock	6.24783e-07	7.7904
AT2G41010	WT.flg22-WT.mock	2.40057e-13	3.14706
AT2G41100	WT.flg22-WT.mock	3.28565e-11	2.64436
AT2G41110	WT.flg22-WT.mock	1.81317e-11	1.61672
AT2G41310	WT.flg22-WT.mock	0.00250245	1.39348
AT2G41342	WT.flg22-WT.mock	1.59557e-08	3.32091
AT2G41350	WT.flg22-WT.mock	3.72083e-09	1.18148
AT2G41380	WT.flg22-WT.mock	6.31295e-13	2.71623
AT2G41420	WT.flg22-WT.mock	1.08532e-10	1.09452
AT2G41430	WT.flg22-WT.mock	3.40649e-13	2.15084
AT2G41440	WT.flg22-WT.mock	1.54949e-10	2.10538
AT2G41450	WT.flg22-WT.mock	9.46691e-08	1.2168
AT2G41640	WT.flg22-WT.mock	3.43527e-13	2.97616
AT2G41730	WT.flg22-WT.mock	3.54737e-06	2.77892
AT2G41835	WT.flg22-WT.mock	4.41771e-12	2.8845
AT2G41880	WT.flg22-WT.mock	6.22971e-13	2.61008
AT2G41905	WT.flg22-WT.mock	6.56768e-05	1.02555
AT2G42010	WT.flg22-WT.mock	2.26695e-09	1.12928
AT2G42060	WT.flg22-WT.mock	1.70829e-11	3.37148
AT2G42330	WT.flg22-WT.mock	1.49667e-09	1.73741
AT2G42350	WT.flg22-WT.mock	1.05308e-09	2.17804
AT2G42360	WT.flg22-WT.mock	3.68598e-14	4.6798
AT2G42760	WT.flg22-WT.mock	0.00500234	3.92644
AT2G43000	WT.flg22-WT.mock	1.55888e-09	5.57291
AT2G43120	WT.flg22-WT.mock	4.04861e-13	2.45919
AT2G43320	WT.flg22-WT.mock	4.92514e-13	1.50459
AT2G43510	WT.flg22-WT.mock	3.69602e-08	1.21551
AT2G43570	WT.flg22-WT.mock	6.66908e-06	1.12951
AT2G43590	WT.flg22-WT.mock	3.36317e-11	2.2132
AT2G43620	WT.flg22-WT.mock	1.4446e-10	2.57861
AT2G43850	WT.flg22-WT.mock	1.66705e-11	1.44567
AT2G44010	WT.flg22-WT.mock	4.00845e-07	1.40852
AT2G44070	WT.flg22-WT.mock	2.65133e-09	2.14703
AT2G44180	WT.flg22-WT.mock	3.08727e-12	1.11402
AT2G44290	WT.flg22-WT.mock	7.51194e-08	1.3307
AT2G44340	WT.flg22-WT.mock	4.41538e-07	1.28417
AT2G44360	WT.flg22-WT.mock	1.09973e-09	1.15484
AT2G44370	WT.flg22-WT.mock	5.69621e-14	5.49426
AT2G44380	WT.flg22-WT.mock	7.04632e-11	2.4431
AT2G44410	WT.flg22-WT.mock	8.80726e-12	1.09145
AT2G44480	WT.flg22-WT.mock	3.06723e-10	2.41376
AT2G44490	WT.flg22-WT.mock	1.68411e-13	4.15837
AT2G44500	WT.flg22-WT.mock	4.12778e-11	1.94525
AT2G44520-AT2G44525	WT.flg22-WT.mock	0.000362989	3.09243
AT2G44578	WT.flg22-WT.mock	0.000275855	1.94393
AT2G44600	WT.flg22-WT.mock	2.77788e-14	2.96045
AT2G44730	WT.flg22-WT.mock	0.0020709	1.09475
AT2G44790	WT.flg22-WT.mock	2.54617e-11	2.00107
AT2G44840	WT.flg22-WT.mock	7.95926e-07	2.30084
AT2G44970	WT.flg22-WT.mock	7.90372e-12	1.30488
AT2G45220	WT.flg22-WT.mock	3.74126e-11	2.68356
AT2G45290	WT.flg22-WT.mock	1.89337e-09	1.37845
AT2G45300	WT.flg22-WT.mock	1.27848e-13	1.53264
AT2G45450	WT.flg22-WT.mock	3.85094e-08	1.05259
AT2G45570	WT.flg22-WT.mock	4.58061e-09	4.2897
AT2G45760	WT.flg22-WT.mock	1.23422e-10	5.48967
AT2G46070-AT2G46080	WT.flg22-WT.mock	0.00341785	2.21926
AT2G46140	WT.flg22-WT.mock	2.18649e-11	1.89628
AT2G46150	WT.flg22-WT.mock	2.40585e-13	3.19929
AT2G46160	WT.flg22-WT.mock	3.79459e-10	2.56065
AT2G46170	WT.flg22-WT.mock	1.56629e-09	1.23696
AT2G46260	WT.flg22-WT.mock	2.2761e-13	1.75325
AT2G46270	WT.flg22-WT.mock	3.24173e-13	2.11301
AT2G46280-AT2G46290	WT.flg22-WT.mock	0.00988217	1.69676
AT2G46330	WT.flg22-WT.mock	4.31687e-14	2.26856
AT2G46400	WT.flg22-WT.mock	5.75478e-14	3.70432
AT2G46430	WT.flg22-WT.mock	6.02611e-13	3.68948
AT2G46500	WT.flg22-WT.mock	2.17618e-14	2.29317
AT2G46610-AT2G46620	WT.flg22-WT.mock	1.70185e-06	1.38947
AT2G46620	WT.flg22-WT.mock	3.32191e-11	2.96745
AT2G46750	WT.flg22-WT.mock	6.25419e-07	1.08085
AT2G46900-AT2G46910	WT.flg22-WT.mock	0.00256401	2.10035
AT2G46940	WT.flg22-WT.mock	1.16761e-10	1.99789
AT2G47060	WT.flg22-WT.mock	5.48656e-14	2.81333
AT2G47130	WT.flg22-WT.mock	2.21691e-12	2.93242
AT2G47140	WT.flg22-WT.mock	3.6195e-14	5.61018
AT2G47190	WT.flg22-WT.mock	1.21916e-09	4.13507
AT2G47240-AT2G47245	WT.flg22-WT.mock	0.00109874	1.19929
AT2G47485	WT.flg22-WT.mock	1.60462e-06	1.54506
AT2G47485-AT2G47490	WT.flg22-WT.mock	0.00383674	2.35449
AT2G47520	WT.flg22-WT.mock	7.2415e-07	1.7022
AT2G47550	WT.flg22-WT.mock	2.88933e-14	2.72247
AT2G47650	WT.flg22-WT.mock	1.71593e-14	1.75871
AT2G47680	WT.flg22-WT.mock	1.28973e-10	1.78176
AT2G47730	WT.flg22-WT.mock	2.17705e-13	1.86887
AT2G48150	WT.flg22-WT.mock	1.56129e-06	2.43694
AT3G00850	WT.flg22-WT.mock	0.000384369	5.56647
AT3G00850-AT3G48630	WT.flg22-WT.mock	4.38937e-13	6.7679
AT3G00970-AT3G01050	WT.flg22-WT.mock	0.000392972	1.29105
AT3G01080	WT.flg22-WT.mock	1.23071e-06	1.8734
AT3G01175	WT.flg22-WT.mock	5.13927e-07	2.45412
AT3G01290	WT.flg22-WT.mock	7.2289e-09	1.86385
AT3G01513	WT.flg22-WT.mock	1.71359e-06	1.31772
AT3G01650	WT.flg22-WT.mock	7.89962e-10	1.4658
AT3G01720	WT.flg22-WT.mock	1.15055e-09	1.06221
AT3G01760	WT.flg22-WT.mock	5.76636e-06	1.19466
AT3G01820	WT.flg22-WT.mock	1.3002e-07	1.10764
AT3G01830	WT.flg22-WT.mock	2.88933e-14	6.03249
AT3G01835	WT.flg22-WT.mock	0.00739477	3.81867
AT3G01970	WT.flg22-WT.mock	1.32475e-10	2.73444
AT3G01990	WT.flg22-WT.mock	3.98894e-08	1.36056
AT3G02040	WT.flg22-WT.mock	7.36229e-07	1.05883
AT3G02070	WT.flg22-WT.mock	2.57209e-10	2.02823
AT3G02240	WT.flg22-WT.mock	2.70649e-10	3.73613
AT3G02270	WT.flg22-WT.mock	0.000103571	7.97998
AT3G02360	WT.flg22-WT.mock	4.67651e-12	1.71425
AT3G02540-AT3G02550	WT.flg22-WT.mock	0.00215446	1.72701
AT3G02550	WT.flg22-WT.mock	2.92226e-07	1.82067
AT3G02555	WT.flg22-WT.mock	6.15163e-09	1.52403
AT3G02750	WT.flg22-WT.mock	1.08256e-12	1.8325
AT3G02800	WT.flg22-WT.mock	4.79843e-15	4.92557
AT3G02840	WT.flg22-WT.mock	7.34992e-16	7.81763
AT3G02880	WT.flg22-WT.mock	7.94465e-14	2.33709
AT3G03000	WT.flg22-WT.mock	1.74418e-07	1.24273
AT3G03020	WT.flg22-WT.mock	1.40745e-13	2.20721
AT3G03020-AT3G03030	WT.flg22-WT.mock	1.27681e-05	1.71746
AT3G03025-AT3G15200	WT.flg22-WT.mock	5.28948e-06	1.37287
AT3G03110	WT.flg22-WT.mock	1.164e-11	1.71343
AT3G03160-AT3G03170	WT.flg22-WT.mock	5.81348e-07	1.02971
AT3G03315	WT.flg22-WT.mock	8.58695e-06	1.26574
AT3G03855	WT.flg22-WT.mock	3.0948e-11	2.6262
AT3G03870	WT.flg22-WT.mock	1.18404e-07	1.24335
AT3G03950-AT3G03960	WT.flg22-WT.mock	0.00495503	1.8401
AT3G04110	WT.flg22-WT.mock	1.00647e-12	2.85881
AT3G04210	WT.flg22-WT.mock	1.69732e-12	2.16429
AT3G04220	WT.flg22-WT.mock	1.37926e-12	3.47201
AT3G04240	WT.flg22-WT.mock	2.6924e-10	1.0024
AT3G04300	WT.flg22-WT.mock	3.52629e-07	1.37064
AT3G04320	WT.flg22-WT.mock	7.47903e-07	1.07672
AT3G04640	WT.flg22-WT.mock	1.7582e-05	2.2511
AT3G05200	WT.flg22-WT.mock	3.07538e-11	2.33257
AT3G05320	WT.flg22-WT.mock	3.25982e-12	1.92218
AT3G05360	WT.flg22-WT.mock	0.000554942	1.72569
AT3G05370	WT.flg22-WT.mock	2.02066e-11	2.86489
AT3G05550	WT.flg22-WT.mock	8.34656e-08	2.13708
AT3G05580	WT.flg22-WT.mock	5.69704e-16	2.708
AT3G05660	WT.flg22-WT.mock	3.88849e-06	1.18753
AT3G05830	WT.flg22-WT.mock	1.148e-12	1.6746
AT3G05990	WT.flg22-WT.mock	1.84604e-08	1.20527
AT3G06300	WT.flg22-WT.mock	1.298e-10	1.31283
AT3G06370	WT.flg22-WT.mock	1.95237e-10	1.39768
AT3G06455	WT.flg22-WT.mock	0.00272165	1.33331
AT3G06490	WT.flg22-WT.mock	6.32685e-05	1.10036
AT3G06500	WT.flg22-WT.mock	2.86192e-09	2.05205
AT3G06780	WT.flg22-WT.mock	1.46052e-06	1.33855
AT3G07040	WT.flg22-WT.mock	6.28043e-11	2.25682
AT3G07190	WT.flg22-WT.mock	2.60174e-06	1.39511
AT3G07195	WT.flg22-WT.mock	6.63881e-15	5.24437
AT3G07273-AT3G07280	WT.flg22-WT.mock	1.13518e-09	1.31353
AT3G07280	WT.flg22-WT.mock	2.70789e-09	1.16227
AT3G07370	WT.flg22-WT.mock	3.0026e-10	1.00528
AT3G07390	WT.flg22-WT.mock	1.87503e-13	3.59062
AT3G07580	WT.flg22-WT.mock	5.42919e-12	2.07628
AT3G07600	WT.flg22-WT.mock	3.51992e-07	2.37015
AT3G07780	WT.flg22-WT.mock	3.3156e-13	1.72603
AT3G07800	WT.flg22-WT.mock	1.36698e-10	1.13315
AT3G07870	WT.flg22-WT.mock	3.49912e-09	1.01828
AT3G07960	WT.flg22-WT.mock	1.14791e-12	1.94172
AT3G08710	WT.flg22-WT.mock	1.32302e-14	3.20606
AT3G08720	WT.flg22-WT.mock	8.35185e-17	3.0641
AT3G08760	WT.flg22-WT.mock	4.60701e-15	2.62755
AT3G08870	WT.flg22-WT.mock	1.16033e-11	2.64672
AT3G09000	WT.flg22-WT.mock	4.57582e-12	1.82479
AT3G09010	WT.flg22-WT.mock	2.81364e-14	4.15658
AT3G09020	WT.flg22-WT.mock	3.68104e-14	3.7677
AT3G09032	WT.flg22-WT.mock	9.68834e-10	2.62881
AT3G09040	WT.flg22-WT.mock	2.963e-09	1.29544
AT3G09270	WT.flg22-WT.mock	4.10398e-08	1.46049
AT3G09370	WT.flg22-WT.mock	1.89529e-12	1.32347
AT3G09400	WT.flg22-WT.mock	0.000189866	1.90015
AT3G09405	WT.flg22-WT.mock	1.97164e-15	4.75527
AT3G09480	WT.flg22-WT.mock	5.80734e-07	1.23771
AT3G09490	WT.flg22-WT.mock	4.50034e-11	1.64486
AT3G09520	WT.flg22-WT.mock	5.2104e-16	5.44748
AT3G09570	WT.flg22-WT.mock	1.50921e-12	1.34555
AT3G09830	WT.flg22-WT.mock	6.54684e-15	3.95511
AT3G09920	WT.flg22-WT.mock	4.87923e-12	1.32011
AT3G09940	WT.flg22-WT.mock	6.85097e-09	1.46737
AT3G10300	WT.flg22-WT.mock	3.92794e-09	1.54458
AT3G10500	WT.flg22-WT.mock	5.21074e-12	2.10379
AT3G10630-AT3G10640	WT.flg22-WT.mock	0.0069819	1.69075
AT3G10640	WT.flg22-WT.mock	7.43094e-11	1.90861
AT3G10720	WT.flg22-WT.mock	1.96857e-13	2.7139
AT3G10800	WT.flg22-WT.mock	9.41612e-11	1.32523
AT3G10815	WT.flg22-WT.mock	2.56717e-09	1.94574
AT3G10915	WT.flg22-WT.mock	5.61761e-10	1.30653
AT3G10930	WT.flg22-WT.mock	2.21389e-10	3.1691
AT3G10980	WT.flg22-WT.mock	6.26477e-11	1.14642
AT3G10985	WT.flg22-WT.mock	5.27374e-11	2.19899
AT3G11010	WT.flg22-WT.mock	6.33357e-10	1.95782
AT3G11040	WT.flg22-WT.mock	6.92408e-08	1.4763
AT3G11080	WT.flg22-WT.mock	7.94465e-14	4.59801
AT3G11320	WT.flg22-WT.mock	6.35533e-12	1.51041
AT3G11402	WT.flg22-WT.mock	1.83969e-08	1.9742
AT3G11420	WT.flg22-WT.mock	6.4561e-09	1.10809
AT3G11820	WT.flg22-WT.mock	2.27823e-14	3.3619
AT3G11840	WT.flg22-WT.mock	5.2104e-16	4.98535
AT3G11850	WT.flg22-WT.mock	3.35981e-09	1.38554
AT3G12040	WT.flg22-WT.mock	5.59005e-13	2.85037
AT3G12200	WT.flg22-WT.mock	1.75554e-12	1.20838
AT3G12360	WT.flg22-WT.mock	1.83562e-11	1.18437
AT3G12570	WT.flg22-WT.mock	2.03698e-11	1.01341
AT3G12580	WT.flg22-WT.mock	3.78177e-07	1.09478
AT3G12740	WT.flg22-WT.mock	9.15027e-16	3.20453
AT3G12780-AT3G12800	WT.flg22-WT.mock	0.00637719	3.05806
AT3G12910	WT.flg22-WT.mock	2.30908e-10	10.6838
AT3G13050	WT.flg22-WT.mock	1.3815e-13	2.26269
AT3G13100	WT.flg22-WT.mock	2.70187e-11	1.93804
AT3G13110	WT.flg22-WT.mock	1.23725e-09	1.59307
AT3G13210	WT.flg22-WT.mock	1.6548e-06	1.56343
AT3G13275	WT.flg22-WT.mock	4.13053e-07	1.31393
AT3G13276-AT3G13277	WT.flg22-WT.mock	9.29806e-07	1.5187
AT3G13380	WT.flg22-WT.mock	1.13199e-11	1.64244
AT3G13430	WT.flg22-WT.mock	5.68328e-14	2.89609
AT3G13432	WT.flg22-WT.mock	1.54734e-08	3.52312
AT3G13433	WT.flg22-WT.mock	3.82497e-05	10.5857
AT3G13435	WT.flg22-WT.mock	1.57712e-07	1.35448
AT3G13437	WT.flg22-WT.mock	6.36577e-11	3.11983
AT3G13600	WT.flg22-WT.mock	2.56306e-12	2.49461
AT3G13610	WT.flg22-WT.mock	9.96379e-07	1.17796
AT3G13650	WT.flg22-WT.mock	1.43594e-07	1.58467
AT3G13790	WT.flg22-WT.mock	7.82899e-13	2.2131
AT3G13910	WT.flg22-WT.mock	1.39724e-09	1.67798
AT3G13950	WT.flg22-WT.mock	1.12886e-13	5.12959
AT3G13965	WT.flg22-WT.mock	3.00246e-05	1.14319
AT3G14050	WT.flg22-WT.mock	3.9064e-12	2.80196
AT3G14070	WT.flg22-WT.mock	2.30306e-09	1.56197
AT3G14090	WT.flg22-WT.mock	6.68118e-14	1.46261
AT3G14225	WT.flg22-WT.mock	3.14158e-10	5.55145
AT3G14470	WT.flg22-WT.mock	2.26496e-08	1.36258
AT3G14700	WT.flg22-WT.mock	1.87461e-09	2.14522
AT3G14840	WT.flg22-WT.mock	1.87779e-12	1.46091
AT3G14990	WT.flg22-WT.mock	1.13152e-10	1.00784
AT3G15060	WT.flg22-WT.mock	3.90474e-11	1.20208
AT3G15180-AT3G15190	WT.flg22-WT.mock	0.000413156	2.47634
AT3G15210	WT.flg22-WT.mock	3.60767e-10	1.71821
AT3G15340	WT.flg22-WT.mock	1.09605e-11	3.29571
AT3G15356	WT.flg22-WT.mock	9.1596e-14	3.83659
AT3G15358	WT.flg22-WT.mock	5.19955e-10	2.63336
AT3G15500	WT.flg22-WT.mock	2.19589e-06	2.47976
AT3G15518	WT.flg22-WT.mock	6.61399e-15	6.61519
AT3G15760	WT.flg22-WT.mock	7.20759e-11	1.66582
AT3G15990	WT.flg22-WT.mock	2.14283e-08	1.58131
AT3G16030	WT.flg22-WT.mock	8.37018e-15	3.18567
AT3G16150	WT.flg22-WT.mock	1.61031e-06	1.09406
AT3G16220	WT.flg22-WT.mock	6.16671e-11	2.03218
AT3G16510	WT.flg22-WT.mock	1.27009e-11	2.54354
AT3G16530	WT.flg22-WT.mock	5.50749e-13	4.01982
AT3G16565	WT.flg22-WT.mock	0.000138627	1.15241
AT3G16720	WT.flg22-WT.mock	2.73113e-14	3.06898
AT3G16860	WT.flg22-WT.mock	1.23184e-13	3.02612
AT3G16940	WT.flg22-WT.mock	2.22673e-13	1.89127
AT3G17410	WT.flg22-WT.mock	4.41817e-15	3.12186
AT3G17690	WT.flg22-WT.mock	2.18714e-14	3.53954
AT3G17700	WT.flg22-WT.mock	2.76135e-16	4.04877
AT3G17710	WT.flg22-WT.mock	1.02062e-09	1.04825
AT3G17770	WT.flg22-WT.mock	1.81284e-12	1.63062
AT3G17780	WT.flg22-WT.mock	6.86616e-10	1.15548
AT3G18250	WT.flg22-WT.mock	8.4974e-13	6.73429
AT3G18290	WT.flg22-WT.mock	1.99044e-10	1.12114
AT3G18370	WT.flg22-WT.mock	4.29901e-14	1.69901
AT3G18440	WT.flg22-WT.mock	2.33448e-10	1.05206
AT3G18560	WT.flg22-WT.mock	9.17944e-11	1.89379
AT3G18690	WT.flg22-WT.mock	1.36887e-13	3.53
AT3G18710	WT.flg22-WT.mock	6.28043e-11	3.0212
AT3G18830	WT.flg22-WT.mock	2.59795e-12	2.63369
AT3G18915	WT.flg22-WT.mock	3.84509e-09	2.48259
AT3G18930	WT.flg22-WT.mock	1.28162e-09	1.76842
AT3G18950	WT.flg22-WT.mock	2.94603e-13	3.76394
AT3G19010	WT.flg22-WT.mock	2.01218e-14	4.83784
AT3G19190	WT.flg22-WT.mock	1.90104e-10	1.24943
AT3G19210	WT.flg22-WT.mock	2.97876e-08	1.24802
AT3G19250	WT.flg22-WT.mock	6.18991e-07	1.2969
AT3G19260	WT.flg22-WT.mock	5.23659e-15	3.3306
AT3G19553	WT.flg22-WT.mock	1.07022e-10	1.33242
AT3G19580	WT.flg22-WT.mock	9.34472e-12	2.66254
AT3G19615	WT.flg22-WT.mock	1.49236e-05	7.73994
AT3G19660	WT.flg22-WT.mock	7.02163e-12	2.49881
AT3G19930	WT.flg22-WT.mock	3.83622e-12	1.98335
AT3G19970	WT.flg22-WT.mock	8.78054e-06	1.50406
AT3G19970-AT3G19980	WT.flg22-WT.mock	0.000979182	3.68564
AT3G20040	WT.flg22-WT.mock	1.21149e-07	1.14148
AT3G20340	WT.flg22-WT.mock	1.86574e-08	1.81209
AT3G20410	WT.flg22-WT.mock	9.88841e-16	2.50287
AT3G20510	WT.flg22-WT.mock	5.53986e-11	1.78876
AT3G20600	WT.flg22-WT.mock	2.88933e-14	2.16758
AT3G20860	WT.flg22-WT.mock	9.29262e-14	2.66038
AT3G21070	WT.flg22-WT.mock	6.04325e-19	5.43787
AT3G21080	WT.flg22-WT.mock	3.26042e-09	2.21175
AT3G21140	WT.flg22-WT.mock	4.81735e-12	1.06285
AT3G21150	WT.flg22-WT.mock	1.27126e-09	3.36757
AT3G21220	WT.flg22-WT.mock	1.84303e-10	1.31309
AT3G21230	WT.flg22-WT.mock	5.47371e-14	2.51055
AT3G21240	WT.flg22-WT.mock	1.85011e-07	1.13196
AT3G21295	WT.flg22-WT.mock	1.07412e-13	1.65292
AT3G21305	WT.flg22-WT.mock	3.37023e-10	6.62459
AT3G21320	WT.flg22-WT.mock	0.000413422	1.74941
AT3G21351	WT.flg22-WT.mock	1.96782e-10	2.37094
AT3G21520	WT.flg22-WT.mock	7.81785e-10	7.98786
AT3G21630	WT.flg22-WT.mock	6.68784e-15	3.32386
AT3G21650	WT.flg22-WT.mock	4.79843e-15	2.75055
AT3G21700	WT.flg22-WT.mock	3.85716e-14	3.19978
AT3G21780	WT.flg22-WT.mock	1.29977e-13	5.59391
AT3G21781	WT.flg22-WT.mock	1.39443e-10	5.42305
AT3G22060	WT.flg22-WT.mock	3.00079e-13	4.05772
AT3G22160	WT.flg22-WT.mock	2.34319e-13	2.86696
AT3G22260	WT.flg22-WT.mock	1.63192e-12	2.74872
AT3G22290-AT3G22300	WT.flg22-WT.mock	0.00297333	1.7574
AT3G22370	WT.flg22-WT.mock	8.95576e-09	2.62516
AT3G22460	WT.flg22-WT.mock	9.10544e-08	1.73509
AT3G22600	WT.flg22-WT.mock	2.04989e-08	1.82844
AT3G22890	WT.flg22-WT.mock	5.24281e-12	1.40829
AT3G22910	WT.flg22-WT.mock	8.80793e-12	3.23507
AT3G22930	WT.flg22-WT.mock	3.56688e-11	1.68461
AT3G22942	WT.flg22-WT.mock	7.14382e-10	1.80824
AT3G22950	WT.flg22-WT.mock	3.63534e-10	1.21736
AT3G23010	WT.flg22-WT.mock	9.75082e-07	2.02028
AT3G23120	WT.flg22-WT.mock	6.57592e-11	3.63065
AT3G23123	WT.flg22-WT.mock	3.47185e-06	8.22451
AT3G23170	WT.flg22-WT.mock	2.84781e-07	1.79565
AT3G23220	WT.flg22-WT.mock	7.07192e-05	6.84589
AT3G23230	WT.flg22-WT.mock	2.00254e-13	7.47405
AT3G23240	WT.flg22-WT.mock	2.08917e-06	1.33405
AT3G23250	WT.flg22-WT.mock	2.1753e-16	5.76185
AT3G23260	WT.flg22-WT.mock	2.16943e-06	1.31314
AT3G23550	WT.flg22-WT.mock	3.77483e-10	2.75525
AT3G24230	WT.flg22-WT.mock	2.18227e-05	1.33408
AT3G24420	WT.flg22-WT.mock	4.50974e-09	3.1547
AT3G24503	WT.flg22-WT.mock	2.09428e-09	1.03388
AT3G24550	WT.flg22-WT.mock	1.07049e-09	1.28857
AT3G24810	WT.flg22-WT.mock	4.41175e-07	1.41818
AT3G25070	WT.flg22-WT.mock	8.48086e-15	2.05788
AT3G25210	WT.flg22-WT.mock	1.3953e-09	1.11905
AT3G25240	WT.flg22-WT.mock	5.54443e-06	2.58797
AT3G25250	WT.flg22-WT.mock	5.16636e-12	5.14778
AT3G25600	WT.flg22-WT.mock	1.88486e-13	2.38939
AT3G25610	WT.flg22-WT.mock	3.29581e-16	4.40427
AT3G25760	WT.flg22-WT.mock	3.10424e-12	4.27072
AT3G25770	WT.flg22-WT.mock	6.40334e-07	1.71795
AT3G25780	WT.flg22-WT.mock	3.14914e-11	2.58526
AT3G25882	WT.flg22-WT.mock	1.65294e-09	2.27595
AT3G25900	WT.flg22-WT.mock	1.47729e-13	2.78185
AT3G25990	WT.flg22-WT.mock	7.93981e-07	2.23173
AT3G26000	WT.flg22-WT.mock	1.05043e-13	1.54587
AT3G26020	WT.flg22-WT.mock	3.62852e-14	2.50582
AT3G26070-AT3G26080	WT.flg22-WT.mock	0.00149697	1.59709
AT3G26080	WT.flg22-WT.mock	1.14123e-07	1.79837
AT3G26190	WT.flg22-WT.mock	4.09519e-06	6.48743
AT3G26200	WT.flg22-WT.mock	3.74055e-09	1.9068
AT3G26210	WT.flg22-WT.mock	1.27315e-08	1.75184
AT3G26220	WT.flg22-WT.mock	1.00452e-08	1.71925
AT3G26230	WT.flg22-WT.mock	3.20387e-09	1.91006
AT3G26430	WT.flg22-WT.mock	0.00948704	1.11484
AT3G26500	WT.flg22-WT.mock	1.65368e-14	5.13356
AT3G26670	WT.flg22-WT.mock	7.46072e-11	1.5023
AT3G26680	WT.flg22-WT.mock	1.24622e-13	3.44986
AT3G26830	WT.flg22-WT.mock	4.6461e-14	3.65177
AT3G26910	WT.flg22-WT.mock	2.42401e-15	4.41153
AT3G26980	WT.flg22-WT.mock	1.1028e-13	2.43669
AT3G27010	WT.flg22-WT.mock	1.11158e-11	1.96128
AT3G27290	WT.flg22-WT.mock	5.53986e-11	1.54568
AT3G27330	WT.flg22-WT.mock	1.01828e-05	1.01373
AT3G27355	WT.flg22-WT.mock	1.95803e-07	2.37356
AT3G27950	WT.flg22-WT.mock	5.46372e-05	1.28233
AT3G27970	WT.flg22-WT.mock	1.50015e-10	2.80162
AT3G27997	WT.flg22-WT.mock	5.5817e-07	1.11717
AT3G28210	WT.flg22-WT.mock	1.69813e-10	2.36432
AT3G28340	WT.flg22-WT.mock	2.04404e-12	2.12196
AT3G28450	WT.flg22-WT.mock	5.93561e-14	2.32913
AT3G28480	WT.flg22-WT.mock	3.21929e-11	1.49454
AT3G28580	WT.flg22-WT.mock	1.2324e-13	3.59544
AT3G28850	WT.flg22-WT.mock	4.38517e-15	3.89164
AT3G28930	WT.flg22-WT.mock	1.2324e-13	2.31543
AT3G28940	WT.flg22-WT.mock	2.64787e-09	1.48338
AT3G29000	WT.flg22-WT.mock	3.45068e-15	5.94548
AT3G29075	WT.flg22-WT.mock	8.47791e-11	1.29634
AT3G29400	WT.flg22-WT.mock	6.28202e-15	3.03971
AT3G29970	WT.flg22-WT.mock	5.00502e-10	4.57854
AT3G30120	WT.flg22-WT.mock	2.34621e-07	1.732
AT3G43190	WT.flg22-WT.mock	0.000952399	1.05161
AT3G43250	WT.flg22-WT.mock	5.02591e-08	5.13118
AT3G43850	WT.flg22-WT.mock	3.36299e-06	1.33027
AT3G44260	WT.flg22-WT.mock	6.78991e-07	1.09423
AT3G44350	WT.flg22-WT.mock	2.88391e-06	6.09157
AT3G44400	WT.flg22-WT.mock	4.7817e-11	1.7389
AT3G44550	WT.flg22-WT.mock	1.88236e-06	1.09891
AT3G44630	WT.flg22-WT.mock	2.18563e-13	2.14968
AT3G44720	WT.flg22-WT.mock	5.30502e-14	3.32139
AT3G44730	WT.flg22-WT.mock	6.44131e-09	1.25092
AT3G44860	WT.flg22-WT.mock	6.52862e-08	4.02498
AT3G45040	WT.flg22-WT.mock	2.30557e-13	1.87931
AT3G45290	WT.flg22-WT.mock	8.91831e-11	1.95085
AT3G45330	WT.flg22-WT.mock	2.84259e-10	2.92098
AT3G45440	WT.flg22-WT.mock	2.27103e-05	1.31536
AT3G45530	WT.flg22-WT.mock	3.2502e-05	1.10993
AT3G45638	WT.flg22-WT.mock	3.2367e-07	2.90258
AT3G45640	WT.flg22-WT.mock	3.52961e-15	3.64889
AT3G45640-AT3G45650	WT.flg22-WT.mock	0.00226083	3.50168
AT3G45730	WT.flg22-WT.mock	1.07651e-07	1.38763
AT3G46080	WT.flg22-WT.mock	0.000192058	1.91008
AT3G46090	WT.flg22-WT.mock	0.000191371	1.08396
AT3G46110	WT.flg22-WT.mock	2.97995e-14	3.39036
AT3G46280	WT.flg22-WT.mock	1.99442e-10	3.03695
AT3G46290	WT.flg22-WT.mock	1.28162e-09	1.53803
AT3G46330	WT.flg22-WT.mock	3.58363e-08	1.50484
AT3G46440-AT3G46450	WT.flg22-WT.mock	0.000185309	1.64954
AT3G46450-AT3G46460	WT.flg22-WT.mock	0.00384036	1.68726
AT3G46600	WT.flg22-WT.mock	6.11415e-12	1.14869
AT3G46620	WT.flg22-WT.mock	8.64644e-13	2.87522
AT3G46690	WT.flg22-WT.mock	1.10219e-12	3.46609
AT3G46730	WT.flg22-WT.mock	4.36959e-05	1.22089
AT3G46845	WT.flg22-WT.mock	7.84741e-11	1.22959
AT3G46920	WT.flg22-WT.mock	4.92515e-08	1.04545
AT3G46930	WT.flg22-WT.mock	6.56132e-14	2.96575
AT3G47090	WT.flg22-WT.mock	6.69944e-10	2.09259
AT3G47380	WT.flg22-WT.mock	8.39389e-14	2.99083
AT3G47480	WT.flg22-WT.mock	7.43955e-06	1.5815
AT3G47540	WT.flg22-WT.mock	5.06951e-12	2.54806
AT3G47550	WT.flg22-WT.mock	3.02813e-13	2.90768
AT3G47570	WT.flg22-WT.mock	4.12778e-11	1.41094
AT3G47580	WT.flg22-WT.mock	4.13232e-06	1.30076
AT3G47820	WT.flg22-WT.mock	6.14741e-12	4.72171
AT3G48020	WT.flg22-WT.mock	5.12433e-05	1.19179
AT3G48080	WT.flg22-WT.mock	1.57448e-06	1.08451
AT3G48090	WT.flg22-WT.mock	2.17705e-13	2.45096
AT3G48320	WT.flg22-WT.mock	1.81076e-09	1.32729
AT3G48440	WT.flg22-WT.mock	1.49239e-10	1.11208
AT3G48450	WT.flg22-WT.mock	6.44522e-10	2.86907
AT3G48570	WT.flg22-WT.mock	2.69071e-08	1.01183
AT3G48640	WT.flg22-WT.mock	8.60951e-10	3.87762
AT3G48650	WT.flg22-WT.mock	7.84575e-14	6.40418
AT3G48690	WT.flg22-WT.mock	1.16776e-09	1.21236
AT3G48700	WT.flg22-WT.mock	3.06611e-06	1.2828
AT3G48760	WT.flg22-WT.mock	3.43958e-13	1.8058
AT3G48780	WT.flg22-WT.mock	1.36524e-14	1.54252
AT3G48850	WT.flg22-WT.mock	3.2104e-08	1.62162
AT3G48890	WT.flg22-WT.mock	6.59644e-10	1.45343
AT3G49110	WT.flg22-WT.mock	9.17934e-10	1.27978
AT3G49120	WT.flg22-WT.mock	2.05529e-13	2.38285
AT3G49120-AT3G49130	WT.flg22-WT.mock	1.14326e-07	2.81974
AT3G49210	WT.flg22-WT.mock	1.01074e-10	1.74527
AT3G49350	WT.flg22-WT.mock	7.79374e-14	1.7865
AT3G49370	WT.flg22-WT.mock	3.53992e-13	2.0883
AT3G49530	WT.flg22-WT.mock	8.11158e-14	2.01079
AT3G49550-AT3G49560	WT.flg22-WT.mock	0.00264818	4.97849
AT3G49620	WT.flg22-WT.mock	8.35472e-09	3.6894
AT3G49780	WT.flg22-WT.mock	1.37989e-12	3.21253
AT3G49790	WT.flg22-WT.mock	1.49924e-08	1.56066
AT3G50140	WT.flg22-WT.mock	1.9717e-11	2.57318
AT3G50160	WT.flg22-WT.mock	1.73115e-07	3.47359
AT3G50190	WT.flg22-WT.mock	1.57489e-11	3.52508
AT3G50260	WT.flg22-WT.mock	1.90031e-11	2.49507
AT3G50460	WT.flg22-WT.mock	1.14095e-06	1.35016
AT3G50470	WT.flg22-WT.mock	6.37098e-09	2.22271
AT3G50480	WT.flg22-WT.mock	1.21887e-08	1.76729
AT3G50760	WT.flg22-WT.mock	3.62646e-13	3.18336
AT3G50900	WT.flg22-WT.mock	4.23118e-13	3.13139
AT3G50910	WT.flg22-WT.mock	2.13972e-13	1.95314
AT3G50930	WT.flg22-WT.mock	4.42145e-08	4.22811
AT3G50950	WT.flg22-WT.mock	1.91921e-13	2.54422
AT3G51160	WT.flg22-WT.mock	1.73866e-13	1.66166
AT3G51330	WT.flg22-WT.mock	8.23574e-11	1.88937
AT3G51340	WT.flg22-WT.mock	5.58771e-12	3.10496
AT3G51360	WT.flg22-WT.mock	6.07806e-10	2.05643
AT3G51440	WT.flg22-WT.mock	2.73878e-12	2.30805
AT3G51450	WT.flg22-WT.mock	1.11637e-11	3.09785
AT3G51660	WT.flg22-WT.mock	1.19344e-13	3.13723
AT3G51890	WT.flg22-WT.mock	4.77681e-13	2.19658
AT3G51920	WT.flg22-WT.mock	9.97495e-14	3.0937
AT3G52180-AT3G52190	WT.flg22-WT.mock	0.00199061	1.8781
AT3G52360	WT.flg22-WT.mock	1.59721e-06	1.05713
AT3G52400	WT.flg22-WT.mock	1.76706e-15	4.71958
AT3G52430	WT.flg22-WT.mock	1.71677e-14	2.73734
AT3G52450	WT.flg22-WT.mock	8.69781e-14	4.95346
AT3G52520	WT.flg22-WT.mock	2.00186e-12	4.544
AT3G52710	WT.flg22-WT.mock	4.65052e-11	2.17375
AT3G52748	WT.flg22-WT.mock	3.73137e-06	1.21306
AT3G52800	WT.flg22-WT.mock	7.31333e-14	2.00414
AT3G52870	WT.flg22-WT.mock	8.63871e-11	1.46544
AT3G53000	WT.flg22-WT.mock	2.89102e-07	1.05163
AT3G53130-AT3G53140	WT.flg22-WT.mock	1.94719e-07	1.4216
AT3G53150	WT.flg22-WT.mock	7.65787e-12	3.263
AT3G53160	WT.flg22-WT.mock	1.3704e-07	2.2851
AT3G53170	WT.flg22-WT.mock	9.61429e-07	1.161
AT3G53180	WT.flg22-WT.mock	3.20115e-13	2.47525
AT3G53260	WT.flg22-WT.mock	6.70639e-14	2.33862
AT3G53270	WT.flg22-WT.mock	5.57871e-12	1.87482
AT3G53280	WT.flg22-WT.mock	6.63881e-15	3.2198
AT3G53490	WT.flg22-WT.mock	6.06879e-11	1.29375
AT3G53600	WT.flg22-WT.mock	3.04638e-05	4.32648
AT3G53650	WT.flg22-WT.mock	3.14173e-10	1.31971
AT3G53720	WT.flg22-WT.mock	2.58028e-12	1.66741
AT3G53810	WT.flg22-WT.mock	6.29242e-14	2.82608
AT3G54020	WT.flg22-WT.mock	4.21321e-08	1.14683
AT3G54100	WT.flg22-WT.mock	4.89119e-14	2.03432
AT3G54150	WT.flg22-WT.mock	5.78286e-16	6.50843
AT3G54200	WT.flg22-WT.mock	1.97954e-09	1.55186
AT3G54420	WT.flg22-WT.mock	5.66943e-14	4.57435
AT3G54620	WT.flg22-WT.mock	7.15592e-11	1.35282
AT3G54640	WT.flg22-WT.mock	1.49751e-11	1.91886
AT3G54810	WT.flg22-WT.mock	1.12865e-08	1.30577
AT3G54850	WT.flg22-WT.mock	2.56987e-12	1.79068
AT3G55050	WT.flg22-WT.mock	7.34903e-13	1.24518
AT3G55150	WT.flg22-WT.mock	8.12016e-16	5.54607
AT3G55270	WT.flg22-WT.mock	1.24565e-10	1.40465
AT3G55410	WT.flg22-WT.mock	1.56404e-08	1.03742
AT3G55430	WT.flg22-WT.mock	5.11757e-10	1.62074
AT3G55450	WT.flg22-WT.mock	2.56856e-16	3.01895
AT3G55470	WT.flg22-WT.mock	7.45885e-15	3.59611
AT3G55560	WT.flg22-WT.mock	2.82652e-11	1.60724
AT3G55740	WT.flg22-WT.mock	2.35608e-10	1.72257
AT3G55840	WT.flg22-WT.mock	6.73638e-16	5.56011
AT3G55950	WT.flg22-WT.mock	3.60521e-15	3.97533
AT3G55960	WT.flg22-WT.mock	2.09576e-12	1.21296
AT3G55980	WT.flg22-WT.mock	3.66226e-15	4.58853
AT3G56050	WT.flg22-WT.mock	1.94253e-10	1.33082
AT3G56360	WT.flg22-WT.mock	1.67298e-05	1.01213
AT3G56410	WT.flg22-WT.mock	2.42401e-15	2.93101
AT3G56470	WT.flg22-WT.mock	1.09628e-10	1.76393
AT3G56500	WT.flg22-WT.mock	6.19884e-07	5.00286
AT3G56710	WT.flg22-WT.mock	1.84743e-11	2.58772
AT3G56800	WT.flg22-WT.mock	3.90712e-09	1.0981
AT3G56880	WT.flg22-WT.mock	1.39405e-13	3.26481
AT3G57020	WT.flg22-WT.mock	4.12986e-09	1.14886
AT3G57120	WT.flg22-WT.mock	4.38958e-07	2.6959
AT3G57280	WT.flg22-WT.mock	2.14461e-13	2.60157
AT3G57330	WT.flg22-WT.mock	1.0927e-14	2.84067
AT3G57380	WT.flg22-WT.mock	2.07121e-09	1.94793
AT3G57450	WT.flg22-WT.mock	4.19036e-13	3.65713
AT3G57460	WT.flg22-WT.mock	9.88701e-10	4.20628
AT3G57480	WT.flg22-WT.mock	2.72209e-13	2.81996
AT3G57530	WT.flg22-WT.mock	8.35185e-17	3.87529
AT3G57550	WT.flg22-WT.mock	1.35769e-14	3.23209
AT3G57630	WT.flg22-WT.mock	6.28202e-15	2.79376
AT3G57640	WT.flg22-WT.mock	6.99533e-13	3.3682
AT3G57700	WT.flg22-WT.mock	1.21611e-07	2.67734
AT3G57730	WT.flg22-WT.mock	4.68428e-10	1.58327
AT3G57740	WT.flg22-WT.mock	8.83571e-12	3.43734
AT3G57750	WT.flg22-WT.mock	5.19233e-10	1.62698
AT3G57760	WT.flg22-WT.mock	5.20226e-11	2.08792
AT3G57785-AT3G57790	WT.flg22-WT.mock	0.00107474	1.34338
AT3G57880	WT.flg22-WT.mock	1.42564e-10	1.24688
AT3G58490	WT.flg22-WT.mock	1.63424e-15	3.18955
AT3G58620	WT.flg22-WT.mock	1.66829e-07	1.08097
AT3G59080	WT.flg22-WT.mock	3.77606e-15	3.42857
AT3G59480	WT.flg22-WT.mock	2.0883e-06	1.51191
AT3G59570	WT.flg22-WT.mock	5.54267e-13	2.27853
AT3G59660	WT.flg22-WT.mock	2.8618e-14	2.3505
AT3G59700	WT.flg22-WT.mock	2.84844e-12	4.29743
AT3G59750	WT.flg22-WT.mock	9.22815e-12	3.04363
AT3G59880	WT.flg22-WT.mock	6.32995e-11	2.82738
AT3G60110	WT.flg22-WT.mock	8.70676e-08	1.05932
AT3G60120	WT.flg22-WT.mock	2.88133e-08	6.96465
AT3G60200	WT.flg22-WT.mock	6.06504e-12	1.66485
AT3G60415	WT.flg22-WT.mock	1.95914e-05	1.14494
AT3G60540	WT.flg22-WT.mock	1.90442e-05	1.1582
AT3G60680	WT.flg22-WT.mock	8.62711e-14	2.62992
AT3G60690	WT.flg22-WT.mock	6.29921e-16	3.51499
AT3G60930	WT.flg22-WT.mock	1.61955e-05	1.02123
AT3G61190	WT.flg22-WT.mock	3.20324e-12	3.03972
AT3G61280	WT.flg22-WT.mock	2.25233e-06	2.12471
AT3G61390	WT.flg22-WT.mock	1.95438e-09	3.29545
AT3G61640	WT.flg22-WT.mock	2.16225e-11	1.30113
AT3G61760	WT.flg22-WT.mock	3.62103e-13	2.48492
AT3G61800	WT.flg22-WT.mock	3.0026e-10	1.02435
AT3G62150	WT.flg22-WT.mock	1.8222e-13	2.44751
AT3G62240	WT.flg22-WT.mock	1.35336e-09	1.1127
AT3G62260	WT.flg22-WT.mock	7.66038e-11	1.88955
AT3G62690	WT.flg22-WT.mock	2.78201e-05	1.07317
AT3G62720	WT.flg22-WT.mock	4.26953e-05	1.76596
AT3G62780	WT.flg22-WT.mock	1.36349e-08	2.0148
AT3G63010	WT.flg22-WT.mock	1.98081e-11	1.89219
AT3G63060	WT.flg22-WT.mock	9.21851e-08	2.91345
AT3G63380	WT.flg22-WT.mock	5.99253e-15	4.26539
AT3G63420	WT.flg22-WT.mock	1.19525e-08	1.01554
AT3G63500	WT.flg22-WT.mock	4.77215e-14	1.77356
AT3G63510-AT3G63520	WT.flg22-WT.mock	0.0027923	1.14463
AT3G66654	WT.flg22-WT.mock	1.58576e-10	1.15121
AT4G00240	WT.flg22-WT.mock	9.99765e-13	2.1309
AT4G00300	WT.flg22-WT.mock	5.03779e-11	1.42453
AT4G00305	WT.flg22-WT.mock	3.70656e-09	3.56014
AT4G00330	WT.flg22-WT.mock	6.85358e-13	1.87087
AT4G00560-AT4G00570	WT.flg22-WT.mock	0.00182811	1.0459
AT4G00900	WT.flg22-WT.mock	2.67671e-09	1.2117
AT4G00955	WT.flg22-WT.mock	2.30818e-08	1.5566
AT4G00955-AT4G00960	WT.flg22-WT.mock	3.91488e-06	1.8861
AT4G00970	WT.flg22-WT.mock	2.31704e-13	3.50895
AT4G01010	WT.flg22-WT.mock	5.44606e-16	4.05954
AT4G01090	WT.flg22-WT.mock	3.48632e-12	2.43603
AT4G01250	WT.flg22-WT.mock	6.38768e-11	3.48543
AT4G01350	WT.flg22-WT.mock	1.32213e-08	1.11521
AT4G01360	WT.flg22-WT.mock	4.01034e-14	3.62446
AT4G01370	WT.flg22-WT.mock	1.89031e-10	1.18135
AT4G01700	WT.flg22-WT.mock	4.65354e-14	4.49919
AT4G01720	WT.flg22-WT.mock	2.82412e-10	1.88628
AT4G01740	WT.flg22-WT.mock	3.05382e-11	1.95825
AT4G01750	WT.flg22-WT.mock	5.83583e-15	3.84764
AT4G01870	WT.flg22-WT.mock	1.45187e-12	2.50042
AT4G01895	WT.flg22-WT.mock	2.9672e-07	1.6828
AT4G01920	WT.flg22-WT.mock	6.48392e-06	1.01094
AT4G01950	WT.flg22-WT.mock	1.31211e-13	2.69786
AT4G02075	WT.flg22-WT.mock	9.06837e-12	3.09937
AT4G02195	WT.flg22-WT.mock	7.90269e-11	1.63273
AT4G02200	WT.flg22-WT.mock	7.00396e-16	2.98169
AT4G02330	WT.flg22-WT.mock	9.95188e-07	1.48286
AT4G02340	WT.flg22-WT.mock	6.85203e-11	1.13287
AT4G02350	WT.flg22-WT.mock	1.63215e-13	1.37984
AT4G02370	WT.flg22-WT.mock	7.70815e-09	1.32276
AT4G02380	WT.flg22-WT.mock	0.00113055	1.14323
AT4G02380-AT4G04125	WT.flg22-WT.mock	8.82512e-10	2.46782
AT4G02410	WT.flg22-WT.mock	2.23064e-13	3.57078
AT4G02430-AT4G02440	WT.flg22-WT.mock	0.000242241	1.19636
AT4G02600-AT4G02610	WT.flg22-WT.mock	0.00716306	12.0469
AT4G02660	WT.flg22-WT.mock	3.56444e-11	1.85617
AT4G02845	WT.flg22-WT.mock	5.76689e-10	1.66787
AT4G02885	WT.flg22-WT.mock	6.08568e-07	1.46142
AT4G02940	WT.flg22-WT.mock	4.03622e-08	1.04185
AT4G03065-AT4G21410	WT.flg22-WT.mock	1.65702e-05	3.92443
AT4G03110	WT.flg22-WT.mock	4.57548e-10	1.47407
AT4G03260	WT.flg22-WT.mock	3.07974e-10	1.03878
AT4G03430	WT.flg22-WT.mock	1.0007e-10	1.14927
AT4G03440	WT.flg22-WT.mock	2.70668e-06	1.09103
AT4G03450	WT.flg22-WT.mock	6.89282e-08	2.63879
AT4G03460	WT.flg22-WT.mock	1.91807e-15	6.30153
AT4G03480	WT.flg22-WT.mock	5.69597e-08	3.65423
AT4G03505-AT4G03510	WT.flg22-WT.mock	2.70035e-07	1.57848
AT4G03510	WT.flg22-WT.mock	1.6081e-11	1.99444
AT4G04220	WT.flg22-WT.mock	1.89922e-08	1.63835
AT4G04480	WT.flg22-WT.mock	2.39885e-06	11.4374
AT4G04490	WT.flg22-WT.mock	2.17817e-11	3.84496
AT4G04510	WT.flg22-WT.mock	4.77445e-07	5.06852
AT4G04540	WT.flg22-WT.mock	5.16898e-14	5.80669
AT4G04695	WT.flg22-WT.mock	3.34692e-13	2.24262
AT4G04700	WT.flg22-WT.mock	2.868e-15	2.93057
AT4G04710	WT.flg22-WT.mock	4.68053e-07	2.12125
AT4G04740	WT.flg22-WT.mock	2.14349e-11	1.72532
AT4G04800	WT.flg22-WT.mock	4.24014e-10	1.27667
AT4G04960	WT.flg22-WT.mock	6.35356e-14	2.62703
AT4G04972	WT.flg22-WT.mock	4.46673e-06	1.20495
AT4G05010	WT.flg22-WT.mock	2.042e-11	2.89616
AT4G05050	WT.flg22-WT.mock	1.14033e-08	1.22595
AT4G05120	WT.flg22-WT.mock	8.47628e-10	1.59107
AT4G05200	WT.flg22-WT.mock	1.09187e-07	1.1919
AT4G06498	WT.flg22-WT.mock	2.34718e-06	1.60137
AT4G06746	WT.flg22-WT.mock	3.21246e-09	2.16791
AT4G07960	WT.flg22-WT.mock	3.61046e-09	1.10984
AT4G08180	WT.flg22-WT.mock	1.66067e-10	1.11909
AT4G08500	WT.flg22-WT.mock	1.10629e-13	1.66504
AT4G08555	WT.flg22-WT.mock	6.77735e-13	5.83151
AT4G08615-AT4G08625-AT4G31980	WT.flg22-WT.mock	1.09593e-09	1.74768
AT4G08770	WT.flg22-WT.mock	1.22003e-10	2.32391
AT4G08780	WT.flg22-WT.mock	3.90121e-12	1.57251
AT4G08850	WT.flg22-WT.mock	5.47661e-14	3.30402
AT4G09215	WT.flg22-WT.mock	1.11072e-06	4.90271
AT4G09570	WT.flg22-WT.mock	1.67522e-12	1.53764
AT4G10170	WT.flg22-WT.mock	6.95821e-10	1.0724
AT4G10720	WT.flg22-WT.mock	3.09851e-07	2.23128
AT4G10730	WT.flg22-WT.mock	3.75962e-12	1.54115
AT4G10960	WT.flg22-WT.mock	7.03602e-06	2.89516
AT4G10970	WT.flg22-WT.mock	3.53239e-12	1.35766
AT4G11000	WT.flg22-WT.mock	5.63434e-11	3.10322
AT4G11070	WT.flg22-WT.mock	0.000552186	3.43816
AT4G11080	WT.flg22-WT.mock	2.64633e-10	1.35078
AT4G11170	WT.flg22-WT.mock	4.36795e-14	6.48132
AT4G11230	WT.flg22-WT.mock	1.9175e-09	2.33884
AT4G11280	WT.flg22-WT.mock	1.52264e-14	3.96086
AT4G11300	WT.flg22-WT.mock	6.6983e-10	2.323
AT4G11330	WT.flg22-WT.mock	2.17705e-13	3.98963
AT4G11350	WT.flg22-WT.mock	1.78708e-07	1.07334
AT4G11360	WT.flg22-WT.mock	4.71919e-12	1.9722
AT4G11370	WT.flg22-WT.mock	3.64264e-12	3.68382
AT4G11470	WT.flg22-WT.mock	9.62781e-13	7.66499
AT4G11480	WT.flg22-WT.mock	1.00712e-09	5.29098
AT4G11521	WT.flg22-WT.mock	3.57782e-14	3.3173
AT4G11530	WT.flg22-WT.mock	5.03763e-08	1.09474
AT4G11670	WT.flg22-WT.mock	1.60818e-12	1.64831
AT4G11840	WT.flg22-WT.mock	1.1712e-05	1.46335
AT4G11850	WT.flg22-WT.mock	1.00495e-15	3.6537
AT4G11890	WT.flg22-WT.mock	4.54095e-11	3.23632
AT4G12010	WT.flg22-WT.mock	9.63467e-12	1.32424
AT4G12020	WT.flg22-WT.mock	2.66457e-10	1.02438
AT4G12040	WT.flg22-WT.mock	3.08082e-12	2.2488
AT4G12070	WT.flg22-WT.mock	1.87897e-12	1.99616
AT4G12090	WT.flg22-WT.mock	6.01941e-06	1.13748
AT4G12120	WT.flg22-WT.mock	1.76706e-15	3.68585
AT4G12250	WT.flg22-WT.mock	1.682e-07	1.0265
AT4G12350	WT.flg22-WT.mock	4.08686e-10	4.08553
AT4G12720	WT.flg22-WT.mock	1.76677e-11	2.29625
AT4G12735	WT.flg22-WT.mock	0.000112889	2.49041
AT4G12790	WT.flg22-WT.mock	5.4391e-10	1.2032
AT4G13110	WT.flg22-WT.mock	3.60981e-09	1.41691
AT4G13180	WT.flg22-WT.mock	5.21591e-10	1.76944
AT4G13300	WT.flg22-WT.mock	0.00099154	1.07041
AT4G13510	WT.flg22-WT.mock	2.97823e-13	2.87074
AT4G13820	WT.flg22-WT.mock	3.23045e-12	3.27041
AT4G14220	WT.flg22-WT.mock	1.15158e-12	2.42857
AT4G14365	WT.flg22-WT.mock	4.49068e-12	3.59897
AT4G14368	WT.flg22-WT.mock	1.89253e-08	2.5667
AT4G14370	WT.flg22-WT.mock	1.39325e-14	4.46861
AT4G14400	WT.flg22-WT.mock	4.12572e-06	1.23858
AT4G14450	WT.flg22-WT.mock	6.27531e-12	7.2704
AT4G14610	WT.flg22-WT.mock	3.09341e-13	3.34679
AT4G14640	WT.flg22-WT.mock	2.8153e-07	1.14907
AT4G14680	WT.flg22-WT.mock	9.73076e-14	2.28868
AT4G14746	WT.flg22-WT.mock	1.08752e-09	1.45324
AT4G15070	WT.flg22-WT.mock	9.31552e-13	1.78304
AT4G15120	WT.flg22-WT.mock	7.30535e-12	3.60575
AT4G15130	WT.flg22-WT.mock	2.26564e-13	2.44785
AT4G15140	WT.flg22-WT.mock	2.00828e-09	1.525
AT4G15233	WT.flg22-WT.mock	1.13712e-11	3.36801
AT4G15236	WT.flg22-WT.mock	2.4311e-12	3.59428
AT4G15260	WT.flg22-WT.mock	5.27049e-08	1.09641
AT4G15270	WT.flg22-WT.mock	1.65043e-08	1.2334
AT4G15400	WT.flg22-WT.mock	6.08548e-08	1.27608
AT4G15417	WT.flg22-WT.mock	2.50194e-13	5.67567
AT4G15530	WT.flg22-WT.mock	4.8317e-09	1.04455
AT4G15610	WT.flg22-WT.mock	2.69823e-10	2.04755
AT4G15975	WT.flg22-WT.mock	8.83982e-15	6.73695
AT4G16100	WT.flg22-WT.mock	1.46805e-10	1.04304
AT4G16350	WT.flg22-WT.mock	3.3217e-10	1.43676
AT4G16500	WT.flg22-WT.mock	1.44218e-11	1.83397
AT4G16600	WT.flg22-WT.mock	1.61388e-07	1.72713
AT4G16820	WT.flg22-WT.mock	6.91738e-10	8.00061
AT4G16840	WT.flg22-WT.mock	9.36928e-14	2.62825
AT4G16860	WT.flg22-WT.mock	9.33999e-09	1.37732
AT4G16890	WT.flg22-WT.mock	1.15158e-12	1.96701
AT4G16957-AT4G16960	WT.flg22-WT.mock	2.12408e-11	1.66038
AT4G16960	WT.flg22-WT.mock	0.00449718	4.03166
AT4G17070	WT.flg22-WT.mock	1.75606e-11	1.513
AT4G17230	WT.flg22-WT.mock	8.0803e-15	2.47263
AT4G17250	WT.flg22-WT.mock	1.53679e-11	1.99393
AT4G17486	WT.flg22-WT.mock	7.09482e-13	1.45088
AT4G17490	WT.flg22-WT.mock	2.19963e-13	4.03903
AT4G17500	WT.flg22-WT.mock	4.33165e-09	2.52017
AT4G17615	WT.flg22-WT.mock	3.98161e-15	3.42337
AT4G17650	WT.flg22-WT.mock	2.149e-09	1.06659
AT4G17660	WT.flg22-WT.mock	5.7328e-11	3.41517
AT4G17670	WT.flg22-WT.mock	2.43402e-08	1.72313
AT4G17720	WT.flg22-WT.mock	6.22872e-10	1.05436
AT4G17740-AT4G17750	WT.flg22-WT.mock	0.00914254	1.08186
AT4G17895	WT.flg22-WT.mock	4.40741e-09	1.23782
AT4G17900	WT.flg22-WT.mock	1.00648e-14	2.76798
AT4G18010	WT.flg22-WT.mock	1.19753e-09	1.14068
AT4G18140	WT.flg22-WT.mock	9.44341e-10	1.34158
AT4G18170	WT.flg22-WT.mock	1.86142e-16	4.58966
AT4G18195	WT.flg22-WT.mock	8.111e-09	5.72404
AT4G18197	WT.flg22-WT.mock	8.8532e-11	2.66356
AT4G18205	WT.flg22-WT.mock	4.26331e-13	3.34074
AT4G18250	WT.flg22-WT.mock	1.86142e-16	4.33573
AT4G18253	WT.flg22-WT.mock	2.25778e-11	3.13139
AT4G18430	WT.flg22-WT.mock	4.79665e-14	4.42598
AT4G18540	WT.flg22-WT.mock	5.67419e-08	9.51526
AT4G18880	WT.flg22-WT.mock	1.00495e-15	4.27445
AT4G18890	WT.flg22-WT.mock	8.33832e-14	2.08544
AT4G18910	WT.flg22-WT.mock	6.92396e-12	1.89655
AT4G18940	WT.flg22-WT.mock	5.8253e-08	2.1791
AT4G18950	WT.flg22-WT.mock	6.13779e-15	3.60586
AT4G19140	WT.flg22-WT.mock	2.09501e-09	1.10957
AT4G19230	WT.flg22-WT.mock	2.73944e-07	1.11422
AT4G19370	WT.flg22-WT.mock	8.27046e-12	3.84624
AT4G19395	WT.flg22-WT.mock	1.94429e-06	1.43372
AT4G19460	WT.flg22-WT.mock	2.70399e-11	4.53921
AT4G19510	WT.flg22-WT.mock	7.22089e-13	1.32306
AT4G19520	WT.flg22-WT.mock	1.37862e-15	2.72017
AT4G19660	WT.flg22-WT.mock	7.8839e-10	1.34125
AT4G19720	WT.flg22-WT.mock	1.78571e-07	1.75576
AT4G19810	WT.flg22-WT.mock	7.17962e-08	1.30781
AT4G19880	WT.flg22-WT.mock	4.9114e-12	1.77508
AT4G19960	WT.flg22-WT.mock	4.86206e-10	1.43271
AT4G19970	WT.flg22-WT.mock	3.34162e-09	3.493
AT4G19990	WT.flg22-WT.mock	7.52853e-12	1.54725
AT4G20000	WT.flg22-WT.mock	1.31691e-13	5.66865
AT4G20110	WT.flg22-WT.mock	8.907e-08	1.1727
AT4G20140	WT.flg22-WT.mock	2.94432e-09	1.56434
AT4G20380	WT.flg22-WT.mock	2.10851e-09	1.0374
AT4G20460	WT.flg22-WT.mock	7.06881e-12	3.02688
AT4G20460-AT4G20470	WT.flg22-WT.mock	7.06881e-12	3.02688
AT4G20460-AT4G20470-AT4G20480	WT.flg22-WT.mock	1.71942e-06	2.37295
AT4G20730	WT.flg22-WT.mock	1.07827e-10	2.20446
AT4G20780	WT.flg22-WT.mock	6.85667e-15	5.32773
AT4G20830	WT.flg22-WT.mock	4.80103e-13	3.60868
AT4G20860	WT.flg22-WT.mock	1.25262e-11	3.79373
AT4G20880	WT.flg22-WT.mock	2.04809e-07	1.35661
AT4G21120	WT.flg22-WT.mock	1.3898e-15	5.16964
AT4G21380	WT.flg22-WT.mock	2.74522e-13	4.49673
AT4G21390	WT.flg22-WT.mock	3.42302e-15	5.21189
AT4G21400	WT.flg22-WT.mock	9.87283e-12	1.6828
AT4G21410	WT.flg22-WT.mock	1.59973e-06	1.42661
AT4G21500	WT.flg22-WT.mock	1.55778e-09	2.45987
AT4G21534	WT.flg22-WT.mock	1.39405e-13	2.20062
AT4G21840	WT.flg22-WT.mock	6.44311e-08	1.78723
AT4G21865	WT.flg22-WT.mock	6.19611e-12	2.98594
AT4G21903	WT.flg22-WT.mock	2.11854e-10	2.22448
AT4G21920	WT.flg22-WT.mock	3.02268e-10	6.47331
AT4G22030	WT.flg22-WT.mock	1.15707e-05	11.5362
AT4G22070	WT.flg22-WT.mock	0.000503432	1.32238
AT4G22305	WT.flg22-WT.mock	6.34674e-07	1.19904
AT4G22470	WT.flg22-WT.mock	1.03568e-07	2.02155
AT4G22530	WT.flg22-WT.mock	1.32272e-11	2.90368
AT4G22640	WT.flg22-WT.mock	5.45952e-09	3.81029
AT4G22690	WT.flg22-WT.mock	2.40846e-14	3.59243
AT4G22710	WT.flg22-WT.mock	1.49629e-15	6.78055
AT4G22750-AT4G22755	WT.flg22-WT.mock	0.00035668	1.2849
AT4G22780	WT.flg22-WT.mock	1.72972e-13	2.61743
AT4G22820	WT.flg22-WT.mock	1.62595e-10	1.30448
AT4G22920	WT.flg22-WT.mock	1.22186e-07	1.02726
AT4G22960	WT.flg22-WT.mock	3.89684e-11	4.42181
AT4G22980	WT.flg22-WT.mock	9.15814e-13	5.10174
AT4G23010	WT.flg22-WT.mock	3.25982e-12	2.39834
AT4G23030	WT.flg22-WT.mock	1.49884e-15	5.59225
AT4G23040	WT.flg22-WT.mock	2.06579e-10	1.12516
AT4G23140	WT.flg22-WT.mock	9.7813e-09	2.69326
AT4G23150	WT.flg22-WT.mock	2.51564e-10	4.0609
AT4G23170	WT.flg22-WT.mock	2.31704e-13	3.91892
AT4G23180	WT.flg22-WT.mock	1.58774e-13	3.46398
AT4G23190	WT.flg22-WT.mock	2.83296e-13	4.29902
AT4G23210	WT.flg22-WT.mock	6.41203e-11	3.53203
AT4G23215	WT.flg22-WT.mock	2.23403e-13	6.87878
AT4G23215-AT4G23220	WT.flg22-WT.mock	0.000262098	8.15328
AT4G23220	WT.flg22-WT.mock	1.54968e-10	3.10889
AT4G23230	WT.flg22-WT.mock	6.40816e-08	1.99809
AT4G23250	WT.flg22-WT.mock	1.39772e-14	2.85411
AT4G23260	WT.flg22-WT.mock	1.45278e-11	3.28416
AT4G23270	WT.flg22-WT.mock	2.45664e-14	4.05951
AT4G23280	WT.flg22-WT.mock	1.78311e-14	7.78119
AT4G23320	WT.flg22-WT.mock	9.72072e-11	5.40674
AT4G23460	WT.flg22-WT.mock	4.00747e-09	1.00727
AT4G23470	WT.flg22-WT.mock	2.69065e-10	1.6726
AT4G23550	WT.flg22-WT.mock	2.45664e-14	3.70487
AT4G23570	WT.flg22-WT.mock	8.41584e-10	1.44604
AT4G23610	WT.flg22-WT.mock	1.02504e-11	5.00655
AT4G23700	WT.flg22-WT.mock	4.60701e-15	3.51491
AT4G23810	WT.flg22-WT.mock	2.97823e-13	4.17296
AT4G23850	WT.flg22-WT.mock	5.4471e-10	1.39353
AT4G24110	WT.flg22-WT.mock	1.54429e-08	1.61394
AT4G24160	WT.flg22-WT.mock	2.17749e-14	2.5871
AT4G24230	WT.flg22-WT.mock	6.33671e-08	1.9534
AT4G24240	WT.flg22-WT.mock	2.79552e-10	1.65224
AT4G24290	WT.flg22-WT.mock	8.11735e-12	1.5565
AT4G24310	WT.flg22-WT.mock	4.3219e-12	3.90515
AT4G24380	WT.flg22-WT.mock	6.50414e-11	2.30064
AT4G24400	WT.flg22-WT.mock	5.67043e-14	2.09365
AT4G24570	WT.flg22-WT.mock	3.6195e-14	4.02166
AT4G24820-AT4G24830	WT.flg22-WT.mock	0.00196165	2.24488
AT4G24920	WT.flg22-WT.mock	4.54508e-11	1.8308
AT4G24970	WT.flg22-WT.mock	5.965e-12	1.6412
AT4G25020	WT.flg22-WT.mock	1.94932e-12	1.75179
AT4G25030	WT.flg22-WT.mock	8.85009e-16	2.91225
AT4G25070	WT.flg22-WT.mock	7.81277e-14	2.30181
AT4G25110	WT.flg22-WT.mock	8.15201e-12	3.07111
AT4G25170	WT.flg22-WT.mock	1.89234e-08	1.34619
AT4G25230	WT.flg22-WT.mock	7.65733e-10	1.307
AT4G25350	WT.flg22-WT.mock	4.28322e-14	4.95544
AT4G25390	WT.flg22-WT.mock	1.30235e-12	1.88899
AT4G25560	WT.flg22-WT.mock	7.04056e-05	1.16062
AT4G25670	WT.flg22-WT.mock	5.58512e-12	2.01748
AT4G25710-AT4G25720	WT.flg22-WT.mock	2.19179e-07	3.77741
AT4G25720	WT.flg22-WT.mock	3.76147e-12	2.50207
AT4G25810	WT.flg22-WT.mock	4.0674e-09	1.58803
AT4G25900	WT.flg22-WT.mock	2.02504e-14	3.12803
AT4G25940	WT.flg22-WT.mock	8.25714e-13	2.12524
AT4G26060	WT.flg22-WT.mock	6.9357e-11	1.58845
AT4G26070	WT.flg22-WT.mock	3.23096e-11	1.38754
AT4G26090	WT.flg22-WT.mock	2.54467e-05	1.90076
AT4G26120	WT.flg22-WT.mock	1.17754e-14	3.34093
AT4G26140	WT.flg22-WT.mock	1.03138e-09	1.66356
AT4G26200	WT.flg22-WT.mock	1.0471e-11	4.48015
AT4G26260	WT.flg22-WT.mock	0.00032256	1.90233
AT4G26270	WT.flg22-WT.mock	1.00494e-09	1.96326
AT4G26400	WT.flg22-WT.mock	9.43655e-11	1.21722
AT4G26910	WT.flg22-WT.mock	1.02901e-12	1.3601
AT4G26970	WT.flg22-WT.mock	1.64813e-08	1.084
AT4G27070	WT.flg22-WT.mock	7.8839e-10	1.44909
AT4G27280	WT.flg22-WT.mock	3.33042e-14	2.78403
AT4G27290	WT.flg22-WT.mock	1.07782e-05	1.1838
AT4G27300	WT.flg22-WT.mock	1.03711e-11	2.41233
AT4G27470	WT.flg22-WT.mock	7.08923e-07	1.01395
AT4G27480	WT.flg22-WT.mock	6.54498e-11	1.57701
AT4G27500	WT.flg22-WT.mock	1.17437e-10	1.31285
AT4G27810	WT.flg22-WT.mock	0.00136453	1.10259
AT4G27970	WT.flg22-WT.mock	3.61046e-09	1.26389
AT4G27980	WT.flg22-WT.mock	1.36728e-09	2.74656
AT4G28085	WT.flg22-WT.mock	2.0688e-12	4.75237
AT4G28140	WT.flg22-WT.mock	0.000795857	3.61966
AT4G28150	WT.flg22-WT.mock	4.8276e-08	1.68726
AT4G28290	WT.flg22-WT.mock	1.24824e-06	1.24211
AT4G28350	WT.flg22-WT.mock	2.012e-14	5.99679
AT4G28400	WT.flg22-WT.mock	5.02073e-12	1.83679
AT4G28420	WT.flg22-WT.mock	1.9617e-08	6.9018
AT4G28460	WT.flg22-WT.mock	9.1011e-08	7.49454
AT4G28550	WT.flg22-WT.mock	3.99567e-12	2.1207
AT4G28703	WT.flg22-WT.mock	9.84161e-12	3.37737
AT4G28710	WT.flg22-WT.mock	8.52247e-12	1.287
AT4G29050	WT.flg22-WT.mock	1.11418e-14	4.97772
AT4G29440	WT.flg22-WT.mock	3.47783e-10	1.18203
AT4G29740	WT.flg22-WT.mock	2.94779e-14	3.32854
AT4G29780	WT.flg22-WT.mock	2.58331e-13	3.59576
AT4G30060	WT.flg22-WT.mock	1.49751e-11	1.46843
AT4G30090	WT.flg22-WT.mock	3.34297e-15	3.29954
AT4G30210	WT.flg22-WT.mock	1.27498e-14	4.09387
AT4G30240	WT.flg22-WT.mock	1.88769e-11	1.45895
AT4G30270	WT.flg22-WT.mock	2.64629e-09	1.37381
AT4G30280	WT.flg22-WT.mock	1.88769e-11	2.53498
AT4G30290	WT.flg22-WT.mock	3.3122e-10	1.4069
AT4G30340	WT.flg22-WT.mock	5.3753e-12	1.78698
AT4G30350	WT.flg22-WT.mock	1.08794e-15	3.75318
AT4G30360	WT.flg22-WT.mock	3.32031e-10	1.23933
AT4G30370	WT.flg22-WT.mock	1.80432e-08	1.59367
AT4G30390	WT.flg22-WT.mock	3.86868e-10	1.307
AT4G30430	WT.flg22-WT.mock	1.45779e-12	4.33659
AT4G30530	WT.flg22-WT.mock	1.85218e-13	2.68491
AT4G30600	WT.flg22-WT.mock	5.29266e-11	1.67824
AT4G30640	WT.flg22-WT.mock	2.65401e-08	1.81329
AT4G30850	WT.flg22-WT.mock	4.31687e-14	2.66427
AT4G30910	WT.flg22-WT.mock	3.48632e-12	1.63682
AT4G31020	WT.flg22-WT.mock	2.17344e-10	2.16443
AT4G31500	WT.flg22-WT.mock	5.56989e-14	3.15092
AT4G31510	WT.flg22-WT.mock	3.56456e-13	2.31447
AT4G31550	WT.flg22-WT.mock	1.83515e-14	4.25671
AT4G31800	WT.flg22-WT.mock	9.33025e-10	1.44168
AT4G31950	WT.flg22-WT.mock	2.05047e-11	12.7124
AT4G31970	WT.flg22-WT.mock	5.48365e-08	4.40016
AT4G31980	WT.flg22-WT.mock	3.39553e-08	1.34491
AT4G32020	WT.flg22-WT.mock	1.05542e-10	1.79704
AT4G32030	WT.flg22-WT.mock	6.31614e-10	1.1886
AT4G32060	WT.flg22-WT.mock	6.93226e-10	1.22194
AT4G32140	WT.flg22-WT.mock	2.82461e-11	1.04775
AT4G32300	WT.flg22-WT.mock	2.88933e-14	3.37579
AT4G32440	WT.flg22-WT.mock	7.55054e-11	1.05809
AT4G32630	WT.flg22-WT.mock	5.34927e-06	2.42406
AT4G32650	WT.flg22-WT.mock	8.26428e-11	1.71524
AT4G32870	WT.flg22-WT.mock	7.64251e-11	2.14718
AT4G33020	WT.flg22-WT.mock	5.84549e-10	2.66296
AT4G33050	WT.flg22-WT.mock	1.06054e-15	5.31793
AT4G33060	WT.flg22-WT.mock	2.77528e-13	1.64874
[truncated: 743 more rows]

## Sheet: Table S2b
Table S2b. List of down-regulated differentially expressed genes (DEGs) between mock and flg22 treated WT seedlings.
target	contrast	adj.pval	log2FC
AT1G01240	WT.flg22-WT.mock	7.91204e-09	-1.7776
AT1G01420	WT.flg22-WT.mock	1.56178e-08	-2.47829
AT1G01430	WT.flg22-WT.mock	7.05992e-12	-2.03808
AT1G01690	WT.flg22-WT.mock	1.37393e-07	-1.07898
AT1G01760-AT1G04053	WT.flg22-WT.mock	0.00121291	-1.20586
AT1G01770	WT.flg22-WT.mock	0.000443268	-1.35352
AT1G01860	WT.flg22-WT.mock	3.53666e-09	-1.64619
AT1G02290	WT.flg22-WT.mock	1.95305e-08	-1.33895
AT1G02300	WT.flg22-WT.mock	1.11487e-09	-1.96734
AT1G02340	WT.flg22-WT.mock	2.84543e-06	-1.55583
AT1G02350	WT.flg22-WT.mock	3.59099e-05	-1.8956
AT1G02640	WT.flg22-WT.mock	2.92837e-06	-1.25796
AT1G03010	WT.flg22-WT.mock	6.1245e-07	-1.56653
AT1G03300	WT.flg22-WT.mock	6.92453e-12	-3.19189
AT1G03440	WT.flg22-WT.mock	1.4014e-07	-1.50843
AT1G04240	WT.flg22-WT.mock	4.32402e-10	-1.93948
AT1G04310	WT.flg22-WT.mock	7.10764e-08	-1.17595
AT1G04650	WT.flg22-WT.mock	2.28931e-06	-1.12376
AT1G05140	WT.flg22-WT.mock	6.95821e-10	-1.351
AT1G05200	WT.flg22-WT.mock	1.73263e-12	-1.4548
AT1G05247-AT1G16635	WT.flg22-WT.mock	0.00617948	-1.1192
AT1G05562	WT.flg22-WT.mock	0.00378624	-3.04531
AT1G05590	WT.flg22-WT.mock	3.09851e-07	-1.07484
AT1G05600	WT.flg22-WT.mock	4.98883e-09	-1.27457
AT1G05690	WT.flg22-WT.mock	2.06313e-06	-1.40604
AT1G05870	WT.flg22-WT.mock	1.49057e-10	-1.27438
AT1G05907-AT1G05913-AT1G05917	WT.flg22-WT.mock	1.02121e-05	-1.05901
AT1G05993-AT1G05997-AT1G26230-AT1G26233-AT1G26235	WT.flg22-WT.mock	5.55039e-07	-1.13646
AT1G06080	WT.flg22-WT.mock	7.92144e-08	-2.48042
AT1G06160	WT.flg22-WT.mock	2.17783e-05	-1.13649
AT1G06180	WT.flg22-WT.mock	1.81101e-08	-1.23847
AT1G06265	WT.flg22-WT.mock	0.00862534	-2.05925
AT1G06547-AT1G06553-AT1G32385	WT.flg22-WT.mock	3.42845e-05	-1.03135
AT1G06645	WT.flg22-WT.mock	5.94363e-08	-2.40068
AT1G07090	WT.flg22-WT.mock	3.26292e-07	-1.18505
AT1G07280	WT.flg22-WT.mock	1.54323e-10	-2.08479
AT1G07393	WT.flg22-WT.mock	0.00165033	-1.67105
AT1G07710	WT.flg22-WT.mock	0.00214211	-1.18333
AT1G07720	WT.flg22-WT.mock	9.61452e-08	-1.43279
AT1G07743	WT.flg22-WT.mock	0.000843704	-1.45176
AT1G08180	WT.flg22-WT.mock	1.9175e-09	-2.01048
AT1G08610	WT.flg22-WT.mock	3.22242e-09	-1.08283
AT1G08757	WT.flg22-WT.mock	3.11314e-05	-2.96433
AT1G08955	WT.flg22-WT.mock	7.53042e-06	-1.22242
AT1G09350	WT.flg22-WT.mock	0.000565701	-1.58686
AT1G09530	WT.flg22-WT.mock	4.64138e-12	-2.55651
AT1G09540	WT.flg22-WT.mock	0.000407853	-1.12461
AT1G09900	WT.flg22-WT.mock	1.02592e-10	-1.31582
AT1G10020	WT.flg22-WT.mock	1.83643e-08	-1.51441
AT1G10240	WT.flg22-WT.mock	3.43807e-07	-1.0151
AT1G10550	WT.flg22-WT.mock	1.4113e-11	-3.06931
AT1G10820	WT.flg22-WT.mock	1.65114e-09	-1.2552
AT1G10850	WT.flg22-WT.mock	2.72458e-07	-1.18389
AT1G11150	WT.flg22-WT.mock	1.12329e-06	-1.27434
AT1G11545	WT.flg22-WT.mock	6.34027e-11	-1.14254
AT1G11700	WT.flg22-WT.mock	1.12025e-06	-1.89267
AT1G11740	WT.flg22-WT.mock	0.000252343	-1.47009
AT1G12020	WT.flg22-WT.mock	6.11514e-08	-1.92255
AT1G12090	WT.flg22-WT.mock	2.66079e-09	-1.35967
AT1G12100	WT.flg22-WT.mock	4.56757e-05	-1.966
AT1G12300	WT.flg22-WT.mock	1.0969e-06	-1.36735
AT1G12330	WT.flg22-WT.mock	1.06173e-08	-2.19422
AT1G12480	WT.flg22-WT.mock	1.89356e-05	-1.23009
AT1G12700	WT.flg22-WT.mock	1.54923e-06	-1.00547
AT1G12845	WT.flg22-WT.mock	2.90696e-05	-1.2896
AT1G12860	WT.flg22-WT.mock	2.47196e-09	-1.50942
AT1G13090	WT.flg22-WT.mock	6.25886e-09	-1.13385
AT1G13250	WT.flg22-WT.mock	1.62338e-10	-2.67272
AT1G13650	WT.flg22-WT.mock	0.000104356	-1.17744
AT1G13700	WT.flg22-WT.mock	1.60516e-08	-1.24082
AT1G13910	WT.flg22-WT.mock	2.64728e-06	-1.10524
AT1G14071	WT.flg22-WT.mock	2.70209e-07	-1.18021
AT1G14205	WT.flg22-WT.mock	0.000455423	-1.12001
AT1G14280	WT.flg22-WT.mock	1.6161e-13	-3.504
AT1G14345	WT.flg22-WT.mock	8.58784e-07	-1.0766
AT1G14390	WT.flg22-WT.mock	1.39691e-06	-1.22516
AT1G14440	WT.flg22-WT.mock	8.82193e-08	-1.44143
AT1G14460	WT.flg22-WT.mock	1.51519e-10	-1.37948
AT1G14700	WT.flg22-WT.mock	2.82514e-07	-1.22333
AT1G14840	WT.flg22-WT.mock	6.80113e-08	-1.14517
AT1G14920	WT.flg22-WT.mock	3.92896e-06	-1.98938
AT1G15175	WT.flg22-WT.mock	0.000189388	-1.32688
AT1G15260	WT.flg22-WT.mock	1.63239e-10	-3.20711
AT1G15410	WT.flg22-WT.mock	1.71585e-11	-1.36046
AT1G15510	WT.flg22-WT.mock	6.69862e-08	-1.11671
AT1G15550	WT.flg22-WT.mock	5.12654e-07	-2.40997
AT1G15820	WT.flg22-WT.mock	4.67481e-06	-1.02395
AT1G16030	WT.flg22-WT.mock	7.91908e-07	-1.20261
AT1G16080	WT.flg22-WT.mock	0.000801163	-1.22243
AT1G16320	WT.flg22-WT.mock	6.13345e-09	-1.17981
AT1G16390	WT.flg22-WT.mock	6.61446e-09	-1.82213
AT1G16410	WT.flg22-WT.mock	1.81901e-06	-1.66551
AT1G16680	WT.flg22-WT.mock	1.56702e-08	-1.07339
AT1G17200	WT.flg22-WT.mock	1.5319e-10	-1.19568
AT1G17232	WT.flg22-WT.mock	0.00756015	-2.19571
AT1G17345	WT.flg22-WT.mock	0.000115009	-1.24037
AT1G17430	WT.flg22-WT.mock	9.94427e-08	-1.42371
AT1G17870	WT.flg22-WT.mock	1.42608e-06	-1.02797
AT1G18030	WT.flg22-WT.mock	0.00255461	-2.52815
AT1G18330	WT.flg22-WT.mock	3.82146e-07	-1.16217
AT1G18400	WT.flg22-WT.mock	3.70771e-14	-2.42512
AT1G18415	WT.flg22-WT.mock	2.38543e-07	-1.49796
AT1G18620	WT.flg22-WT.mock	2.11115e-11	-1.78246
AT1G18810	WT.flg22-WT.mock	0.000346935	-2.89223
AT1G19350	WT.flg22-WT.mock	4.99571e-09	-1.09254
AT1G19690	WT.flg22-WT.mock	1.22759e-07	-1.03691
AT1G19740	WT.flg22-WT.mock	1.28533e-08	-1.10718
AT1G19835	WT.flg22-WT.mock	1.20693e-09	-1.088
AT1G19940	WT.flg22-WT.mock	8.36057e-08	-1.6045
AT1G20190	WT.flg22-WT.mock	2.70183e-10	-2.74778
AT1G20470	WT.flg22-WT.mock	6.68644e-06	-2.74268
AT1G20650	WT.flg22-WT.mock	1.7764e-09	-1.31857
AT1G20870	WT.flg22-WT.mock	6.79413e-05	-1.32601
AT1G21060	WT.flg22-WT.mock	8.07519e-09	-1.60761
AT1G21250	WT.flg22-WT.mock	0.000167913	-1.03085
AT1G21260	WT.flg22-WT.mock	4.78018e-07	-1.43417
AT1G21270	WT.flg22-WT.mock	8.34452e-11	-1.73825
AT1G21410	WT.flg22-WT.mock	3.71311e-07	-1.09647
AT1G21460	WT.flg22-WT.mock	1.60755e-10	-2.49463
AT1G21480	WT.flg22-WT.mock	4.63765e-10	-1.08037
AT1G21910	WT.flg22-WT.mock	6.90032e-12	-2.41505
AT1G21920	WT.flg22-WT.mock	3.61882e-09	-1.06555
AT1G22330	WT.flg22-WT.mock	2.22171e-07	-1.08914
AT1G22550	WT.flg22-WT.mock	4.34782e-07	-1.1396
AT1G22570	WT.flg22-WT.mock	4.07389e-09	-1.72433
AT1G22740	WT.flg22-WT.mock	3.21215e-08	-1.30446
AT1G23030	WT.flg22-WT.mock	5.73222e-13	-1.67053
AT1G23052	WT.flg22-WT.mock	0.00210501	-2.72675
AT1G23060	WT.flg22-WT.mock	1.65946e-06	-2.29235
AT1G23080	WT.flg22-WT.mock	3.9119e-13	-2.95378
AT1G23205	WT.flg22-WT.mock	2.45067e-05	-1.29325
AT1G23340	WT.flg22-WT.mock	9.43744e-06	-1.07183
AT1G23400	WT.flg22-WT.mock	1.53822e-10	-1.56217
AT1G24020	WT.flg22-WT.mock	2.87976e-12	-1.45466
AT1G24040	WT.flg22-WT.mock	7.7639e-11	-1.01369
AT1G24160	WT.flg22-WT.mock	3.89698e-11	-1.41398
AT1G24265	WT.flg22-WT.mock	1.82389e-06	-1.00028
AT1G24793	WT.flg22-WT.mock	0.000457868	-1.57308
AT1G25230	WT.flg22-WT.mock	2.66887e-08	-1.19985
AT1G25440	WT.flg22-WT.mock	2.25119e-13	-3.06584
AT1G25470	WT.flg22-WT.mock	2.71925e-08	-1.10888
AT1G25510	WT.flg22-WT.mock	4.47527e-07	-1.11659
AT1G26150	WT.flg22-WT.mock	8.41917e-05	-1.05881
AT1G26190	WT.flg22-WT.mock	1.65159e-07	-1.10162
AT1G26208	WT.flg22-WT.mock	1.23755e-05	-3.216
AT1G26208-AT1G26218	WT.flg22-WT.mock	0.00132002	-1.75511
AT1G26210	WT.flg22-WT.mock	6.47818e-08	-2.11172
AT1G26220	WT.flg22-WT.mock	0.000120543	-1.27404
AT1G26761	WT.flg22-WT.mock	3.82062e-08	-2.34673
AT1G26770	WT.flg22-WT.mock	4.39591e-05	-1.20771
AT1G26790	WT.flg22-WT.mock	8.61779e-05	-2.47567
AT1G26920	WT.flg22-WT.mock	2.37053e-10	-2.34919
AT1G26945	WT.flg22-WT.mock	2.37582e-05	-1.26947
AT1G27050	WT.flg22-WT.mock	1.1515e-08	-1.5182
AT1G27300	WT.flg22-WT.mock	1.98264e-09	-1.04539
AT1G27370	WT.flg22-WT.mock	3.74081e-08	-1.06169
AT1G27460	WT.flg22-WT.mock	1.44663e-09	-1.12361
AT1G27480	WT.flg22-WT.mock	8.15625e-09	-1.1301
AT1G27690	WT.flg22-WT.mock	3.24071e-10	-1.40726
AT1G27940	WT.flg22-WT.mock	2.52146e-06	-1.42733
AT1G28310	WT.flg22-WT.mock	4.52417e-08	-1.96952
AT1G28440	WT.flg22-WT.mock	2.08704e-10	-1.44953
AT1G28660	WT.flg22-WT.mock	1.53776e-12	-2.02251
AT1G28670	WT.flg22-WT.mock	1.99572e-13	-2.74362
AT1G29410	WT.flg22-WT.mock	7.5922e-07	-1.06384
AT1G29430	WT.flg22-WT.mock	2.78314e-07	-3.30873
AT1G29440	WT.flg22-WT.mock	1.30022e-07	-3.92359
AT1G29450	WT.flg22-WT.mock	1.12485e-06	-3.07382
AT1G29460	WT.flg22-WT.mock	1.05102e-05	-3.88668
AT1G29500	WT.flg22-WT.mock	3.12806e-06	-2.59175
AT1G29510	WT.flg22-WT.mock	5.1653e-07	-2.17295
AT1G29660	WT.flg22-WT.mock	1.48184e-10	-1.48642
AT1G29785	WT.flg22-WT.mock	1.27781e-07	-1.00729
AT1G30210	WT.flg22-WT.mock	2.80126e-09	-1.1613
AT1G30280	WT.flg22-WT.mock	8.15522e-05	-1.58597
AT1G30410	WT.flg22-WT.mock	1.05568e-08	-1.01642
AT1G31173	WT.flg22-WT.mock	3.01512e-06	-5.90572
AT1G32240	WT.flg22-WT.mock	0.000112532	-1.56356
AT1G32520	WT.flg22-WT.mock	2.38073e-07	-1.04519
AT1G32740	WT.flg22-WT.mock	9.46796e-06	-1.57914
AT1G33240	WT.flg22-WT.mock	4.05795e-08	-1.58028
AT1G33260	WT.flg22-WT.mock	1.12702e-07	-1.04171
AT1G33780	WT.flg22-WT.mock	4.9858e-11	-1.33984
AT1G33930	WT.flg22-WT.mock	8.50209e-05	-1.0044
AT1G33960	WT.flg22-WT.mock	0.0034466	-1.74261
AT1G34010	WT.flg22-WT.mock	1.07608e-08	-1.30286
AT1G34110	WT.flg22-WT.mock	9.43082e-06	-1.05116
AT1G34245	WT.flg22-WT.mock	1.04093e-07	-1.79844
AT1G34640	WT.flg22-WT.mock	2.41393e-08	-1.74232
AT1G35420	WT.flg22-WT.mock	6.57693e-08	-1.04015
AT1G38131	WT.flg22-WT.mock	1.99406e-08	-1.11488
AT1G43910	WT.flg22-WT.mock	2.78051e-06	-1.1441
AT1G44446	WT.flg22-WT.mock	5.28139e-12	-2.34362
AT1G45230	WT.flg22-WT.mock	1.42738e-09	-1.01844
AT1G46554	WT.flg22-WT.mock	5.07465e-06	-1.33006
AT1G46768	WT.flg22-WT.mock	5.17266e-05	-1.319
AT1G47520	WT.flg22-WT.mock	9.33999e-09	-1.89562
AT1G47580	WT.flg22-WT.mock	5.14564e-10	-1.98192
AT1G47860	WT.flg22-WT.mock	1.01157e-07	-1.78372
AT1G48315	WT.flg22-WT.mock	0.00695463	-2.10912
AT1G49010	WT.flg22-WT.mock	1.85831e-10	-1.79886
AT1G49130	WT.flg22-WT.mock	1.9666e-09	-4.44728
AT1G49180	WT.flg22-WT.mock	2.27527e-08	-1.26412
AT1G49200	WT.flg22-WT.mock	1.23291e-10	-3.89521
AT1G49210	WT.flg22-WT.mock	0.000218778	-2.36268
AT1G49350	WT.flg22-WT.mock	4.05382e-10	-1.01496
AT1G49470	WT.flg22-WT.mock	2.06469e-05	-1.44872
AT1G49500	WT.flg22-WT.mock	2.94312e-06	-1.23746
AT1G49510	WT.flg22-WT.mock	5.10003e-11	-1.3243
AT1G49650	WT.flg22-WT.mock	4.11612e-07	-1.7449
AT1G49660	WT.flg22-WT.mock	1.22981e-13	-2.97198
AT1G49740	WT.flg22-WT.mock	4.98904e-09	-1.37994
AT1G49975	WT.flg22-WT.mock	4.12095e-07	-1.44123
AT1G49990	WT.flg22-WT.mock	5.65499e-05	-1.63747
AT1G50040	WT.flg22-WT.mock	5.31761e-08	-2.3084
AT1G50280	WT.flg22-WT.mock	4.54592e-09	-3.42621
AT1G50420	WT.flg22-WT.mock	2.35434e-07	-1.0049
AT1G51080	WT.flg22-WT.mock	3.43485e-08	-1.8492
AT1G51100	WT.flg22-WT.mock	3.92948e-08	-1.2282
AT1G51170	WT.flg22-WT.mock	1.28143e-05	-1.23449
AT1G51400	WT.flg22-WT.mock	2.11014e-07	-1.43871
AT1G51440	WT.flg22-WT.mock	5.47185e-06	-2.06078
AT1G51940	WT.flg22-WT.mock	1.21749e-08	-1.36693
AT1G52190	WT.flg22-WT.mock	9.14894e-08	-1.2936
AT1G52730	WT.flg22-WT.mock	0.00698723	-1.2087
AT1G52750	WT.flg22-WT.mock	8.9773e-09	-1.4853
AT1G52880	WT.flg22-WT.mock	6.57693e-08	-1.50775
AT1G53160	WT.flg22-WT.mock	1.26927e-06	-1.81878
AT1G53450	WT.flg22-WT.mock	5.47879e-09	-1.74652
AT1G53730	WT.flg22-WT.mock	3.1803e-11	-1.21771
AT1G54120	WT.flg22-WT.mock	8.1753e-05	-2.14157
AT1G54200	WT.flg22-WT.mock	9.23545e-05	-1.6406
AT1G54350	WT.flg22-WT.mock	0.000129287	-1.87945
AT1G54730	WT.flg22-WT.mock	5.765e-08	-1.08366
AT1G54820	WT.flg22-WT.mock	7.67805e-08	-1.4286
AT1G55330	WT.flg22-WT.mock	1.4127e-07	-1.15468
AT1G55360	WT.flg22-WT.mock	8.0232e-12	-1.33176
AT1G55370	WT.flg22-WT.mock	4.31748e-08	-2.08566
AT1G56220	WT.flg22-WT.mock	1.77886e-06	-1.28724
AT1G56720	WT.flg22-WT.mock	1.14437e-10	-1.44858
AT1G57790	WT.flg22-WT.mock	9.2753e-10	-1.51726
AT1G58150	WT.flg22-WT.mock	0.000556001	-1.17651
AT1G58170	WT.flg22-WT.mock	3.14251e-06	-1.07081
AT1G59720	WT.flg22-WT.mock	3.68778e-06	-1.28514
AT1G59980	WT.flg22-WT.mock	5.97196e-08	-1.3854
AT1G60000	WT.flg22-WT.mock	1.15762e-08	-1.17865
AT1G60010	WT.flg22-WT.mock	2.39333e-12	-1.96831
AT1G60060	WT.flg22-WT.mock	2.28044e-08	-2.28041
AT1G60160	WT.flg22-WT.mock	1.3995e-08	-1.04638
AT1G60260	WT.flg22-WT.mock	6.62352e-06	-1.06687
AT1G60270	WT.flg22-WT.mock	7.1886e-08	-1.4581
AT1G60525	WT.flg22-WT.mock	2.89775e-09	-1.63109
AT1G60560	WT.flg22-WT.mock	3.93692e-08	-1.03193
AT1G60590	WT.flg22-WT.mock	2.33778e-05	-2.22458
AT1G60790	WT.flg22-WT.mock	1.16776e-09	-1.17193
AT1G60800	WT.flg22-WT.mock	5.29119e-09	-1.03761
AT1G60870	WT.flg22-WT.mock	4.96902e-10	-1.2362
AT1G60960	WT.flg22-WT.mock	4.11638e-06	-1.00449
AT1G61740	WT.flg22-WT.mock	2.70331e-08	-1.05165
AT1G61960	WT.flg22-WT.mock	2.7236e-09	-1.20656
AT1G62120	WT.flg22-WT.mock	1.67614e-07	-1.17174
AT1G62180	WT.flg22-WT.mock	6.21384e-08	-1.22034
AT1G62440	WT.flg22-WT.mock	0.000439303	-1.09478
AT1G62510	WT.flg22-WT.mock	5.15963e-05	-1.10117
AT1G62520	WT.flg22-WT.mock	6.40016e-07	-1.79147
AT1G62560	WT.flg22-WT.mock	1.37967e-09	-1.39383
AT1G62590	WT.flg22-WT.mock	4.01803e-10	-1.74798
AT1G62670	WT.flg22-WT.mock	4.11751e-06	-1.20563
AT1G62830	WT.flg22-WT.mock	1.22759e-07	-1.10269
AT1G62900	WT.flg22-WT.mock	0.000440046	-1.59064
AT1G62910	WT.flg22-WT.mock	6.67055e-09	-1.76248
AT1G62960	WT.flg22-WT.mock	2.86559e-10	-1.22721
AT1G63130	WT.flg22-WT.mock	1.90313e-07	-1.01429
AT1G63150	WT.flg22-WT.mock	8.41013e-08	-1.45634
AT1G63230	WT.flg22-WT.mock	6.10925e-08	-1.1705
AT1G63400	WT.flg22-WT.mock	8.78226e-08	-1.32723
AT1G63680	WT.flg22-WT.mock	9.17703e-10	-1.19493
AT1G63800	WT.flg22-WT.mock	2.38315e-08	-1.09441
AT1G63850	WT.flg22-WT.mock	2.21555e-07	-1.06776
AT1G64180	WT.flg22-WT.mock	3.24393e-07	-1.02555
AT1G64250-AT1G64253	WT.flg22-WT.mock	2.84677e-06	-1.93792
AT1G64260	WT.flg22-WT.mock	0.0026792	-1.19549
AT1G64450	WT.flg22-WT.mock	0.00984083	-1.12463
AT1G64500	WT.flg22-WT.mock	3.51319e-05	-1.44165
AT1G64640	WT.flg22-WT.mock	2.50871e-06	-1.10461
AT1G64670	WT.flg22-WT.mock	4.9742e-11	-1.30897
AT1G64900	WT.flg22-WT.mock	1.71705e-05	-1.06737
AT1G65010	WT.flg22-WT.mock	4.3076e-10	-1.10844
AT1G65070	WT.flg22-WT.mock	7.71771e-09	-1.01136
AT1G65380	WT.flg22-WT.mock	4.59371e-05	-1.03371
AT1G65420	WT.flg22-WT.mock	6.98042e-06	-1.13194
AT1G65920	WT.flg22-WT.mock	4.04617e-09	-1.51121
AT1G66130	WT.flg22-WT.mock	1.71744e-09	-1.71964
AT1G66140	WT.flg22-WT.mock	5.96477e-10	-1.36821
AT1G66150	WT.flg22-WT.mock	1.45281e-11	-1.39565
AT1G66180	WT.flg22-WT.mock	7.78018e-08	-1.14481
AT1G66840	WT.flg22-WT.mock	1.5795e-10	-2.22922
AT1G66980	WT.flg22-WT.mock	6.62173e-09	-1.10352
AT1G67440	WT.flg22-WT.mock	5.90165e-09	-1.03427
AT1G67590	WT.flg22-WT.mock	8.71616e-08	-1.80681
AT1G67830	WT.flg22-WT.mock	3.20387e-09	-1.36655
AT1G68120	WT.flg22-WT.mock	0.000191803	-1.05605
AT1G68130	WT.flg22-WT.mock	1.25398e-10	-2.30339
AT1G68190	WT.flg22-WT.mock	6.11223e-09	-2.42864
AT1G68238	WT.flg22-WT.mock	4.21354e-07	-1.20477
AT1G68520	WT.flg22-WT.mock	2.54665e-13	-5.58734
AT1G68550	WT.flg22-WT.mock	7.95154e-10	-1.53269
AT1G68560	WT.flg22-WT.mock	1.10276e-08	-1.4757
AT1G68570	WT.flg22-WT.mock	1.52452e-11	-3.15814
AT1G68585	WT.flg22-WT.mock	4.67595e-08	-1.10635
AT1G68780	WT.flg22-WT.mock	2.4852e-09	-2.6466
AT1G69260	WT.flg22-WT.mock	0.000769933	-2.06239
AT1G69295	WT.flg22-WT.mock	3.79922e-07	-1.13551
AT1G69530	WT.flg22-WT.mock	6.52443e-12	-2.31843
AT1G69780	WT.flg22-WT.mock	1.54979e-11	-1.73163
AT1G69870	WT.flg22-WT.mock	9.25075e-11	-2.00642
AT1G70100	WT.flg22-WT.mock	9.35542e-06	-2.81426
AT1G70230	WT.flg22-WT.mock	2.2135e-12	-1.97342
AT1G70820	WT.flg22-WT.mock	1.29122e-05	-1.26769
AT1G70940	WT.flg22-WT.mock	8.70314e-11	-2.33034
AT1G70985	WT.flg22-WT.mock	3.79817e-07	-2.03448
AT1G71180	WT.flg22-WT.mock	3.34207e-08	-1.54796
AT1G71970	WT.flg22-WT.mock	8.96141e-09	-2.46087
AT1G72030	WT.flg22-WT.mock	5.9006e-07	-1.46915
AT1G72150	WT.flg22-WT.mock	1.30829e-08	-1.08315
AT1G72180	WT.flg22-WT.mock	2.56242e-12	-2.75532
AT1G72275	WT.flg22-WT.mock	0.000273898	-1.81125
AT1G72310	WT.flg22-WT.mock	2.83619e-08	-1.31624
AT1G72340	WT.flg22-WT.mock	0.0019416	-2.32304
AT1G72820	WT.flg22-WT.mock	1.63111e-10	-1.23147
AT1G73066	WT.flg22-WT.mock	2.24862e-05	-1.32949
AT1G73240	WT.flg22-WT.mock	0.000392497	-1.00243
AT1G73310	WT.flg22-WT.mock	1.91698e-05	-1.65658
AT1G73320	WT.flg22-WT.mock	1.87028e-06	-2.38416
AT1G73530	WT.flg22-WT.mock	0.000846366	-3.36674
AT1G73570	WT.flg22-WT.mock	7.35846e-09	-1.85227
AT1G73710	WT.flg22-WT.mock	2.10776e-09	-1.2847
AT1G73750	WT.flg22-WT.mock	1.09959e-07	-2.32422
AT1G73830	WT.flg22-WT.mock	6.87419e-10	-4.69706
AT1G74430	WT.flg22-WT.mock	0.000313028	-1.2072
AT1G74580	WT.flg22-WT.mock	6.84842e-08	-1.00928
AT1G75100	WT.flg22-WT.mock	5.03652e-10	-1.33122
AT1G75190	WT.flg22-WT.mock	9.03947e-07	-1.54487
AT1G75380	WT.flg22-WT.mock	2.12382e-11	-2.16705
AT1G75420	WT.flg22-WT.mock	1.09619e-10	-1.00526
AT1G75460	WT.flg22-WT.mock	1.25166e-09	-2.04682
AT1G75540	WT.flg22-WT.mock	4.5806e-07	-1.00648
AT1G75580	WT.flg22-WT.mock	9.70817e-06	-1.06059
AT1G75590	WT.flg22-WT.mock	2.91816e-05	-1.61273
AT1G75710	WT.flg22-WT.mock	1.47262e-08	-1.13295
AT1G75730	WT.flg22-WT.mock	1.30658e-09	-1.43695
AT1G75770	WT.flg22-WT.mock	9.17812e-07	-1.78138
AT1G75960	WT.flg22-WT.mock	0.000306179	-3.99493
AT1G76090	WT.flg22-WT.mock	5.60609e-10	-1.32655
AT1G76100	WT.flg22-WT.mock	1.68423e-07	-1.04713
AT1G76110	WT.flg22-WT.mock	1.21465e-07	-1.66106
AT1G76160	WT.flg22-WT.mock	1.96295e-09	-1.2704
AT1G76240	WT.flg22-WT.mock	5.17522e-08	-1.06935
AT1G76620	WT.flg22-WT.mock	1.54934e-08	-1.84089
AT1G76800	WT.flg22-WT.mock	2.39246e-06	-1.52621
AT1G76820	WT.flg22-WT.mock	6.13636e-07	-1.07192
AT1G76870	WT.flg22-WT.mock	8.08612e-09	-2.14287
AT1G76890	WT.flg22-WT.mock	6.12798e-10	-1.32348
AT1G77122	WT.flg22-WT.mock	3.0652e-06	-1.14438
AT1G77138	WT.flg22-WT.mock	4.8196e-06	-1.43455
AT1G77870	WT.flg22-WT.mock	1.87563e-06	-3.85759
AT1G78230	WT.flg22-WT.mock	6.46075e-06	-1.04855
AT1G78260	WT.flg22-WT.mock	1.51783e-07	-1.78167
AT1G78270	WT.flg22-WT.mock	2.83179e-06	-2.03572
AT1G78730	WT.flg22-WT.mock	1.87678e-07	-1.76463
AT1G78750	WT.flg22-WT.mock	0.000528628	-1.68012
AT1G78995	WT.flg22-WT.mock	6.87623e-07	-2.33029
AT1G79060	WT.flg22-WT.mock	7.73562e-08	-1.18841
AT1G79110	WT.flg22-WT.mock	3.83199e-08	-2.47845
AT1G79529	WT.flg22-WT.mock	1.92653e-06	-2.15202
AT1G79630	WT.flg22-WT.mock	5.26263e-10	-1.13605
AT1G79700	WT.flg22-WT.mock	2.01824e-05	-1.33952
AT1G80080	WT.flg22-WT.mock	4.22957e-09	-2.20789
AT1G80130	WT.flg22-WT.mock	2.12451e-05	-1.4836
AT1G80980	WT.flg22-WT.mock	4.17166e-08	-1.04859
AT2G01010	WT.flg22-WT.mock	6.59117e-05	-3.44181
AT2G01420	WT.flg22-WT.mock	2.04994e-11	-2.5106
AT2G01505	WT.flg22-WT.mock	0.000100795	-1.15382
AT2G01630	WT.flg22-WT.mock	7.27165e-05	-1.42755
AT2G01755	WT.flg22-WT.mock	2.37653e-06	-2.22571
AT2G01760	WT.flg22-WT.mock	8.15115e-09	-1.30419
AT2G01850	WT.flg22-WT.mock	2.71441e-14	-1.82276
AT2G01870	WT.flg22-WT.mock	9.24643e-10	-2.72691
AT2G01918	WT.flg22-WT.mock	9.30026e-06	-1.47495
AT2G01940	WT.flg22-WT.mock	1.25496e-09	-1.64361
AT2G02070	WT.flg22-WT.mock	5.02955e-06	-1.03431
AT2G02080	WT.flg22-WT.mock	1.98231e-13	-2.21743
AT2G02540	WT.flg22-WT.mock	0.000113016	-1.24291
AT2G02780	WT.flg22-WT.mock	7.47703e-08	-1.25856
AT2G02880	WT.flg22-WT.mock	3.39988e-08	-1.01951
AT2G02950	WT.flg22-WT.mock	5.44632e-10	-3.47641
AT2G03310	WT.flg22-WT.mock	9.20444e-08	-2.91455
AT2G03340	WT.flg22-WT.mock	4.80403e-12	-1.4888
AT2G03550	WT.flg22-WT.mock	7.20678e-08	-2.1525
AT2G03750	WT.flg22-WT.mock	2.35859e-10	-2.13378
AT2G03890	WT.flg22-WT.mock	1.11637e-11	-1.88114
AT2G04240	WT.flg22-WT.mock	2.20326e-08	-1.01176
AT2G04460	WT.flg22-WT.mock	0.0025929	-1.2399
AT2G04790	WT.flg22-WT.mock	1.88969e-09	-1.63694
AT2G04890	WT.flg22-WT.mock	1.53948e-08	-1.11209
AT2G05070	WT.flg22-WT.mock	9.41935e-07	-1.29159
AT2G05100	WT.flg22-WT.mock	1.46644e-06	-1.33982
AT2G05290	WT.flg22-WT.mock	0.000676343	-1.23781
AT2G05810	WT.flg22-WT.mock	0.00445353	-2.36052
AT2G06850	WT.flg22-WT.mock	1.31044e-10	-1.40426
AT2G07042	WT.flg22-WT.mock	0.00117125	-1.33331
AT2G07305	WT.flg22-WT.mock	0.00348772	-1.16859
AT2G08950	WT.flg22-WT.mock	0.000123753	-2.38493
AT2G12462	WT.flg22-WT.mock	2.35513e-06	-1.29104
AT2G13690	WT.flg22-WT.mock	1.63148e-10	-1.76148
AT2G14090	WT.flg22-WT.mock	3.54767e-06	-1.02564
AT2G14560	WT.flg22-WT.mock	0.00373358	-1.63044
AT2G15050	WT.flg22-WT.mock	3.71031e-08	-1.45436
AT2G15320	WT.flg22-WT.mock	0.00188684	-1.11689
AT2G16250	WT.flg22-WT.mock	1.98526e-08	-1.10531
AT2G17230	WT.flg22-WT.mock	3.12167e-09	-1.84959
AT2G17650	WT.flg22-WT.mock	5.08914e-05	-1.04165
AT2G17710	WT.flg22-WT.mock	0.0025929	-6.18632
AT2G18245	WT.flg22-WT.mock	0.00123333	-1.64739
AT2G18300	WT.flg22-WT.mock	3.99767e-12	-3.39452
AT2G18670	WT.flg22-WT.mock	1.58293e-05	-3.7102
AT2G18735	WT.flg22-WT.mock	0.00151181	-1.37052
AT2G18890	WT.flg22-WT.mock	1.07117e-06	-1.06154
AT2G19170	WT.flg22-WT.mock	9.80096e-08	-1.09768
AT2G19310	WT.flg22-WT.mock	4.75874e-08	-1.54711
AT2G19780	WT.flg22-WT.mock	6.38625e-06	-1.62838
AT2G20180	WT.flg22-WT.mock	2.94733e-10	-2.87172
AT2G20680	WT.flg22-WT.mock	1.97133e-05	-1.28405
AT2G20710	WT.flg22-WT.mock	1.52055e-05	-1.24734
AT2G21180	WT.flg22-WT.mock	9.54185e-06	-1.23136
AT2G21185	WT.flg22-WT.mock	4.18477e-05	-1.44628
AT2G21200	WT.flg22-WT.mock	1.60556e-05	-3.8598
AT2G21210	WT.flg22-WT.mock	9.45502e-12	-3.51469
AT2G21320	WT.flg22-WT.mock	1.79435e-05	-1.13063
AT2G21830	WT.flg22-WT.mock	1.82139e-07	-1.06087
AT2G21970	WT.flg22-WT.mock	2.66957e-10	-1.1727
AT2G22540	WT.flg22-WT.mock	3.48181e-10	-1.34144
AT2G22810	WT.flg22-WT.mock	0.000469782	-2.58793
AT2G22840	WT.flg22-WT.mock	4.86952e-08	-1.28671
AT2G22980	WT.flg22-WT.mock	5.91674e-05	-1.56492
AT2G23130	WT.flg22-WT.mock	4.95797e-10	-2.08764
AT2G23180	WT.flg22-WT.mock	8.45141e-09	-1.91901
AT2G23430	WT.flg22-WT.mock	6.98365e-09	-2.76091
AT2G23560	WT.flg22-WT.mock	7.33106e-06	-1.27117
AT2G23600	WT.flg22-WT.mock	1.25596e-10	-1.43861
AT2G23610	WT.flg22-WT.mock	2.88371e-10	-1.1197
AT2G23690	WT.flg22-WT.mock	3.59317e-05	-1.42626
AT2G23840	WT.flg22-WT.mock	7.45405e-06	-1.25598
AT2G24220	WT.flg22-WT.mock	4.01188e-06	-1.44576
AT2G24230	WT.flg22-WT.mock	6.57203e-08	-1.1755
AT2G24290	WT.flg22-WT.mock	9.31915e-09	-1.20438
AT2G24300	WT.flg22-WT.mock	0.00017045	-1.04888
AT2G24350	WT.flg22-WT.mock	5.5825e-05	-1.00986
AT2G24540	WT.flg22-WT.mock	0.000185	-1.37367
AT2G24630	WT.flg22-WT.mock	9.63837e-08	-1.32111
AT2G24762	WT.flg22-WT.mock	2.2375e-06	-1.49113
AT2G25220	WT.flg22-WT.mock	3.13736e-07	-1.52336
AT2G25625	WT.flg22-WT.mock	3.46921e-07	-2.99714
AT2G26070	WT.flg22-WT.mock	6.23545e-07	-1.05405
AT2G26100	WT.flg22-WT.mock	7.94915e-09	-1.11567
AT2G26110	WT.flg22-WT.mock	4.30025e-09	-1.50135
AT2G26211-AT2G26220	WT.flg22-WT.mock	8.72908e-07	-3.36334
AT2G26640	WT.flg22-WT.mock	8.87878e-12	-1.22146
AT2G26680	WT.flg22-WT.mock	1.49757e-10	-1.18483
AT2G26840	WT.flg22-WT.mock	1.48471e-09	-1.20939
AT2G26980	WT.flg22-WT.mock	8.74389e-11	-1.84267
AT2G27050	WT.flg22-WT.mock	2.26304e-11	-1.03662
AT2G27060	WT.flg22-WT.mock	8.22666e-11	-1.86556
AT2G27130	WT.flg22-WT.mock	2.03405e-05	-1.19897
AT2G27770	WT.flg22-WT.mock	4.89718e-06	-1.1542
AT2G27800	WT.flg22-WT.mock	1.93468e-06	-1.23231
AT2G28040	WT.flg22-WT.mock	0.00127563	-3.12955
AT2G28050	WT.flg22-WT.mock	5.09339e-09	-2.32549
AT2G28056	WT.flg22-WT.mock	4.89318e-07	-2.76926
AT2G28150	WT.flg22-WT.mock	2.74864e-10	-1.46151
AT2G28190	WT.flg22-WT.mock	1.28716e-05	-1.02851
AT2G28200	WT.flg22-WT.mock	3.66576e-09	-2.17365
AT2G28410	WT.flg22-WT.mock	5.43739e-06	-1.07671
AT2G28550	WT.flg22-WT.mock	4.16132e-10	-1.38967
AT2G28605	WT.flg22-WT.mock	1.55257e-07	-1.06879
AT2G28810	WT.flg22-WT.mock	8.03018e-08	-1.20507
AT2G28870	WT.flg22-WT.mock	4.67122e-06	-1.22781
AT2G28950	WT.flg22-WT.mock	1.29826e-10	-1.2464
AT2G29090	WT.flg22-WT.mock	1.47942e-07	-4.58748
AT2G29280	WT.flg22-WT.mock	0.00253118	-6.02122
AT2G29280-AT2G29290	WT.flg22-WT.mock	0.000603271	-2.60202
AT2G29290	WT.flg22-WT.mock	5.70263e-06	-2.43893
AT2G29290-AT2G29300	WT.flg22-WT.mock	4.23569e-06	-3.47226
AT2G29310	WT.flg22-WT.mock	6.19959e-07	-1.27398
AT2G29320	WT.flg22-WT.mock	7.38132e-10	-1.85045
AT2G30070	WT.flg22-WT.mock	2.73878e-12	-2.25317
AT2G30230	WT.flg22-WT.mock	3.26226e-11	-2.52004
AT2G30424	WT.flg22-WT.mock	1.08507e-10	-3.37309
AT2G30520	WT.flg22-WT.mock	5.99795e-12	-1.32918
AT2G30600	WT.flg22-WT.mock	3.30396e-06	-1.05409
AT2G30890	WT.flg22-WT.mock	5.4755e-06	-1.30676
AT2G31070	WT.flg22-WT.mock	7.54959e-12	-1.73264
AT2G31160	WT.flg22-WT.mock	0.000629924	-1.00103
AT2G31290	WT.flg22-WT.mock	1.24501e-08	-1.44805
AT2G31380	WT.flg22-WT.mock	1.849e-09	-1.49058
AT2G31450	WT.flg22-WT.mock	4.57877e-05	-1.00472
AT2G31560	WT.flg22-WT.mock	0.000110803	-1.08267
AT2G31830	WT.flg22-WT.mock	2.00458e-05	-1.87308
AT2G31830-AT2G31840	WT.flg22-WT.mock	0.000488376	-1.31278
AT2G31980	WT.flg22-WT.mock	1.1547e-05	-1.22282
AT2G32010	WT.flg22-WT.mock	3.88996e-08	-1.27897
AT2G32530	WT.flg22-WT.mock	5.36131e-09	-2.29507
AT2G32540	WT.flg22-WT.mock	1.09551e-08	-1.59994
AT2G32560	WT.flg22-WT.mock	5.36131e-09	-1.38532
AT2G32630	WT.flg22-WT.mock	4.54658e-05	-1.08734
AT2G32770	WT.flg22-WT.mock	0.000311087	-1.12997
AT2G33050	WT.flg22-WT.mock	3.06851e-07	-1.6724
AT2G33060	WT.flg22-WT.mock	0.00054592	-1.29324
AT2G33330	WT.flg22-WT.mock	8.03699e-11	-1.02963
AT2G33360	WT.flg22-WT.mock	6.97105e-08	-1.16509
AT2G33500	WT.flg22-WT.mock	9.15403e-10	-1.52974
AT2G33570	WT.flg22-WT.mock	6.57835e-10	-1.2422
AT2G33735	WT.flg22-WT.mock	1.15125e-06	-1.40736
AT2G34010	WT.flg22-WT.mock	4.05306e-09	-4.10842
AT2G34070	WT.flg22-WT.mock	4.27388e-10	-1.22661
AT2G34200	WT.flg22-WT.mock	1.17372e-06	-1.32003
AT2G34340	WT.flg22-WT.mock	5.97149e-07	-1.86205
AT2G34430	WT.flg22-WT.mock	4.0357e-07	-1.67751
AT2G34510	WT.flg22-WT.mock	6.48174e-08	-1.91745
AT2G34620	WT.flg22-WT.mock	6.55274e-09	-2.1215
AT2G35060	WT.flg22-WT.mock	3.7246e-08	-1.13403
AT2G35130	WT.flg22-WT.mock	0.0064672	-1.43478
AT2G35260	WT.flg22-WT.mock	5.56704e-12	-1.65371
AT2G35470	WT.flg22-WT.mock	1.04392e-08	-1.37724
AT2G35940	WT.flg22-WT.mock	2.41516e-13	-1.19826
AT2G36000	WT.flg22-WT.mock	8.40645e-07	-1.32464
AT2G36050	WT.flg22-WT.mock	7.25699e-10	-3.02244
AT2G36080	WT.flg22-WT.mock	6.71701e-10	-2.22427
AT2G36355	WT.flg22-WT.mock	0.00360821	-1.14295
AT2G36370	WT.flg22-WT.mock	2.21502e-08	-1.08292
AT2G36400	WT.flg22-WT.mock	9.87515e-06	-1.28347
AT2G36990	WT.flg22-WT.mock	5.73432e-10	-1.02648
AT2G37100	WT.flg22-WT.mock	5.11515e-06	-2.19429
AT2G37330	WT.flg22-WT.mock	5.10411e-08	-1.10343
AT2G37450	WT.flg22-WT.mock	1.0305e-07	-1.09986
AT2G37460	WT.flg22-WT.mock	8.09979e-10	-1.88681
AT2G37630	WT.flg22-WT.mock	8.53001e-07	-1.0021
AT2G37930	WT.flg22-WT.mock	1.36768e-06	-1.2319
AT2G38170	WT.flg22-WT.mock	3.34977e-08	-1.02324
AT2G38180	WT.flg22-WT.mock	2.89277e-07	-1.24657
AT2G38300	WT.flg22-WT.mock	7.08421e-08	-1.35109
AT2G38420	WT.flg22-WT.mock	2.52352e-08	-1.22691
AT2G39010	WT.flg22-WT.mock	2.45053e-08	-1.07844
AT2G39180	WT.flg22-WT.mock	2.90661e-09	-1.52564
AT2G39560	WT.flg22-WT.mock	1.02723e-06	-1.84008
AT2G39980	WT.flg22-WT.mock	2.44091e-06	-1.81937
AT2G40200	WT.flg22-WT.mock	0.00064426	-1.20913
AT2G40460	WT.flg22-WT.mock	2.08208e-08	-1.68448
AT2G40475	WT.flg22-WT.mock	2.02628e-11	-1.64034
AT2G40540	WT.flg22-WT.mock	2.65726e-07	-1.02676
AT2G40610	WT.flg22-WT.mock	4.1446e-05	-1.5938
AT2G40670	WT.flg22-WT.mock	8.42814e-10	-3.09066
AT2G40690	WT.flg22-WT.mock	2.42735e-05	-1.17212
AT2G41250	WT.flg22-WT.mock	6.49416e-12	-1.5568
AT2G41290	WT.flg22-WT.mock	2.39264e-05	-1.02701
AT2G41330	WT.flg22-WT.mock	1.13267e-07	-1.29879
AT2G41510	WT.flg22-WT.mock	1.93598e-05	-1.95159
AT2G41705	WT.flg22-WT.mock	1.25426e-08	-1.0298
AT2G41820	WT.flg22-WT.mock	1.86448e-08	-1.1673
AT2G41870	WT.flg22-WT.mock	4.32458e-07	-1.26677
AT2G41940	WT.flg22-WT.mock	2.81123e-10	-4.23017
AT2G41950	WT.flg22-WT.mock	6.18508e-09	-1.22604
AT2G41990	WT.flg22-WT.mock	1.33936e-06	-1.98549
AT2G42040	WT.flg22-WT.mock	6.79667e-07	-1.20856
AT2G42170	WT.flg22-WT.mock	1.81988e-07	-2.33227
AT2G42190	WT.flg22-WT.mock	1.0522e-09	-1.61168
AT2G42280	WT.flg22-WT.mock	4.772e-12	-1.90911
AT2G42290	WT.flg22-WT.mock	2.86496e-06	-1.50096
AT2G42300	WT.flg22-WT.mock	6.27063e-10	-1.55537
AT2G42320	WT.flg22-WT.mock	7.35412e-12	-2.05263
AT2G42380	WT.flg22-WT.mock	1.06177e-06	-1.61433
AT2G42510	WT.flg22-WT.mock	3.78009e-06	-1.29178
AT2G42620	WT.flg22-WT.mock	3.94462e-07	-1.01822
AT2G42870	WT.flg22-WT.mock	1.96612e-08	-2.48047
AT2G42975	WT.flg22-WT.mock	1.31138e-06	-1.05971
AT2G43010	WT.flg22-WT.mock	2.34529e-10	-2.25042
AT2G43060	WT.flg22-WT.mock	3.02834e-07	-1.31219
AT2G43110-AT2G43137-AT2G43138-AT2G43139-AT2G43141	WT.flg22-WT.mock	0.0011767	-2.86897
AT2G43200	WT.flg22-WT.mock	4.18374e-07	-1.02107
AT2G43310	WT.flg22-WT.mock	7.82427e-05	-1.17783
AT2G43340	WT.flg22-WT.mock	3.383e-11	-1.50689
AT2G43445	WT.flg22-WT.mock	1.84017e-07	-2.56926
AT2G43530	WT.flg22-WT.mock	0.00010491	-1.1142
AT2G43530-AT2G43535	WT.flg22-WT.mock	0.00299679	-1.23349
AT2G43820	WT.flg22-WT.mock	4.70809e-08	-1.02995
AT2G43870	WT.flg22-WT.mock	5.96264e-05	-2.98282
AT2G44150	WT.flg22-WT.mock	3.89576e-10	-1.18139
AT2G44525	WT.flg22-WT.mock	0.00456981	-2.28295
AT2G44630	WT.flg22-WT.mock	1.82241e-05	-1.13972
AT2G44740	WT.flg22-WT.mock	5.27038e-05	-2.3689
AT2G45080	WT.flg22-WT.mock	8.32976e-07	-1.19221
AT2G45120	WT.flg22-WT.mock	4.13188e-06	-1.14122
AT2G45150	WT.flg22-WT.mock	4.50594e-08	-1.10319
AT2G45160	WT.flg22-WT.mock	6.67521e-10	-1.24117
AT2G45180	WT.flg22-WT.mock	1.21368e-09	-1.56462
AT2G45315	WT.flg22-WT.mock	0.000159295	-1.23767
AT2G45340	WT.flg22-WT.mock	4.19408e-08	-1.3312
AT2G45350	WT.flg22-WT.mock	2.10074e-05	-1.69221
AT2G45560	WT.flg22-WT.mock	6.92809e-07	-1.83931
AT2G45590	WT.flg22-WT.mock	9.37167e-09	-1.16335
AT2G45720	WT.flg22-WT.mock	5.02548e-09	-1.18399
AT2G45850	WT.flg22-WT.mock	7.5697e-07	-1.06831
AT2G45900	WT.flg22-WT.mock	6.50838e-05	-1.57041
AT2G46070	WT.flg22-WT.mock	0.00401552	-2.21314
AT2G46570	WT.flg22-WT.mock	1.30137e-05	-1.56276
AT2G46660	WT.flg22-WT.mock	1.45253e-06	-1.93307
AT2G46680	WT.flg22-WT.mock	4.33861e-09	-1.85967
AT2G46685	WT.flg22-WT.mock	7.59375e-06	-1.94409
AT2G46710	WT.flg22-WT.mock	1.77156e-08	-1.14194
AT2G46870	WT.flg22-WT.mock	1.74275e-10	-2.49574
AT2G46970	WT.flg22-WT.mock	4.60796e-07	-2.9618
AT2G47220	WT.flg22-WT.mock	6.7013e-08	-1.28439
AT2G47440	WT.flg22-WT.mock	1.18991e-08	-1.97497
AT2G47450	WT.flg22-WT.mock	4.86524e-08	-1.42437
AT2G47840	WT.flg22-WT.mock	0.000169334	-1.20223
AT2G47910	WT.flg22-WT.mock	1.48748e-07	-1.32218
AT3G00590	WT.flg22-WT.mock	1.84921e-05	-1.24106
AT3G01142	WT.flg22-WT.mock	1.09088e-07	-1.48171
AT3G01350	WT.flg22-WT.mock	3.85969e-06	-1.1139
AT3G01660	WT.flg22-WT.mock	5.43188e-09	-2.38953
AT3G02020	WT.flg22-WT.mock	1.87243e-08	-1.20305
AT3G02060	WT.flg22-WT.mock	3.023e-07	-1.18692
AT3G02110	WT.flg22-WT.mock	4.83099e-10	-1.12529
AT3G02170	WT.flg22-WT.mock	1.27831e-08	-1.10299
AT3G02380	WT.flg22-WT.mock	4.62485e-10	-3.68382
AT3G02540	WT.flg22-WT.mock	0.00941147	-1.94719
AT3G02980	WT.flg22-WT.mock	4.13224e-06	-1.00149
AT3G03470	WT.flg22-WT.mock	1.41271e-05	-1.84034
AT3G03820	WT.flg22-WT.mock	1.13055e-06	-2.73448
AT3G03830	WT.flg22-WT.mock	1.57807e-05	-2.2576
AT3G03850	WT.flg22-WT.mock	0.000192761	-1.34353
AT3G04140	WT.flg22-WT.mock	6.71353e-10	-2.37514
AT3G04380	WT.flg22-WT.mock	1.03002e-05	-1.82318
AT3G04445-AT3G04450	WT.flg22-WT.mock	0.0052013	-1.39538
AT3G04760	WT.flg22-WT.mock	3.728e-09	-1.2925
AT3G04860	WT.flg22-WT.mock	1.00682e-05	-1.13207
AT3G04910	WT.flg22-WT.mock	9.04154e-10	-1.16112
AT3G05100	WT.flg22-WT.mock	2.80748e-11	-1.12092
AT3G05160	WT.flg22-WT.mock	5.47177e-08	-1.25872
AT3G05180	WT.flg22-WT.mock	1.4527e-08	-1.39122
AT3G05430	WT.flg22-WT.mock	1.59689e-06	-1.07943
AT3G05600	WT.flg22-WT.mock	1.52326e-06	-1.05916
AT3G05800	WT.flg22-WT.mock	1.95914e-05	-1.86679
AT3G05932-AT3G05935	WT.flg22-WT.mock	0.00943556	-2.15417
AT3G06070	WT.flg22-WT.mock	7.83905e-09	-2.11588
AT3G06080	WT.flg22-WT.mock	2.03063e-10	-1.62399
AT3G06120	WT.flg22-WT.mock	1.62268e-06	-2.42763
AT3G06130	WT.flg22-WT.mock	4.49289e-05	-1.01621
AT3G06145	WT.flg22-WT.mock	4.42103e-06	-1.27397
AT3G06150	WT.flg22-WT.mock	2.98062e-08	-1.03142
AT3G06355	WT.flg22-WT.mock	1.08362e-05	-3.17235
AT3G06355-AT3G06365-AT3G41979	WT.flg22-WT.mock	0.0022057	-5.13048
AT3G06590	WT.flg22-WT.mock	2.69458e-08	-1.29994
AT3G06750	WT.flg22-WT.mock	3.96007e-06	-1.14442
AT3G06770	WT.flg22-WT.mock	5.16534e-12	-1.9315
AT3G06840	WT.flg22-WT.mock	9.05809e-06	-1.54832
AT3G06868	WT.flg22-WT.mock	1.81286e-10	-1.86597
AT3G07210	WT.flg22-WT.mock	2.21688e-07	-1.12431
AT3G07340	WT.flg22-WT.mock	6.6255e-09	-1.27259
AT3G07460	WT.flg22-WT.mock	1.33218e-07	-1.14448
AT3G07540	WT.flg22-WT.mock	3.20238e-05	-1.20049
AT3G07730	WT.flg22-WT.mock	1.2499e-06	-1.15904
AT3G07860	WT.flg22-WT.mock	0.00892901	-1.08574
AT3G08010	WT.flg22-WT.mock	8.66356e-09	-1.10845
AT3G08620	WT.flg22-WT.mock	0.000707651	-2.1607
AT3G08660	WT.flg22-WT.mock	1.5911e-06	-2.67382
AT3G08670	WT.flg22-WT.mock	3.85565e-08	-1.19836
AT3G08940	WT.flg22-WT.mock	6.76176e-10	-1.85564
AT3G09050	WT.flg22-WT.mock	3.39882e-08	-1.54222
AT3G09450	WT.flg22-WT.mock	8.24376e-06	-5.36119
AT3G09650	WT.flg22-WT.mock	8.72081e-07	-1.23404
AT3G09775	WT.flg22-WT.mock	0.00977994	-2.0236
AT3G10405	WT.flg22-WT.mock	2.61762e-09	-1.32068
AT3G10525	WT.flg22-WT.mock	5.94634e-10	-1.88075
AT3G10570	WT.flg22-WT.mock	0.000223762	-1.08182
AT3G11090	WT.flg22-WT.mock	1.26338e-09	-2.27071
AT3G11590	WT.flg22-WT.mock	3.85395e-09	-1.3077
AT3G11670	WT.flg22-WT.mock	7.45804e-09	-1.00024
AT3G11690	WT.flg22-WT.mock	4.88685e-10	-1.19231
AT3G12320	WT.flg22-WT.mock	1.03998e-08	-1.10472
AT3G12610	WT.flg22-WT.mock	1.83898e-10	-1.71594
AT3G12710	WT.flg22-WT.mock	2.2974e-08	-1.08866
AT3G12950	WT.flg22-WT.mock	1.66861e-09	-1.03855
AT3G13510	WT.flg22-WT.mock	3.50544e-08	-1.06613
AT3G13672	WT.flg22-WT.mock	0.00122435	-1.82786
AT3G13674	WT.flg22-WT.mock	1.31138e-06	-1.24746
AT3G13700-AT3G13710	WT.flg22-WT.mock	4.54521e-05	-2.92353
AT3G13750	WT.flg22-WT.mock	1.00548e-07	-1.18941
AT3G13810	WT.flg22-WT.mock	2.80688e-11	-1.99307
AT3G13980	WT.flg22-WT.mock	9.63948e-05	-1.42447
AT3G14240	WT.flg22-WT.mock	3.83929e-08	-1.27242
AT3G14330	WT.flg22-WT.mock	1.83343e-08	-1.77821
AT3G14650	WT.flg22-WT.mock	3.63535e-10	-1.51726
AT3G14760	WT.flg22-WT.mock	1.00386e-05	-1.59379
AT3G14810	WT.flg22-WT.mock	3.05964e-10	-1.94852
AT3G15115	WT.flg22-WT.mock	1.28279e-07	-1.45914
AT3G15310	WT.flg22-WT.mock	2.37653e-06	-3.1594
AT3G15570	WT.flg22-WT.mock	2.15907e-11	-3.6218
AT3G15840	WT.flg22-WT.mock	2.29121e-08	-1.03798
AT3G16180	WT.flg22-WT.mock	6.40378e-10	-1.20811
AT3G16560	WT.flg22-WT.mock	1.23772e-05	-2.07831
AT3G16570	WT.flg22-WT.mock	1.64818e-10	-2.33136
AT3G16750	WT.flg22-WT.mock	4.47959e-08	-1.47304
AT3G18050	WT.flg22-WT.mock	3.51377e-08	-1.13872
AT3G18217	WT.flg22-WT.mock	0.000123095	-1.42436
AT3G18490	WT.flg22-WT.mock	6.59925e-08	-1.35081
AT3G18870	WT.flg22-WT.mock	1.97494e-07	-1.62105
AT3G19380	WT.flg22-WT.mock	0.00264818	-1.13762
AT3G19680	WT.flg22-WT.mock	9.7813e-09	-1.16643
AT3G19850	WT.flg22-WT.mock	2.71441e-14	-4.62061
AT3G20270	WT.flg22-WT.mock	1.11792e-06	-1.00147
AT3G20395	WT.flg22-WT.mock	4.75146e-08	-1.53284
AT3G20680	WT.flg22-WT.mock	2.33792e-06	-1.3211
AT3G20820	WT.flg22-WT.mock	6.22617e-11	-1.99397
AT3G21010	WT.flg22-WT.mock	2.5928e-06	-1.3588
AT3G21020	WT.flg22-WT.mock	0.000915278	-1.14187
AT3G21360	WT.flg22-WT.mock	2.92014e-05	-1.16699
AT3G21460	WT.flg22-WT.mock	0.000131508	-1.40586
AT3G21760	WT.flg22-WT.mock	9.07816e-09	-2.08393
AT3G21870	WT.flg22-WT.mock	8.07191e-05	-1.61316
AT3G22104	WT.flg22-WT.mock	3.23925e-13	-2.17119
AT3G22150	WT.flg22-WT.mock	2.0821e-08	-1.54676
AT3G22235	WT.flg22-WT.mock	0.00317058	-1.14662
AT3G22300	WT.flg22-WT.mock	0.0085832	-3.89876
AT3G22886	WT.flg22-WT.mock	7.456e-09	-2.59363
AT3G23080	WT.flg22-WT.mock	3.72507e-07	-1.16689
AT3G23730	WT.flg22-WT.mock	2.56244e-12	-1.59896
AT3G23805	WT.flg22-WT.mock	3.85975e-09	-1.46272
AT3G23880	WT.flg22-WT.mock	9.41935e-07	-1.45646
AT3G24150	WT.flg22-WT.mock	8.37864e-08	-1.12683
AT3G24255	WT.flg22-WT.mock	1.59113e-06	-1.06717
AT3G25030	WT.flg22-WT.mock	1.38708e-05	-1.7594
AT3G25500	WT.flg22-WT.mock	2.20446e-08	-1.61355
AT3G25590	WT.flg22-WT.mock	8.89117e-07	-1.68314
AT3G25670	WT.flg22-WT.mock	1.52009e-05	-1.50403
AT3G25700	WT.flg22-WT.mock	0.000127752	-1.72159
AT3G25717	WT.flg22-WT.mock	7.34864e-10	-1.35021
AT3G26165	WT.flg22-WT.mock	4.92273e-10	-2.902
AT3G26170	WT.flg22-WT.mock	1.67467e-06	-1.04286
AT3G26240	WT.flg22-WT.mock	1.08197e-08	-1.664
AT3G26280	WT.flg22-WT.mock	1.98567e-08	-1.74475
AT3G26290	WT.flg22-WT.mock	1.76983e-09	-1.6999
AT3G26445-AT3G26450	WT.flg22-WT.mock	3.83132e-07	-1.86779
AT3G26490	WT.flg22-WT.mock	4.16272e-06	-1.08547
AT3G26520	WT.flg22-WT.mock	7.53455e-07	-1.09763
AT3G26932	WT.flg22-WT.mock	9.80663e-05	-1.92633
AT3G26960	WT.flg22-WT.mock	1.83925e-07	-2.62537
AT3G27060	WT.flg22-WT.mock	2.39059e-09	-1.03947
AT3G27690	WT.flg22-WT.mock	8.03647e-05	-1.07215
AT3G27870	WT.flg22-WT.mock	5.73931e-09	-1.06236
AT3G27906	WT.flg22-WT.mock	3.94294e-07	-1.07616
AT3G28040	WT.flg22-WT.mock	1.96981e-10	-2.3387
AT3G28050	WT.flg22-WT.mock	5.20811e-10	-1.159
AT3G28080	WT.flg22-WT.mock	1.28173e-09	-2.24837
AT3G28100	WT.flg22-WT.mock	2.23648e-07	-1.68781
AT3G28130	WT.flg22-WT.mock	1.75621e-07	-1.01146
AT3G28345	WT.flg22-WT.mock	1.27738e-08	-1.64847
AT3G28750-AT3G28760	WT.flg22-WT.mock	0.000820764	-1.43827
AT3G29330	WT.flg22-WT.mock	1.38763e-05	-1.05446
AT3G29370	WT.flg22-WT.mock	7.75777e-05	-1.65983
AT3G29776	WT.flg22-WT.mock	9.24535e-06	-1.19663
AT3G30180	WT.flg22-WT.mock	6.34191e-11	-3.46025
AT3G41768	WT.flg22-WT.mock	0.00068535	-5.07915
AT3G43580	WT.flg22-WT.mock	0.00107763	-1.83676
AT3G44380	WT.flg22-WT.mock	3.65371e-07	-1.38044
AT3G44790	WT.flg22-WT.mock	0.000184058	-2.39501
AT3G44800	WT.flg22-WT.mock	0.00729721	-1.30616
AT3G45210	WT.flg22-WT.mock	4.64686e-06	-1.01098
AT3G45230	WT.flg22-WT.mock	1.35029e-06	-1.1685
AT3G45430	WT.flg22-WT.mock	4.62196e-06	-1.06162
AT3G45680	WT.flg22-WT.mock	2.02233e-05	-1.29073
AT3G45970	WT.flg22-WT.mock	2.70332e-10	-1.91626
AT3G46440	WT.flg22-WT.mock	0.00796582	-1.00799
AT3G46450	WT.flg22-WT.mock	0.0059873	-1.25798
AT3G46550	WT.flg22-WT.mock	6.61851e-06	-2.20789
AT3G46670	WT.flg22-WT.mock	1.11462e-07	-2.20588
AT3G47160	WT.flg22-WT.mock	1.85011e-07	-1.02018
AT3G47430	WT.flg22-WT.mock	1.14872e-06	-2.09449
AT3G48200	WT.flg22-WT.mock	1.21749e-08	-1.24342
AT3G48260	WT.flg22-WT.mock	1.41291e-06	-1.28668
AT3G48550	WT.flg22-WT.mock	1.42523e-06	-1.90253
AT3G48580	WT.flg22-WT.mock	0.00652758	-1.40326
AT3G48600	WT.flg22-WT.mock	3.18563e-07	-1.32738
AT3G48720	WT.flg22-WT.mock	8.7392e-10	-2.25767
AT3G48800	WT.flg22-WT.mock	1.80259e-05	-1.19853
AT3G49220	WT.flg22-WT.mock	8.28034e-09	-1.42481
AT3G49650	WT.flg22-WT.mock	1.89253e-08	-1.37166
AT3G49670	WT.flg22-WT.mock	3.1808e-11	-2.2874
AT3G49730	WT.flg22-WT.mock	3.4372e-06	-1.48631
AT3G49840	WT.flg22-WT.mock	8.17896e-07	-1.09227
AT3G49900	WT.flg22-WT.mock	1.39552e-08	-2.15449
AT3G49920	WT.flg22-WT.mock	6.34674e-07	-1.03966
AT3G49970	WT.flg22-WT.mock	5.85998e-05	-1.86871
AT3G50270	WT.flg22-WT.mock	5.58211e-11	-2.52159
AT3G50560	WT.flg22-WT.mock	6.10216e-11	-2.48387
AT3G50570	WT.flg22-WT.mock	1.43828e-07	-2.7883
AT3G50630	WT.flg22-WT.mock	1.8356e-10	-2.08223
AT3G50685	WT.flg22-WT.mock	5.24391e-08	-1.35245
AT3G50700	WT.flg22-WT.mock	5.82224e-07	-1.1267
AT3G50750	WT.flg22-WT.mock	1.51344e-09	-2.16289
AT3G50840	WT.flg22-WT.mock	5.53892e-06	-1.54669
AT3G51420	WT.flg22-WT.mock	4.25052e-10	-1.20419
AT3G51510	WT.flg22-WT.mock	1.05297e-05	-1.00969
AT3G51860	WT.flg22-WT.mock	1.6242e-09	-1.56539
AT3G52070	WT.flg22-WT.mock	1.07038e-06	-1.35982
AT3G52072	WT.flg22-WT.mock	0.00107782	-2.0531
AT3G52180	WT.flg22-WT.mock	0.000476645	-2.67306
AT3G52840	WT.flg22-WT.mock	1.43851e-07	-1.09095
AT3G53380	WT.flg22-WT.mock	1.64175e-08	-1.67465
AT3G53700	WT.flg22-WT.mock	1.59735e-11	-1.71322
AT3G53800	WT.flg22-WT.mock	1.13131e-05	-1.00931
AT3G53850	WT.flg22-WT.mock	5.61015e-08	-1.11051
AT3G53950	WT.flg22-WT.mock	2.03233e-07	-1.01168
AT3G54600	WT.flg22-WT.mock	1.42602e-08	-1.00391
AT3G54910	WT.flg22-WT.mock	2.50025e-06	-1.22319
AT3G54920	WT.flg22-WT.mock	3.64673e-08	-1.17852
AT3G55110	WT.flg22-WT.mock	1.28724e-05	-1.18175
AT3G55240	WT.flg22-WT.mock	3.47783e-10	-2.2354
AT3G55710	WT.flg22-WT.mock	2.41676e-05	-1.27349
AT3G56010	WT.flg22-WT.mock	1.23044e-07	-1.08846
AT3G56270	WT.flg22-WT.mock	1.44568e-09	-1.49072
AT3G56300	WT.flg22-WT.mock	3.9972e-06	-1.08781
AT3G56408	WT.flg22-WT.mock	8.83563e-07	-1.27606
AT3G56630	WT.flg22-WT.mock	1.91554e-09	-1.47333
AT3G57040	WT.flg22-WT.mock	1.51017e-06	-1.05354
AT3G57400	WT.flg22-WT.mock	1.33252e-05	-1.21824
AT3G57580	WT.flg22-WT.mock	6.77455e-09	-1.30595
AT3G57830	WT.flg22-WT.mock	0.000103571	-1.43669
AT3G58120	WT.flg22-WT.mock	1.48736e-09	-2.21918
AT3G58220	WT.flg22-WT.mock	2.15809e-09	-1.11392
AT3G58690	WT.flg22-WT.mock	4.71585e-09	-1.16819
AT3G58820	WT.flg22-WT.mock	8.67891e-07	-1.75933
AT3G58850	WT.flg22-WT.mock	2.26003e-06	-1.17057
AT3G58940	WT.flg22-WT.mock	3.34455e-07	-1.38092
AT3G58975	WT.flg22-WT.mock	1.0305e-07	-1.37404
AT3G58990	WT.flg22-WT.mock	4.86673e-07	-1.01928
AT3G59060	WT.flg22-WT.mock	1.00889e-09	-1.40037
AT3G59110	WT.flg22-WT.mock	1.11975e-08	-1.18362
AT3G59400	WT.flg22-WT.mock	3.63608e-09	-1.95867
AT3G59420	WT.flg22-WT.mock	8.78619e-08	-1.54756
AT3G59580	WT.flg22-WT.mock	1.99485e-07	-1.90067
AT3G60290	WT.flg22-WT.mock	7.78977e-10	-2.15705
AT3G60320	WT.flg22-WT.mock	1.50402e-10	-1.76127
AT3G60530	WT.flg22-WT.mock	2.4266e-07	-1.28012
AT3G60630	WT.flg22-WT.mock	3.2719e-09	-1.15842
AT3G60960	WT.flg22-WT.mock	0.000845479	-1.1694
AT3G61420	WT.flg22-WT.mock	6.82966e-09	-1.08246
AT3G61460	WT.flg22-WT.mock	9.42155e-11	-2.27254
AT3G61490	WT.flg22-WT.mock	6.53845e-08	-1.2626
AT3G61590	WT.flg22-WT.mock	1.29171e-09	-1.74934
AT3G61750	WT.flg22-WT.mock	7.0813e-09	-1.67202
AT3G61780	WT.flg22-WT.mock	1.26193e-08	-1.0573
AT3G61880	WT.flg22-WT.mock	1.00299e-06	-1.6528
AT3G61890	WT.flg22-WT.mock	6.13345e-09	-2.05139
AT3G61897-AT3G61898	WT.flg22-WT.mock	3.14974e-08	-1.75759
AT3G62390	WT.flg22-WT.mock	2.56673e-07	-1.12795
AT3G62540	WT.flg22-WT.mock	0.00100409	-1.05921
AT3G62550	WT.flg22-WT.mock	1.52225e-05	-3.17911
AT3G62630	WT.flg22-WT.mock	7.43094e-11	-2.48912
AT3G62930	WT.flg22-WT.mock	1.8649e-08	-2.05336
AT3G63200	WT.flg22-WT.mock	1.58234e-07	-1.28876
AT3G63210	WT.flg22-WT.mock	6.20785e-07	-1.06411
AT3G63290	WT.flg22-WT.mock	7.43785e-09	-1.61314
AT3G63445	WT.flg22-WT.mock	3.92307e-06	-2.2954
AT3G63470	WT.flg22-WT.mock	2.29352e-05	-1.18088
AT4G00050	WT.flg22-WT.mock	7.32114e-08	-1.73339
AT4G00150	WT.flg22-WT.mock	0.000444571	-1.40475
AT4G00165	WT.flg22-WT.mock	2.37266e-11	-1.77661
AT4G00238	WT.flg22-WT.mock	2.42507e-08	-1.19686
AT4G00950	WT.flg22-WT.mock	2.09345e-10	-2.173
AT4G01030	WT.flg22-WT.mock	2.56814e-07	-1.30507
AT4G01140	WT.flg22-WT.mock	5.11145e-05	-1.2678
AT4G01410	WT.flg22-WT.mock	8.22187e-12	-2.92695
AT4G01430	WT.flg22-WT.mock	1.40164e-07	-1.31691
AT4G01460	WT.flg22-WT.mock	5.63871e-08	-1.51835
AT4G01580	WT.flg22-WT.mock	8.8486e-07	-1.01114
AT4G01680	WT.flg22-WT.mock	1.61254e-10	-1.17894
AT4G01840	WT.flg22-WT.mock	9.82569e-07	-1.75282
AT4G01915	WT.flg22-WT.mock	3.98639e-06	-1.12533
AT4G02130	WT.flg22-WT.mock	1.36507e-10	-1.21391
AT4G02715	WT.flg22-WT.mock	1.22119e-08	-1.23917
AT4G02820	WT.flg22-WT.mock	6.65755e-10	-1.12351
AT4G02900	WT.flg22-WT.mock	1.50956e-06	-1.07508
AT4G03060	WT.flg22-WT.mock	8.78386e-08	-4.06006
AT4G03070	WT.flg22-WT.mock	9.06155e-10	-2.03537
AT4G03140	WT.flg22-WT.mock	3.59948e-05	-1.03179
AT4G03150	WT.flg22-WT.mock	1.48006e-09	-1.52213
AT4G03150-AT4G04435	WT.flg22-WT.mock	3.55217e-07	-2.34094
AT4G03190	WT.flg22-WT.mock	9.30031e-08	-1.04934
AT4G03210	WT.flg22-WT.mock	8.04431e-07	-1.03225
AT4G03292	WT.flg22-WT.mock	0.000936971	-1.15102
AT4G03400	WT.flg22-WT.mock	6.17558e-11	-1.67136
AT4G03935	WT.flg22-WT.mock	1.29687e-06	-1.06647
AT4G03940	WT.flg22-WT.mock	0.00110199	-2.66893
AT4G04630	WT.flg22-WT.mock	1.39841e-08	-1.52293
AT4G04750	WT.flg22-WT.mock	6.39733e-06	-1.58346
AT4G04840	WT.flg22-WT.mock	0.000140921	-1.16741
AT4G06075-AT4G13493-AT4G13494-AT4G13495	WT.flg22-WT.mock	1.62466e-08	-1.01622
AT4G07665-AT4G26582	WT.flg22-WT.mock	3.81239e-05	-1.01323
AT4G08920	WT.flg22-WT.mock	5.50435e-09	-1.06278
AT4G09040	WT.flg22-WT.mock	1.44302e-11	-1.22955
AT4G09350	WT.flg22-WT.mock	4.1145e-10	-2.41713
AT4G09500	WT.flg22-WT.mock	6.68126e-05	-1.17255
AT4G09810	WT.flg22-WT.mock	5.05944e-07	-1.00816
AT4G09890	WT.flg22-WT.mock	4.72319e-10	-1.39458
AT4G09970	WT.flg22-WT.mock	5.17292e-06	-1.2916
AT4G10400	WT.flg22-WT.mock	5.13122e-09	-1.36438
AT4G10470	WT.flg22-WT.mock	2.87481e-09	-1.30028
AT4G11140	WT.flg22-WT.mock	3.40038e-06	-1.2669
AT4G11460	WT.flg22-WT.mock	1.55367e-09	-1.69276
AT4G12030	WT.flg22-WT.mock	8.22996e-10	-1.0891
AT4G12290	WT.flg22-WT.mock	9.85872e-06	-1.15194
AT4G12300	WT.flg22-WT.mock	1.21652e-07	-1.30936
AT4G12310	WT.flg22-WT.mock	3.3131e-07	-1.15368
AT4G12320	WT.flg22-WT.mock	0.000246114	-1.01088
AT4G12390	WT.flg22-WT.mock	1.07445e-08	-1.05895
AT4G12410	WT.flg22-WT.mock	3.47884e-05	-1.90037
AT4G12420	WT.flg22-WT.mock	1.08111e-08	-1.022
AT4G12690	WT.flg22-WT.mock	7.67647e-07	-1.22785
AT4G12970	WT.flg22-WT.mock	2.04911e-06	-1.05683
AT4G13100	WT.flg22-WT.mock	7.67782e-07	-1.26021
AT4G13260	WT.flg22-WT.mock	9.24071e-08	-2.83042
AT4G13575	WT.flg22-WT.mock	1.21922e-08	-1.22519
AT4G13840	WT.flg22-WT.mock	2.13983e-08	-1.03061
AT4G14130	WT.flg22-WT.mock	2.03771e-09	-2.74711
AT4G14140	WT.flg22-WT.mock	2.81309e-07	-2.62129
AT4G14510	WT.flg22-WT.mock	3.96799e-10	-1.51705
AT4G14540	WT.flg22-WT.mock	2.27902e-09	-1.72551
AT4G14548	WT.flg22-WT.mock	1.28722e-05	-1.63687
AT4G14560	WT.flg22-WT.mock	2.63028e-07	-1.20278
AT4G14620	WT.flg22-WT.mock	7.67782e-07	-1.14948
AT4G14750	WT.flg22-WT.mock	5.06788e-08	-1.54283
AT4G14760	WT.flg22-WT.mock	6.20854e-12	-1.43892
AT4G14890	WT.flg22-WT.mock	2.84495e-09	-1.34919
AT4G15430	WT.flg22-WT.mock	2.98219e-07	-1.19759
AT4G15540	WT.flg22-WT.mock	4.96902e-10	-1.27179
AT4G15550	WT.flg22-WT.mock	1.55278e-11	-3.4124
AT4G15810	WT.flg22-WT.mock	4.86982e-08	-1.2373
AT4G16120	WT.flg22-WT.mock	3.93286e-08	-1.09886
AT4G16190	WT.flg22-WT.mock	7.88351e-11	-1.03329
AT4G16563	WT.flg22-WT.mock	9.37977e-08	-3.25371
AT4G16670	WT.flg22-WT.mock	7.75898e-10	-2.19143
AT4G16880	WT.flg22-WT.mock	0.000112401	-1.42897
AT4G16983	WT.flg22-WT.mock	0.00422841	-1.98848
AT4G17080	WT.flg22-WT.mock	6.56205e-10	-1.06166
AT4G17098	WT.flg22-WT.mock	0.000278515	-1.28424
AT4G17180	WT.flg22-WT.mock	2.92702e-08	-1.63947
AT4G17245	WT.flg22-WT.mock	4.43137e-06	-1.16697
AT4G17430	WT.flg22-WT.mock	1.83898e-10	-1.24525
AT4G17460	WT.flg22-WT.mock	3.95565e-08	-1.0808
AT4G17680	WT.flg22-WT.mock	2.53991e-08	-2.10529
AT4G17810	WT.flg22-WT.mock	1.28247e-06	-1.31949
AT4G17880	WT.flg22-WT.mock	5.38115e-11	-1.25889
AT4G18220	WT.flg22-WT.mock	2.78528e-07	-1.96218
AT4G18290	WT.flg22-WT.mock	1.22491e-07	-1.0443
AT4G18570	WT.flg22-WT.mock	6.56106e-11	-1.82977
AT4G18670	WT.flg22-WT.mock	1.9783e-06	-1.95437
AT4G18700	WT.flg22-WT.mock	3.47831e-11	-1.25627
AT4G18830	WT.flg22-WT.mock	6.54105e-05	-1.31592
AT4G18970	WT.flg22-WT.mock	2.68004e-09	-1.14899
AT4G19060-AT4G19070	WT.flg22-WT.mock	3.08745e-07	-1.16343
AT4G19100	WT.flg22-WT.mock	6.50699e-08	-1.16591
AT4G19170	WT.flg22-WT.mock	4.25535e-07	-3.30905
AT4G19380	WT.flg22-WT.mock	1.07873e-09	-2.03923
AT4G19420	WT.flg22-WT.mock	3.07901e-11	-1.43252
AT4G19430	WT.flg22-WT.mock	0.00503919	-1.40777
AT4G19530	WT.flg22-WT.mock	1.12537e-08	-1.06048
AT4G19820	WT.flg22-WT.mock	2.91052e-06	-1.72699
AT4G20310	WT.flg22-WT.mock	1.68477e-07	-1.16494
AT4G21190	WT.flg22-WT.mock	5.16694e-11	-1.63141
AT4G21445	WT.flg22-WT.mock	1.46042e-08	-1.89148
AT4G21510	WT.flg22-WT.mock	9.06155e-10	-1.79354
AT4G21680	WT.flg22-WT.mock	2.00011e-08	-2.05648
AT4G21770	WT.flg22-WT.mock	2.4986e-09	-1.04352
AT4G21870	WT.flg22-WT.mock	3.5737e-10	-1.22267
AT4G22200	WT.flg22-WT.mock	1.62776e-07	-1.04605
AT4G22280	WT.flg22-WT.mock	1.29578e-07	-1.14578
AT4G22290	WT.flg22-WT.mock	2.55935e-09	-1.42828
AT4G22540	WT.flg22-WT.mock	3.93227e-09	-1.2308
AT4G22560	WT.flg22-WT.mock	2.88995e-06	-2.43128
AT4G22730	WT.flg22-WT.mock	2.87167e-09	-1.94587
AT4G23020	WT.flg22-WT.mock	9.82147e-07	-1.44647
AT4G23770	WT.flg22-WT.mock	1.8369e-07	-1.11216
AT4G23790	WT.flg22-WT.mock	3.43598e-08	-1.03592
AT4G23820	WT.flg22-WT.mock	1.09374e-08	-1.07233
AT4G23890	WT.flg22-WT.mock	1.85059e-08	-1.30072
AT4G23895	WT.flg22-WT.mock	0.00193169	-1.21023
AT4G24050	WT.flg22-WT.mock	3.0052e-07	-1.19369
AT4G24700	WT.flg22-WT.mock	9.07816e-09	-2.4266
AT4G24810	WT.flg22-WT.mock	1.76678e-09	-1.24239
AT4G24820	WT.flg22-WT.mock	0.00883309	-1.1925
AT4G25080	WT.flg22-WT.mock	1.7776e-07	-1.04326
AT4G25260	WT.flg22-WT.mock	1.26285e-08	-1.1676
AT4G25280	WT.flg22-WT.mock	0.000114228	-1.10826
AT4G25290	WT.flg22-WT.mock	2.03256e-05	-1.65924
AT4G25620	WT.flg22-WT.mock	3.67399e-10	-1.29761
AT4G25780	WT.flg22-WT.mock	5.39299e-05	-2.8183
AT4G25910	WT.flg22-WT.mock	4.09379e-08	-1.00242
AT4G25990	WT.flg22-WT.mock	3.12321e-10	-3.22517
AT4G26145	WT.flg22-WT.mock	8.31018e-09	-2.02731
AT4G26150	WT.flg22-WT.mock	1.82115e-05	-1.60111
AT4G26370	WT.flg22-WT.mock	9.18714e-10	-1.1785
AT4G26415	WT.flg22-WT.mock	0.0047719	-1.37122
AT4G26488	WT.flg22-WT.mock	0.00501844	-1.05307
AT4G26520	WT.flg22-WT.mock	0.00474445	-1.23126
AT4G26540	WT.flg22-WT.mock	7.53259e-05	-1.19472
AT4G26795	WT.flg22-WT.mock	5.02508e-08	-1.31936
AT4G26830	WT.flg22-WT.mock	0.00751093	-1.20163
AT4G27240	WT.flg22-WT.mock	1.73917e-09	-2.06939
AT4G27440	WT.flg22-WT.mock	0.00129975	-1.10322
AT4G27595	WT.flg22-WT.mock	2.77471e-07	-1.11793
AT4G27900	WT.flg22-WT.mock	1.19398e-11	-2.66435
AT4G28190	WT.flg22-WT.mock	3.27616e-11	-1.6018
AT4G28240	WT.flg22-WT.mock	4.64015e-07	-1.40474
AT4G28310	WT.flg22-WT.mock	3.18843e-07	-1.01948
AT4G28650	WT.flg22-WT.mock	0.000564879	-1.39189
AT4G28720	WT.flg22-WT.mock	1.1208e-07	-1.30783
AT4G28780	WT.flg22-WT.mock	9.83639e-09	-1.27878
AT4G28900	WT.flg22-WT.mock	1.28847e-09	-1.29879
AT4G29020	WT.flg22-WT.mock	1.81829e-05	-1.08818
AT4G29240	WT.flg22-WT.mock	0.000555324	-1.6201
AT4G29310	WT.flg22-WT.mock	5.50726e-10	-1.4319
AT4G29720	WT.flg22-WT.mock	1.00494e-09	-1.22901
AT4G29905	WT.flg22-WT.mock	1.74862e-05	-1.10735
AT4G29910	WT.flg22-WT.mock	2.19833e-08	-1.05199
AT4G30000	WT.flg22-WT.mock	4.30499e-09	-1.46478
AT4G30250	WT.flg22-WT.mock	1.18952e-07	-2.78894
AT4G30400	WT.flg22-WT.mock	1.83342e-07	-1.17806
AT4G30420	WT.flg22-WT.mock	7.27654e-05	-1.02594
AT4G30825	WT.flg22-WT.mock	2.97896e-09	-1.16776
AT4G30845	WT.flg22-WT.mock	7.89801e-07	-1.42779
AT4G30975	WT.flg22-WT.mock	0.000176836	-1.0569
AT4G30993	WT.flg22-WT.mock	0.00144257	-1.94178
AT4G31040	WT.flg22-WT.mock	8.80275e-06	-1.04562
AT4G31270	WT.flg22-WT.mock	2.18548e-07	-1.07916
AT4G31330	WT.flg22-WT.mock	0.00254816	-1.06475
AT4G31400	WT.flg22-WT.mock	6.95682e-05	-1.06279
AT4G31590	WT.flg22-WT.mock	1.64607e-09	-1.47694
AT4G31600	WT.flg22-WT.mock	1.8649e-08	-1.131
AT4G31650	WT.flg22-WT.mock	1.57189e-09	-1.07461
AT4G31890	WT.flg22-WT.mock	2.87018e-08	-1.24027
AT4G32280	WT.flg22-WT.mock	3.01195e-05	-3.62052
AT4G32290	WT.flg22-WT.mock	7.55134e-06	-1.29236
AT4G32460	WT.flg22-WT.mock	1.36149e-07	-1.14356
AT4G32810	WT.flg22-WT.mock	0.00077625	-1.62032
AT4G32980	WT.flg22-WT.mock	7.99785e-08	-1.67397
AT4G33000	WT.flg22-WT.mock	6.29117e-08	-1.33401
AT4G33150	WT.flg22-WT.mock	1.31402e-08	-1.43563
AT4G33666	WT.flg22-WT.mock	3.53741e-07	-1.98545
AT4G33960	WT.flg22-WT.mock	3.07982e-05	-1.29492
AT4G34020	WT.flg22-WT.mock	1.33942e-10	-1.35469
AT4G34220	WT.flg22-WT.mock	7.15899e-08	-2.29303
AT4G34250	WT.flg22-WT.mock	2.69277e-07	-1.9375
AT4G34530-AT4G34540	WT.flg22-WT.mock	8.04779e-10	-2.52651
AT4G34560	WT.flg22-WT.mock	3.28209e-08	-1.53837
AT4G34610	WT.flg22-WT.mock	4.92327e-09	-1.26964
AT4G34750	WT.flg22-WT.mock	8.5901e-08	-1.38279
AT4G34760	WT.flg22-WT.mock	6.56759e-10	-2.66759
AT4G34770	WT.flg22-WT.mock	2.7593e-10	-5.23929
AT4G34790	WT.flg22-WT.mock	9.02643e-08	-3.76135
AT4G34810	WT.flg22-WT.mock	4.01121e-08	-1.7784
AT4G34900	WT.flg22-WT.mock	1.0085e-10	-2.10841
AT4G34970	WT.flg22-WT.mock	9.16096e-07	-1.80186
AT4G34980	WT.flg22-WT.mock	9.75046e-07	-1.20579
AT4G35200	WT.flg22-WT.mock	0.00135626	-1.23427
AT4G35270	WT.flg22-WT.mock	1.03851e-06	-1.05976
AT4G35290	WT.flg22-WT.mock	6.81993e-05	-1.029
AT4G35320	WT.flg22-WT.mock	3.03775e-10	-1.53949
AT4G35420	WT.flg22-WT.mock	6.23697e-07	-1.39629
AT4G35430-AT4G35440	WT.flg22-WT.mock	1.47349e-08	-1.33827
AT4G35580	WT.flg22-WT.mock	0.0015723	-1.87319
AT4G35720	WT.flg22-WT.mock	1.69315e-05	-1.88242
AT4G35760	WT.flg22-WT.mock	7.24175e-08	-1.00542
AT4G36240	WT.flg22-WT.mock	3.84458e-08	-2.55141
AT4G36270	WT.flg22-WT.mock	5.04969e-06	-1.30763
AT4G36540	WT.flg22-WT.mock	2.22369e-10	-2.87768
AT4G36850	WT.flg22-WT.mock	1.80532e-06	-1.70004
AT4G36870	WT.flg22-WT.mock	1.10334e-10	-1.61077
AT4G36970	WT.flg22-WT.mock	2.16054e-09	-1.10228
AT4G37080	WT.flg22-WT.mock	2.30253e-11	-1.74465
AT4G37110	WT.flg22-WT.mock	4.62689e-08	-1.23643
AT4G37320	WT.flg22-WT.mock	1.83121e-07	-1.00657
AT4G37470	WT.flg22-WT.mock	7.70292e-10	-1.67631
AT4G37540	WT.flg22-WT.mock	4.67237e-08	-1.16738
AT4G37580	WT.flg22-WT.mock	5.99347e-08	-2.04131
AT4G37740	WT.flg22-WT.mock	0.000123048	-1.05149
AT4G37925	WT.flg22-WT.mock	1.76678e-09	-1.43816
AT4G38050	WT.flg22-WT.mock	1.34433e-09	-2.0467
AT4G38400	WT.flg22-WT.mock	7.65778e-12	-2.14626
AT4G38650	WT.flg22-WT.mock	4.406e-05	-1.07822
AT4G38690	WT.flg22-WT.mock	7.55921e-07	-1.33276
AT4G38825	WT.flg22-WT.mock	1.4127e-07	-1.67316
AT4G38840	WT.flg22-WT.mock	2.73024e-11	-3.49045
AT4G38850	WT.flg22-WT.mock	5.23411e-07	-3.35629
AT4G38860	WT.flg22-WT.mock	1.67115e-09	-4.87245
AT4G38910	WT.flg22-WT.mock	1.51111e-07	-1.18554
AT4G39110	WT.flg22-WT.mock	7.30917e-07	-1.35826
AT4G39400	WT.flg22-WT.mock	2.31411e-08	-1.23059
AT4G39480	WT.flg22-WT.mock	6.34671e-06	-1.20992
AT4G39510	WT.flg22-WT.mock	2.74778e-08	-1.55516
AT4G39570	WT.flg22-WT.mock	2.40386e-05	-9.91847
AT4G39620	WT.flg22-WT.mock	2.57114e-11	-1.16954
AT4G39770	WT.flg22-WT.mock	8.0308e-07	-1.53054
AT5G00650	WT.flg22-WT.mock	0.000229878	-2.86762
AT5G01015	WT.flg22-WT.mock	0.000306832	-1.73893
AT5G01175	WT.flg22-WT.mock	0.000272509	-1.01693
AT5G01240	WT.flg22-WT.mock	2.62102e-07	-1.05048
AT5G01740	WT.flg22-WT.mock	1.00022e-10	-3.10701
AT5G01790	WT.flg22-WT.mock	1.73995e-05	-3.1924
AT5G01881	WT.flg22-WT.mock	8.30018e-05	-1.0466
AT5G02480	WT.flg22-WT.mock	1.28386e-09	-1.22125
AT5G02540	WT.flg22-WT.mock	3.60659e-09	-1.8999
AT5G02590	WT.flg22-WT.mock	7.21067e-08	-1.06742
AT5G02650	WT.flg22-WT.mock	2.52695e-06	-1.10546
AT5G02710	WT.flg22-WT.mock	1.12707e-09	-1.12221
AT5G02750	WT.flg22-WT.mock	3.62213e-05	-1.0723
AT5G02760	WT.flg22-WT.mock	1.93869e-14	-5.17585
AT5G02830	WT.flg22-WT.mock	1.3365e-06	-1.09545
AT5G02860	WT.flg22-WT.mock	1.45392e-05	-1.05781
AT5G02890	WT.flg22-WT.mock	2.62167e-08	-1.95316
AT5G03120	WT.flg22-WT.mock	8.27744e-10	-2.0444
AT5G03140	WT.flg22-WT.mock	1.81955e-06	-1.0745
AT5G03180	WT.flg22-WT.mock	2.10935e-08	-1.3098
AT5G03190	WT.flg22-WT.mock	1.26285e-08	-1.17564
AT5G03230	WT.flg22-WT.mock	9.84399e-08	-1.35234
AT5G03250	WT.flg22-WT.mock	0.000308955	-1.32501
AT5G03305-AT5G21100	WT.flg22-WT.mock	0.000157383	-1.23713
AT5G03552	WT.flg22-WT.mock	2.76534e-08	-1.39244
AT5G03670	WT.flg22-WT.mock	1.25695e-10	-1.28831
AT5G03680	WT.flg22-WT.mock	0.000298209	-1.05166
AT5G03780	WT.flg22-WT.mock	6.54088e-07	-1.33596
AT5G03890	WT.flg22-WT.mock	0.000277059	-1.20159
AT5G04050	WT.flg22-WT.mock	9.71934e-07	-1.03006
AT5G04190	WT.flg22-WT.mock	0.00299827	-4.11396
AT5G04390	WT.flg22-WT.mock	0.000192372	-2.19333
AT5G04470	WT.flg22-WT.mock	5.04662e-06	-1.15066
AT5G04490	WT.flg22-WT.mock	1.09551e-08	-1.3192
AT5G04530	WT.flg22-WT.mock	1.25781e-10	-2.10032
AT5G05420-AT5G05430	WT.flg22-WT.mock	1.43325e-08	-2.21899
AT5G05435	WT.flg22-WT.mock	1.73798e-05	-1.20484
AT5G05630	WT.flg22-WT.mock	3.73952e-07	-1.058
AT5G05690	WT.flg22-WT.mock	7.21779e-11	-1.5419
AT5G05810	WT.flg22-WT.mock	3.03878e-06	-2.50471
AT5G05830	WT.flg22-WT.mock	5.34017e-10	-1.74377
AT5G06180	WT.flg22-WT.mock	3.82072e-07	-1.0747
AT5G06270	WT.flg22-WT.mock	3.96813e-08	-1.38335
AT5G06278	WT.flg22-WT.mock	0.00298205	-1.46794
AT5G06280	WT.flg22-WT.mock	4.25003e-06	-1.14522
AT5G06530	WT.flg22-WT.mock	1.4072e-09	-1.55166
AT5G06565-AT5G44286	WT.flg22-WT.mock	0.00179893	-1.96526
AT5G06665-AT5G44930	WT.flg22-WT.mock	0.000107911	-1.09939
AT5G06790	WT.flg22-WT.mock	5.43517e-05	-1.42549
AT5G06795	WT.flg22-WT.mock	0.00157677	-2.30038
AT5G06870	WT.flg22-WT.mock	0.000955003	-1.40725
AT5G06980	WT.flg22-WT.mock	3.53699e-11	-1.34267
AT5G07000	WT.flg22-WT.mock	2.21384e-10	-2.31791
AT5G07152	WT.flg22-WT.mock	2.32532e-05	-1.19514
AT5G07240	WT.flg22-WT.mock	4.23427e-11	-2.36989
AT5G07355-AT5G49290	WT.flg22-WT.mock	0.000409763	-1.19437
AT5G07571	WT.flg22-WT.mock	0.00181551	-1.15121
AT5G07670	WT.flg22-WT.mock	2.0021e-08	-1.13867
AT5G07690	WT.flg22-WT.mock	2.48079e-05	-1.247
AT5G07720	WT.flg22-WT.mock	1.03093e-06	-1.31263
AT5G07790	WT.flg22-WT.mock	1.93543e-08	-1.56085
AT5G07860	WT.flg22-WT.mock	2.30694e-10	-1.62332
AT5G07900	WT.flg22-WT.mock	4.21114e-08	-1.57155
AT5G08010	WT.flg22-WT.mock	2.66957e-10	-1.25583
AT5G08020	WT.flg22-WT.mock	4.36684e-10	-1.00937
AT5G08070	WT.flg22-WT.mock	4.7469e-06	-1.52514
AT5G08150	WT.flg22-WT.mock	2.26571e-06	-2.79405
AT5G08295	WT.flg22-WT.mock	0.000204605	-1.07915
AT5G08750	WT.flg22-WT.mock	1.0036e-09	-1.1683
AT5G08805-AT5G57870	WT.flg22-WT.mock	0.00243966	-3.18353
AT5G09315	WT.flg22-WT.mock	1.27458e-05	-1.07572
AT5G09450	WT.flg22-WT.mock	8.68606e-10	-1.00842
AT5G09505-AT5G09515	WT.flg22-WT.mock	6.46375e-05	-1.09939
AT5G09820	WT.flg22-WT.mock	7.72244e-11	-1.55578
AT5G10020	WT.flg22-WT.mock	9.05155e-07	-1.0924
AT5G10100	WT.flg22-WT.mock	4.22314e-08	-1.51507
AT5G10150	WT.flg22-WT.mock	1.07068e-06	-1.06594
AT5G10690	WT.flg22-WT.mock	1.36728e-09	-1.09368
AT5G10800	WT.flg22-WT.mock	2.60252e-06	-1.56168
AT5G10945-AT5G10946	WT.flg22-WT.mock	7.55134e-06	-1.46239
AT5G11060	WT.flg22-WT.mock	2.85869e-13	-3.2685
AT5G11070	WT.flg22-WT.mock	1.87174e-07	-1.73994
AT5G11160	WT.flg22-WT.mock	5.95751e-07	-1.03791
AT5G11420	WT.flg22-WT.mock	3.07026e-10	-1.78348
AT5G11460	WT.flg22-WT.mock	1.08441e-06	-1.55602
AT5G11550	WT.flg22-WT.mock	3.30829e-05	-1.93485
AT5G11590	WT.flg22-WT.mock	2.92273e-05	-1.3598
AT5G11600-AT5G11610	WT.flg22-WT.mock	0.00513087	-1.23903
AT5G11790	WT.flg22-WT.mock	3.28153e-07	-1.30092
AT5G11890	WT.flg22-WT.mock	3.60238e-07	-1.24145
AT5G12050	WT.flg22-WT.mock	1.97548e-10	-2.34517
AT5G12260	WT.flg22-WT.mock	1.76719e-07	-1.03493
AT5G12440	WT.flg22-WT.mock	5.80657e-07	-1.02115
AT5G13140	WT.flg22-WT.mock	6.3252e-08	-1.1761
AT5G13730	WT.flg22-WT.mock	5.17519e-09	-2.74302
AT5G13770	WT.flg22-WT.mock	7.27128e-11	-1.79041
AT5G13930	WT.flg22-WT.mock	1.16252e-06	-1.11036
AT5G14090	WT.flg22-WT.mock	4.89638e-07	-1.93152
AT5G14120	WT.flg22-WT.mock	3.76788e-09	-1.57033
AT5G14350	WT.flg22-WT.mock	3.77653e-07	-1.50872
AT5G14370	WT.flg22-WT.mock	1.70273e-07	-1.43555
AT5G14410	WT.flg22-WT.mock	6.42623e-07	-1.66347
AT5G14450	WT.flg22-WT.mock	1.06609e-10	-1.63217
AT5G14570	WT.flg22-WT.mock	0.00488078	-1.25412
AT5G14770	WT.flg22-WT.mock	3.50524e-06	-1.13381
AT5G14920	WT.flg22-WT.mock	4.23067e-06	-1.29807
AT5G14940	WT.flg22-WT.mock	1.75115e-06	-1.28373
AT5G15010	WT.flg22-WT.mock	2.22366e-08	-1.28698
AT5G15050	WT.flg22-WT.mock	3.12874e-10	-1.29958
AT5G15160	WT.flg22-WT.mock	2.33253e-05	-1.30706
AT5G15240	WT.flg22-WT.mock	2.28931e-06	-1.29955
AT5G15280	WT.flg22-WT.mock	2.82794e-09	-1.0878
AT5G15310	WT.flg22-WT.mock	1.06658e-09	-2.46003
AT5G15410	WT.flg22-WT.mock	5.41575e-10	-1.52977
AT5G15720	WT.flg22-WT.mock	0.000506757	-1.99361
AT5G15740	WT.flg22-WT.mock	1.49613e-11	-1.74731
AT5G15770	WT.flg22-WT.mock	2.58301e-08	-1.29766
AT5G15840	WT.flg22-WT.mock	0.00159081	-1.5054
AT5G15850	WT.flg22-WT.mock	2.82652e-11	-2.53872
AT5G15860	WT.flg22-WT.mock	1.36319e-10	-1.6475
AT5G16000	WT.flg22-WT.mock	1.57489e-11	-1.42632
AT5G16030	WT.flg22-WT.mock	1.85928e-05	-1.16575
AT5G16340	WT.flg22-WT.mock	0.000386062	-1.11484
AT5G16410	WT.flg22-WT.mock	0.000327292	-2.09432
AT5G16540	WT.flg22-WT.mock	3.71912e-08	-1.16336
AT5G16560	WT.flg22-WT.mock	7.64202e-07	-1.40504
AT5G16590	WT.flg22-WT.mock	7.27239e-10	-1.01519
AT5G16600	WT.flg22-WT.mock	6.61457e-06	-1.20894
AT5G16810	WT.flg22-WT.mock	4.57222e-06	-1.71686
AT5G17600	WT.flg22-WT.mock	2.20451e-05	-2.02649
AT5G17700	WT.flg22-WT.mock	2.70143e-05	-1.03358
AT5G18020	WT.flg22-WT.mock	5.80091e-05	-3.57146
AT5G18030	WT.flg22-WT.mock	2.37505e-05	-2.94707
AT5G18050	WT.flg22-WT.mock	9.50144e-05	-3.9156
AT5G18060	WT.flg22-WT.mock	5.15263e-05	-3.74512
AT5G18080	WT.flg22-WT.mock	7.92625e-07	-2.89467
AT5G18140	WT.flg22-WT.mock	1.52184e-07	-1.4848
AT5G18340	WT.flg22-WT.mock	1.4261e-05	-1.18163
AT5G18460	WT.flg22-WT.mock	1.17494e-08	-1.02964
AT5G18475	WT.flg22-WT.mock	1.13528e-06	-1.03071
AT5G18760	WT.flg22-WT.mock	3.55175e-09	-1.21289
AT5G18930	WT.flg22-WT.mock	1.80719e-06	-1.75712
AT5G19060	WT.flg22-WT.mock	1.06491e-05	-1.45342
AT5G19090	WT.flg22-WT.mock	2.7625e-06	-1.47931
AT5G19190	WT.flg22-WT.mock	1.23518e-09	-3.12131
AT5G19200	WT.flg22-WT.mock	7.91113e-10	-1.62696
AT5G19210	WT.flg22-WT.mock	1.50883e-07	-1.20782
AT5G19670	WT.flg22-WT.mock	5.46784e-07	-1.14985
AT5G20110	WT.flg22-WT.mock	3.2381e-07	-2.50224
AT5G20450	WT.flg22-WT.mock	0.00495255	-1.23679
AT5G20630	WT.flg22-WT.mock	0.000573408	-1.07937
AT5G20935	WT.flg22-WT.mock	1.55372e-07	-1.85772
AT5G21222	WT.flg22-WT.mock	3.06594e-07	-1.01182
AT5G22310	WT.flg22-WT.mock	2.04575e-09	-2.25556
AT5G22460	WT.flg22-WT.mock	2.29592e-07	-1.25216
AT5G22500	WT.flg22-WT.mock	8.46061e-07	-1.53171
AT5G23210	WT.flg22-WT.mock	1.39552e-08	-1.28306
AT5G23280	WT.flg22-WT.mock	2.75466e-10	-1.88009
AT5G23320	WT.flg22-WT.mock	0.000226693	-1.19825
AT5G23660	WT.flg22-WT.mock	4.55122e-05	-1.22362
AT5G23870	WT.flg22-WT.mock	8.41584e-10	-1.99638
AT5G23920	WT.flg22-WT.mock	1.10183e-09	-1.28077
AT5G23955	WT.flg22-WT.mock	0.005247	-3.60967
AT5G24000	WT.flg22-WT.mock	1.36297e-07	-1.0454
AT5G24010	WT.flg22-WT.mock	3.50743e-09	-1.75426
AT5G24330	WT.flg22-WT.mock	4.92616e-07	-1.46643
AT5G24490	WT.flg22-WT.mock	9.36006e-06	-1.20228
AT5G24570	WT.flg22-WT.mock	3.34069e-11	-2.12789
AT5G24580	WT.flg22-WT.mock	5.10502e-05	-1.24176
AT5G24660	WT.flg22-WT.mock	0.000318376	-1.58004
AT5G25130	WT.flg22-WT.mock	1.75444e-05	-2.41374
AT5G25190	WT.flg22-WT.mock	5.85063e-10	-2.78294
AT5G25210	WT.flg22-WT.mock	8.51227e-08	-1.65175
AT5G25220	WT.flg22-WT.mock	5.78695e-09	-1.35536
AT5G25630	WT.flg22-WT.mock	7.75233e-09	-1.49597
AT5G25840	WT.flg22-WT.mock	2.5704e-09	-2.041
AT5G27240	WT.flg22-WT.mock	0.000698175	-1.06396
AT5G27240-AT5G27250	WT.flg22-WT.mock	0.00152939	-1.07357
AT5G27300	WT.flg22-WT.mock	1.24954e-08	-1.41201
AT5G27320	WT.flg22-WT.mock	1.25422e-09	-1.32295
AT5G27730	WT.flg22-WT.mock	3.90749e-05	-1.22358
AT5G28030	WT.flg22-WT.mock	3.32449e-09	-2.45048
AT5G28300	WT.flg22-WT.mock	3.85677e-06	-2.91437
AT5G28913	WT.flg22-WT.mock	2.27291e-05	-1.01761
AT5G33280	WT.flg22-WT.mock	1.14762e-07	-1.27462
AT5G35480	WT.flg22-WT.mock	7.42521e-07	-1.69096
AT5G35490	WT.flg22-WT.mock	3.82146e-07	-1.26391
AT5G35670	WT.flg22-WT.mock	1.44032e-05	-1.03529
AT5G35750	WT.flg22-WT.mock	1.51315e-10	-1.50595
AT5G35777	WT.flg22-WT.mock	0.00330206	-1.60893
AT5G35790	WT.flg22-WT.mock	1.84496e-08	-1.28828
AT5G36120	WT.flg22-WT.mock	1.24179e-08	-1.31228
AT5G37072	WT.flg22-WT.mock	0.000128887	-1.34382
AT5G37410	WT.flg22-WT.mock	7.39879e-06	-1.06901
AT5G38140	WT.flg22-WT.mock	6.59733e-05	-1.03914
AT5G38150	WT.flg22-WT.mock	1.87028e-06	-1.0071
AT5G38860	WT.flg22-WT.mock	3.73804e-07	-2.82521
AT5G39080	WT.flg22-WT.mock	2.67767e-09	-2.69092
AT5G39210	WT.flg22-WT.mock	2.90565e-07	-1.07095
AT5G39530	WT.flg22-WT.mock	0.00471948	-1.09916
AT5G39530-AT5G39535	WT.flg22-WT.mock	3.86199e-08	-1.48541
AT5G39610	WT.flg22-WT.mock	5.14664e-09	-1.70383
AT5G40380	WT.flg22-WT.mock	1.0085e-10	-1.82752
AT5G40830	WT.flg22-WT.mock	1.55372e-07	-1.0965
AT5G40890	WT.flg22-WT.mock	1.86651e-08	-1.05311
AT5G40942	WT.flg22-WT.mock	1.14788e-06	-1.54098
AT5G41400	WT.flg22-WT.mock	4.95772e-06	-1.24597
AT5G41761	WT.flg22-WT.mock	1.06656e-05	-1.76411
AT5G41920	WT.flg22-WT.mock	3.34652e-09	-1.9401
AT5G42680	WT.flg22-WT.mock	2.72551e-09	-1.39936
AT5G42750	WT.flg22-WT.mock	6.69562e-06	-3.12257
AT5G42760	WT.flg22-WT.mock	5.1061e-06	-1.68685
AT5G43155-AT5G43160	WT.flg22-WT.mock	2.11769e-07	-1.92249
AT5G43270	WT.flg22-WT.mock	2.46926e-11	-2.01233
AT5G43290	WT.flg22-WT.mock	6.13755e-07	-2.37503
AT5G43700	WT.flg22-WT.mock	1.19633e-08	-1.19395
AT5G43860	WT.flg22-WT.mock	1.87969e-05	-1.6919
AT5G43870	WT.flg22-WT.mock	1.28664e-09	-2.0756
AT5G43980	WT.flg22-WT.mock	2.19589e-06	-1.76979
AT5G44010	WT.flg22-WT.mock	7.65256e-08	-1.1414
AT5G44020	WT.flg22-WT.mock	1.24183e-11	-1.90501
AT5G44130	WT.flg22-WT.mock	1.82565e-09	-1.63618
AT5G44190	WT.flg22-WT.mock	5.64263e-13	-3.03399
AT5G44210	WT.flg22-WT.mock	7.10351e-05	-1.0723
AT5G44250	WT.flg22-WT.mock	1.89031e-10	-1.3368
AT5G44260	WT.flg22-WT.mock	4.96013e-10	-2.6208
AT5G44280	WT.flg22-WT.mock	8.2463e-09	-1.05913
AT5G44490	WT.flg22-WT.mock	1.20394e-06	-1.8163
AT5G44660	WT.flg22-WT.mock	1.11248e-06	-1.28118
AT5G44670	WT.flg22-WT.mock	1.57067e-06	-1.22681
AT5G44680	WT.flg22-WT.mock	3.40649e-13	-4.09134
AT5G44930	WT.flg22-WT.mock	2.7625e-06	-1.65826
AT5G45150	WT.flg22-WT.mock	0.00026584	-1.20718
AT5G45610	WT.flg22-WT.mock	8.0421e-08	-1.10931
AT5G45720	WT.flg22-WT.mock	0.000159377	-2.02749
AT5G45820	WT.flg22-WT.mock	5.52544e-07	-4.32536
AT5G45940	WT.flg22-WT.mock	1.4794e-08	-1.24646
AT5G45950	WT.flg22-WT.mock	8.14031e-09	-1.4852
AT5G46270	WT.flg22-WT.mock	1.096e-09	-1.52162
AT5G46370	WT.flg22-WT.mock	0.000509091	-1.87648
AT5G46570	WT.flg22-WT.mock	2.07121e-09	-1.17689
AT5G46690	WT.flg22-WT.mock	2.9238e-08	-1.96675
AT5G47330	WT.flg22-WT.mock	7.25392e-05	-2.12088
AT5G47370	WT.flg22-WT.mock	8.60276e-11	-2.01938
AT5G47380	WT.flg22-WT.mock	5.32578e-08	-1.31253
AT5G47550	WT.flg22-WT.mock	5.15437e-07	-1.12388
AT5G47560	WT.flg22-WT.mock	1.12039e-09	-1.93831
AT5G47610	WT.flg22-WT.mock	3.24755e-07	-2.86154
AT5G47800	WT.flg22-WT.mock	1.65697e-07	-1.3072
AT5G48490	WT.flg22-WT.mock	9.24243e-09	-1.67429
AT5G48730	WT.flg22-WT.mock	2.93494e-09	-1.70016
AT5G48900	WT.flg22-WT.mock	5.74051e-08	-1.05823
AT5G48910	WT.flg22-WT.mock	3.87646e-09	-1.35263
AT5G48990	WT.flg22-WT.mock	3.33638e-08	-1.1998
AT5G49170	WT.flg22-WT.mock	4.22522e-08	-2.65988
AT5G49330	WT.flg22-WT.mock	3.70257e-05	-3.01515
AT5G49360	WT.flg22-WT.mock	1.74467e-07	-2.72573
AT5G49390	WT.flg22-WT.mock	1.97168e-06	-1.35411
AT5G49560	WT.flg22-WT.mock	2.61986e-09	-1.24142
AT5G49730	WT.flg22-WT.mock	2.37411e-09	-3.44335
AT5G49740	WT.flg22-WT.mock	5.5922e-10	-2.23141
AT5G49960	WT.flg22-WT.mock	2.79762e-09	-1.42596
AT5G50160	WT.flg22-WT.mock	3.022e-08	-2.19406
AT5G50170	WT.flg22-WT.mock	1.16882e-06	-1.02665
AT5G50335	WT.flg22-WT.mock	4.91218e-08	-2.62451
AT5G50420	WT.flg22-WT.mock	2.09501e-09	-1.0603
AT5G50915	WT.flg22-WT.mock	2.50406e-05	-1.0124
AT5G50970	WT.flg22-WT.mock	0.00812298	-1.3385
AT5G51350	WT.flg22-WT.mock	1.08471e-07	-1.13655
AT5G51550	WT.flg22-WT.mock	1.97733e-10	-1.84593
AT5G51670	WT.flg22-WT.mock	3.60816e-07	-1.68159
AT5G51770	WT.flg22-WT.mock	1.92087e-06	-1.06193
AT5G51810	WT.flg22-WT.mock	0.00115778	-1.25709
AT5G51910	WT.flg22-WT.mock	6.0801e-05	-1.05729
AT5G52010	WT.flg22-WT.mock	1.04005e-10	-1.3653
AT5G52100	WT.flg22-WT.mock	4.39802e-09	-1.34276
AT5G52280	WT.flg22-WT.mock	1.04854e-11	-1.4001
AT5G52420	WT.flg22-WT.mock	1.44568e-06	-1.03966
AT5G52780	WT.flg22-WT.mock	4.29364e-09	-1.59277
AT5G52900	WT.flg22-WT.mock	1.5631e-06	-1.51868
AT5G52910	WT.flg22-WT.mock	3.50073e-06	-1.0921
AT5G53020	WT.flg22-WT.mock	6.68989e-09	-1.60635
AT5G53080	WT.flg22-WT.mock	9.86541e-05	-1.86819
AT5G53160	WT.flg22-WT.mock	1.44278e-12	-1.40369
AT5G53210	WT.flg22-WT.mock	8.12064e-07	-1.73669
AT5G53220	WT.flg22-WT.mock	1.47522e-07	-1.1792
AT5G53420	WT.flg22-WT.mock	1.23038e-06	-1.73546
AT5G53430	WT.flg22-WT.mock	1.14435e-09	-1.10996
AT5G53486	WT.flg22-WT.mock	4.6399e-07	-1.22531
AT5G53880	WT.flg22-WT.mock	1.16151e-09	-1.35809
AT5G53980	WT.flg22-WT.mock	6.13151e-05	-1.48796
AT5G54190	WT.flg22-WT.mock	7.09929e-05	-1.7154
AT5G54630	WT.flg22-WT.mock	2.13873e-08	-1.67256
AT5G55580	WT.flg22-WT.mock	1.90037e-10	-1.41862
AT5G55620	WT.flg22-WT.mock	2.55634e-11	-2.55691
AT5G55740	WT.flg22-WT.mock	5.69006e-11	-1.7834
AT5G55840	WT.flg22-WT.mock	8.00788e-10	-1.41472
AT5G55900	WT.flg22-WT.mock	1.89017e-06	-1.06672
AT5G56040	WT.flg22-WT.mock	3.55405e-11	-2.46305
AT5G56220	WT.flg22-WT.mock	2.32084e-07	-1.15039
AT5G56300	WT.flg22-WT.mock	5.9806e-08	-2.86642
AT5G56850	WT.flg22-WT.mock	1.41251e-10	-1.68646
AT5G56860	WT.flg22-WT.mock	1.49901e-09	-2.42304
AT5G56890	WT.flg22-WT.mock	1.25151e-05	-1.04298
AT5G57030	WT.flg22-WT.mock	0.000569723	-1.90002
AT5G57140	WT.flg22-WT.mock	0.00363077	-1.54751
AT5G57180	WT.flg22-WT.mock	4.5599e-10	-2.7218
AT5G57270	WT.flg22-WT.mock	7.43824e-08	-1.0187
AT5G57340	WT.flg22-WT.mock	1.61942e-08	-1.37509
AT5G57540	WT.flg22-WT.mock	0.000141415	-2.22394
AT5G57760	WT.flg22-WT.mock	7.29212e-09	-4.25159
AT5G57780	WT.flg22-WT.mock	1.26044e-05	-2.52517
AT5G57785	WT.flg22-WT.mock	2.40921e-05	-1.44905
AT5G57790	WT.flg22-WT.mock	5.19536e-05	-1.02211
AT5G57930	WT.flg22-WT.mock	4.46858e-07	-1.80565
AT5G58480	WT.flg22-WT.mock	1.06064e-07	-1.09591
AT5G58570	WT.flg22-WT.mock	1.15104e-06	-2.29855
AT5G58580	WT.flg22-WT.mock	9.07426e-07	-1.07886
AT5G58660	WT.flg22-WT.mock	2.60564e-06	-1.23384
AT5G58770	WT.flg22-WT.mock	3.16064e-06	-1.19726
AT5G58900	WT.flg22-WT.mock	1.33482e-11	-2.31738
AT5G58960	WT.flg22-WT.mock	4.54196e-10	-1.26413
AT5G59020	WT.flg22-WT.mock	3.77043e-07	-1.45763
AT5G59470	WT.flg22-WT.mock	1.97499e-06	-1.06821
AT5G59900	WT.flg22-WT.mock	1.02928e-06	-1.2898
AT5G60030	WT.flg22-WT.mock	0.000242402	-1.10541
AT5G60050	WT.flg22-WT.mock	1.12725e-06	-1.16301
AT5G60400	WT.flg22-WT.mock	4.52863e-09	-1.22127
AT5G60850	WT.flg22-WT.mock	6.3324e-12	-2.08048
AT5G60880	WT.flg22-WT.mock	8.62693e-07	-2.34013
AT5G61270	WT.flg22-WT.mock	1.23192e-07	-1.22374
AT5G61300	WT.flg22-WT.mock	2.62068e-07	-1.36589
AT5G61570	WT.flg22-WT.mock	1.81284e-07	-1.40448
AT5G61590	WT.flg22-WT.mock	6.21981e-09	-1.31446
AT5G61930	WT.flg22-WT.mock	6.10743e-08	-1.04513
AT5G62100	WT.flg22-WT.mock	6.81674e-10	-2.77386
AT5G62140	WT.flg22-WT.mock	2.49703e-08	-1.51456
AT5G62280	WT.flg22-WT.mock	1.13945e-11	-3.64081
AT5G62430	WT.flg22-WT.mock	5.00014e-07	-1.29355
AT5G62730	WT.flg22-WT.mock	1.11829e-05	-5.29013
AT5G62900	WT.flg22-WT.mock	1.55372e-07	-1.2029
AT5G62920	WT.flg22-WT.mock	5.12924e-08	-1.33241
AT5G63180	WT.flg22-WT.mock	1.50725e-09	-1.51213
AT5G63480	WT.flg22-WT.mock	2.8975e-06	-1.1292
AT5G63530	WT.flg22-WT.mock	6.21583e-07	-2.04634
AT5G64330	WT.flg22-WT.mock	5.612e-11	-1.58123
AT5G64380	WT.flg22-WT.mock	2.6507e-09	-1.51483
AT5G64480	WT.flg22-WT.mock	1.01443e-10	-1.12036
AT5G64560	WT.flg22-WT.mock	1.11487e-09	-1.19446
AT5G64570	WT.flg22-WT.mock	8.34699e-10	-1.82845
AT5G64620	WT.flg22-WT.mock	3.06054e-09	-1.76645
AT5G64630	WT.flg22-WT.mock	1.48194e-07	-1.39276
AT5G65030	WT.flg22-WT.mock	0.000337103	-1.09034
AT5G65310	WT.flg22-WT.mock	1.08111e-08	-1.3267
AT5G65390	WT.flg22-WT.mock	5.13213e-06	-1.72575
AT5G65470	WT.flg22-WT.mock	3.24733e-09	-1.146
AT5G65590	WT.flg22-WT.mock	3.47346e-06	-1.11185
AT5G65613	WT.flg22-WT.mock	7.5761e-11	-2.67545
AT5G65640	WT.flg22-WT.mock	7.75852e-10	-1.65092
AT5G65710	WT.flg22-WT.mock	7.86271e-06	-1.81054
AT5G65730	WT.flg22-WT.mock	2.95072e-11	-3.02502
AT5G65740	WT.flg22-WT.mock	4.323e-09	-1.02742
AT5G65760	WT.flg22-WT.mock	0.00111053	-1.08741
AT5G65830	WT.flg22-WT.mock	2.86335e-06	-1.05474
AT5G66160	WT.flg22-WT.mock	0.0042413	-1.17013
AT5G66350	WT.flg22-WT.mock	4.68162e-08	-2.23668
AT5G66520	WT.flg22-WT.mock	2.53369e-06	-1.74741
AT5G66580	WT.flg22-WT.mock	4.80661e-06	-1.66601
AT5G66590	WT.flg22-WT.mock	8.545e-07	-1.05366
AT5G66770	WT.flg22-WT.mock	1.1903e-06	-1.11636
AT5G67070	WT.flg22-WT.mock	2.38233e-09	-1.04046
AT5G67150	WT.flg22-WT.mock	1.59164e-09	-1.491
AT5G67160	WT.flg22-WT.mock	3.77493e-06	-1.15699
AT5G67200	WT.flg22-WT.mock	2.85515e-09	-1.63593
AT5G67280	WT.flg22-WT.mock	0.000366743	-1.88909
AT5G67385	WT.flg22-WT.mock	9.02844e-08	-1.1266
AT5G67470	WT.flg22-WT.mock	3.49751e-08	-1.06077
AT5G67480	WT.flg22-WT.mock	1.47574e-11	-2.0532
AT5G67570	WT.flg22-WT.mock	2.79922e-07	-1.03306
G11212	WT.flg22-WT.mock	0.00481987	-1.41662
G13110	WT.flg22-WT.mock	1.42567e-06	-2.24274
G13190	WT.flg22-WT.mock	0.00494836	-1.57474
G13222	WT.flg22-WT.mock	0.00363227	-1.58996
G14362	WT.flg22-WT.mock	0.000170137	-2.87479
G14443	WT.flg22-WT.mock	0.000193698	-1.21723
G14670	WT.flg22-WT.mock	0.00201712	-2.46565
G16377	WT.flg22-WT.mock	0.00516008	-3.33893
G17248	WT.flg22-WT.mock	0.000320444	-5.96153
G18044	WT.flg22-WT.mock	0.00860059	-1.24455
G20566	WT.flg22-WT.mock	0.00140473	-4.92093
G20567	WT.flg22-WT.mock	0.00132342	-4.91165
G20568	WT.flg22-WT.mock	0.000594011	-5.21305
G21733	WT.flg22-WT.mock	0.00845511	-1.91106
G21981	WT.flg22-WT.mock	0.00111121	-2.75902
G23623	WT.flg22-WT.mock	0.00101385	-3.03091
G23743	WT.flg22-WT.mock	0.00653007	-2.62059
G26077	WT.flg22-WT.mock	3.68015e-05	-1.41759
G26228	WT.flg22-WT.mock	0.00766404	-2.31208
G2776	WT.flg22-WT.mock	0.0035534	-2.18933
G29507	WT.flg22-WT.mock	0.00700584	-1.164
G32727	WT.flg22-WT.mock	1.42147e-06	-2.6604
G3303	WT.flg22-WT.mock	0.00171821	-2.63438
G37590	WT.flg22-WT.mock	0.00750626	-1.11646
G514	WT.flg22-WT.mock	0.00148713	-3.08501
G8936	WT.flg22-WT.mock	0.000145368	-2.09047
G9660	WT.flg22-WT.mock	0.00110448	-4.96228

## Sheet: Table S2c
Table S2c. List of up-regulated differentially expressed genes (DEGs) between mock and flg22 treated cpl3-3 seedlings.
target	contrast	adj.pval	log2FC
AT1G01120	cpl3.flg22-cpl3.mock	5.76083e-09	1.32512
AT1G01140	cpl3.flg22-cpl3.mock	3.56967e-09	1.00652
AT1G01180	cpl3.flg22-cpl3.mock	6.17258e-11	1.83484
AT1G01225	cpl3.flg22-cpl3.mock	3.90915e-09	1.16439
AT1G01260	cpl3.flg22-cpl3.mock	2.87822e-12	2.54548
AT1G01340	cpl3.flg22-cpl3.mock	3.50005e-14	3.12717
AT1G01440	cpl3.flg22-cpl3.mock	1.78024e-10	1.16313
AT1G01480	cpl3.flg22-cpl3.mock	3.90195e-12	5.46409
AT1G01550	cpl3.flg22-cpl3.mock	6.24387e-13	1.51076
AT1G01560	cpl3.flg22-cpl3.mock	6.52443e-15	6.93115
AT1G02120	cpl3.flg22-cpl3.mock	5.84747e-12	1.26625
AT1G02170	cpl3.flg22-cpl3.mock	4.97622e-12	2.56487
AT1G02360	cpl3.flg22-cpl3.mock	2.09171e-16	5.53333
AT1G02390	cpl3.flg22-cpl3.mock	3.83069e-06	1.34266
AT1G02400	cpl3.flg22-cpl3.mock	9.08999e-13	4.69097
AT1G02410	cpl3.flg22-cpl3.mock	1.77175e-10	1.04538
AT1G02430-AT1G04117	cpl3.flg22-cpl3.mock	0.000604292	1.76138
AT1G02440	cpl3.flg22-cpl3.mock	2.73276e-08	3.39395
AT1G02450	cpl3.flg22-cpl3.mock	1.6397e-05	4.31607
AT1G02880	cpl3.flg22-cpl3.mock	3.65436e-14	2.94345
AT1G02920	cpl3.flg22-cpl3.mock	3.6592e-14	3.56298
AT1G02930	cpl3.flg22-cpl3.mock	2.85745e-13	2.8971
AT1G02940	cpl3.flg22-cpl3.mock	2.09375e-06	3.48337
AT1G03060	cpl3.flg22-cpl3.mock	1.40856e-08	1.07194
AT1G03220	cpl3.flg22-cpl3.mock	7.1732e-14	3.48024
AT1G03230	cpl3.flg22-cpl3.mock	9.79956e-14	3.66377
AT1G03370	cpl3.flg22-cpl3.mock	1.59368e-15	3.64911
AT1G03610	cpl3.flg22-cpl3.mock	4.65743e-11	1.63281
AT1G03660	cpl3.flg22-cpl3.mock	4.08769e-06	2.21054
AT1G03730	cpl3.flg22-cpl3.mock	4.09011e-12	2.15266
AT1G03740	cpl3.flg22-cpl3.mock	9.74171e-15	3.50484
AT1G03905	cpl3.flg22-cpl3.mock	1.26275e-12	2.89922
AT1G03980	cpl3.flg22-cpl3.mock	9.26157e-09	1.59268
AT1G04100	cpl3.flg22-cpl3.mock	2.93991e-12	2.70215
AT1G04105	cpl3.flg22-cpl3.mock	0.000231403	6.82649
AT1G04200	cpl3.flg22-cpl3.mock	8.09107e-09	1.09426
AT1G04360	cpl3.flg22-cpl3.mock	1.71177e-13	2.30041
AT1G04370	cpl3.flg22-cpl3.mock	3.48689e-08	3.79681
AT1G04490	cpl3.flg22-cpl3.mock	5.56627e-05	1.32299
AT1G04540	cpl3.flg22-cpl3.mock	2.2051e-07	3.92354
AT1G05000	cpl3.flg22-cpl3.mock	2.8588e-09	1.39628
AT1G05020	cpl3.flg22-cpl3.mock	8.39948e-07	1.99722
AT1G05300	cpl3.flg22-cpl3.mock	4.61023e-11	3.20924
AT1G05333-AT1G17820	cpl3.flg22-cpl3.mock	0.000151958	1.24203
AT1G05340	cpl3.flg22-cpl3.mock	1.31005e-11	3.19355
AT1G05370	cpl3.flg22-cpl3.mock	4.29986e-08	1.59072
AT1G05575	cpl3.flg22-cpl3.mock	3.86625e-12	5.51104
AT1G05630	cpl3.flg22-cpl3.mock	2.55565e-11	1.67959
AT1G05670	cpl3.flg22-cpl3.mock	5.92074e-08	1.31115
AT1G05675	cpl3.flg22-cpl3.mock	2.16036e-16	7.15099
AT1G05700	cpl3.flg22-cpl3.mock	2.34344e-08	1.58379
AT1G05710	cpl3.flg22-cpl3.mock	2.41648e-09	1.07495
AT1G05880	cpl3.flg22-cpl3.mock	0.000140609	2.03358
AT1G05880-AT1G05890	cpl3.flg22-cpl3.mock	1.84993e-05	2.89532
AT1G06050	cpl3.flg22-cpl3.mock	2.12008e-09	1.16374
AT1G06130	cpl3.flg22-cpl3.mock	4.00021e-10	1.30284
AT1G06135	cpl3.flg22-cpl3.mock	1.74608e-07	10.1298
AT1G06137	cpl3.flg22-cpl3.mock	1.37063e-05	9.41626
AT1G06140	cpl3.flg22-cpl3.mock	4.97448e-10	1.88802
AT1G06153	cpl3.flg22-cpl3.mock	0.00252518	3.34551
AT1G06630-AT1G06640	cpl3.flg22-cpl3.mock	0.00144152	1.3237
AT1G06800	cpl3.flg22-cpl3.mock	2.68514e-11	1.81201
AT1G06830	cpl3.flg22-cpl3.mock	1.1635e-10	2.41888
AT1G06840	cpl3.flg22-cpl3.mock	7.18307e-13	2.15312
AT1G06877	cpl3.flg22-cpl3.mock	4.51192e-07	1.49397
AT1G06983	cpl3.flg22-cpl3.mock	9.62555e-11	5.33757
AT1G07000	cpl3.flg22-cpl3.mock	3.78436e-16	4.38898
AT1G07020	cpl3.flg22-cpl3.mock	4.74735e-09	1.02515
AT1G07128	cpl3.flg22-cpl3.mock	9.86195e-12	3.05726
AT1G07130	cpl3.flg22-cpl3.mock	1.12861e-07	2.71496
AT1G07135	cpl3.flg22-cpl3.mock	4.16862e-13	5.99242
AT1G07150	cpl3.flg22-cpl3.mock	0.00732665	1.515
AT1G07160	cpl3.flg22-cpl3.mock	2.10526e-15	8.96727
AT1G07220	cpl3.flg22-cpl3.mock	8.34061e-13	1.529
AT1G07240	cpl3.flg22-cpl3.mock	5.14411e-12	1.77914
AT1G07243-AT1G44100	cpl3.flg22-cpl3.mock	3.33129e-11	1.41601
AT1G07300-AT1G07310	cpl3.flg22-cpl3.mock	0.00324747	1.02228
AT1G07520	cpl3.flg22-cpl3.mock	2.50753e-12	1.85531
AT1G07620	cpl3.flg22-cpl3.mock	3.6592e-14	2.99116
AT1G07630	cpl3.flg22-cpl3.mock	4.4931e-11	2.26609
AT1G07650	cpl3.flg22-cpl3.mock	1.27637e-10	1.22654
AT1G07660	cpl3.flg22-cpl3.mock	4.98518e-11	1.64614
AT1G07890	cpl3.flg22-cpl3.mock	5.95613e-09	1.49011
AT1G08050	cpl3.flg22-cpl3.mock	1.02533e-12	3.25093
AT1G08250	cpl3.flg22-cpl3.mock	3.02582e-07	1.02945
AT1G08315	cpl3.flg22-cpl3.mock	4.7102e-14	2.519
AT1G08350	cpl3.flg22-cpl3.mock	9.56659e-12	1.21449
AT1G08450	cpl3.flg22-cpl3.mock	6.33089e-14	2.44055
AT1G08630	cpl3.flg22-cpl3.mock	0.000334868	1.16973
AT1G08830	cpl3.flg22-cpl3.mock	5.54414e-10	1.78674
AT1G08860	cpl3.flg22-cpl3.mock	1.49823e-12	4.89784
AT1G08865	cpl3.flg22-cpl3.mock	0.000346936	1.122
AT1G08900	cpl3.flg22-cpl3.mock	2.78081e-07	1.16148
AT1G08930	cpl3.flg22-cpl3.mock	6.90102e-14	2.89673
AT1G08940	cpl3.flg22-cpl3.mock	1.1144e-13	3.61131
AT1G08943	cpl3.flg22-cpl3.mock	0.000373372	5.54284
AT1G08943-AT1G67481	cpl3.flg22-cpl3.mock	0.00024985	2.92694
AT1G08973	cpl3.flg22-cpl3.mock	0.000539754	1.36584
AT1G09070	cpl3.flg22-cpl3.mock	1.05365e-11	2.396
AT1G09080	cpl3.flg22-cpl3.mock	0.00031253	1.22481
AT1G09085	cpl3.flg22-cpl3.mock	0.00324577	1.53037
AT1G09455-AT1G42470	cpl3.flg22-cpl3.mock	2.74303e-06	1.10466
AT1G09480	cpl3.flg22-cpl3.mock	3.30926e-07	1.35673
AT1G09560	cpl3.flg22-cpl3.mock	5.75658e-09	1.3516
AT1G09575	cpl3.flg22-cpl3.mock	1.57907e-09	1.355
AT1G09605	cpl3.flg22-cpl3.mock	1.48535e-05	1.97407
AT1G09630	cpl3.flg22-cpl3.mock	5.93374e-13	1.93453
AT1G09645	cpl3.flg22-cpl3.mock	1.39309e-09	1.19965
AT1G09745	cpl3.flg22-cpl3.mock	1.8945e-07	4.82293
AT1G09925	cpl3.flg22-cpl3.mock	1.47722e-07	1.07792
AT1G09932	cpl3.flg22-cpl3.mock	3.50058e-14	3.54796
AT1G09940	cpl3.flg22-cpl3.mock	5.13704e-18	4.73431
AT1G09950	cpl3.flg22-cpl3.mock	5.65523e-05	1.54203
AT1G09970	cpl3.flg22-cpl3.mock	1.83742e-12	1.82668
AT1G09985	cpl3.flg22-cpl3.mock	1.99836e-06	1.97667
AT1G10040	cpl3.flg22-cpl3.mock	7.91811e-13	3.55333
AT1G10050	cpl3.flg22-cpl3.mock	1.60258e-14	2.35062
AT1G10140	cpl3.flg22-cpl3.mock	3.21787e-08	1.58329
AT1G10150	cpl3.flg22-cpl3.mock	5.66022e-08	1.08765
AT1G10340	cpl3.flg22-cpl3.mock	6.07139e-12	3.02258
AT1G10410	cpl3.flg22-cpl3.mock	4.45067e-12	1.41624
AT1G10417	cpl3.flg22-cpl3.mock	1.08534e-13	4.45579
AT1G10480	cpl3.flg22-cpl3.mock	1.01785e-06	1.36329
AT1G10560	cpl3.flg22-cpl3.mock	1.90111e-08	1.40368
AT1G10650	cpl3.flg22-cpl3.mock	1.04335e-14	2.00493
AT1G10700	cpl3.flg22-cpl3.mock	9.9488e-14	2.29126
AT1G10990	cpl3.flg22-cpl3.mock	3.09385e-11	2.40508
AT1G11100	cpl3.flg22-cpl3.mock	1.59712e-10	1.32347
AT1G11200	cpl3.flg22-cpl3.mock	2.83187e-13	2.96125
AT1G11210	cpl3.flg22-cpl3.mock	5.77129e-09	2.88483
AT1G11300	cpl3.flg22-cpl3.mock	1.68066e-11	2.91597
AT1G11310	cpl3.flg22-cpl3.mock	8.83381e-16	3.52433
AT1G11540	cpl3.flg22-cpl3.mock	1.24282e-08	1.52853
AT1G11925	cpl3.flg22-cpl3.mock	3.18608e-06	5.38961
AT1G11960	cpl3.flg22-cpl3.mock	9.36801e-11	1.4876
AT1G12200	cpl3.flg22-cpl3.mock	5.4753e-09	1.63607
AT1G12290	cpl3.flg22-cpl3.mock	9.75072e-08	1.36085
AT1G12360	cpl3.flg22-cpl3.mock	2.65047e-13	2.32248
AT1G12580	cpl3.flg22-cpl3.mock	1.07764e-11	1.00028
AT1G12760	cpl3.flg22-cpl3.mock	1.26275e-12	1.51493
AT1G12880	cpl3.flg22-cpl3.mock	1.84843e-11	2.16674
AT1G13000	cpl3.flg22-cpl3.mock	1.26042e-13	1.52578
AT1G13100	cpl3.flg22-cpl3.mock	1.18233e-09	1.10718
AT1G13110	cpl3.flg22-cpl3.mock	1.77175e-10	2.78283
AT1G13180	cpl3.flg22-cpl3.mock	1.38528e-10	1.01493
AT1G13210	cpl3.flg22-cpl3.mock	1.587e-16	4.71705
AT1G13340	cpl3.flg22-cpl3.mock	1.27175e-12	3.90932
AT1G13360	cpl3.flg22-cpl3.mock	1.67941e-07	1.01722
AT1G13390	cpl3.flg22-cpl3.mock	1.44277e-09	1.62523
AT1G13470	cpl3.flg22-cpl3.mock	5.78388e-07	2.78687
AT1G13480	cpl3.flg22-cpl3.mock	9.80833e-15	4.42812
AT1G13510	cpl3.flg22-cpl3.mock	1.2231e-07	1.59168
AT1G13520	cpl3.flg22-cpl3.mock	6.94851e-11	6.17642
AT1G13530	cpl3.flg22-cpl3.mock	3.5028e-10	2.04243
AT1G13540	cpl3.flg22-cpl3.mock	9.93955e-11	3.09219
AT1G13550	cpl3.flg22-cpl3.mock	8.33003e-12	5.02742
AT1G13590	cpl3.flg22-cpl3.mock	1.83691e-06	1.08991
AT1G14000	cpl3.flg22-cpl3.mock	5.17006e-13	1.15771
AT1G14040	cpl3.flg22-cpl3.mock	4.9335e-15	3.38269
AT1G14170	cpl3.flg22-cpl3.mock	1.40391e-10	1.41995
AT1G14200	cpl3.flg22-cpl3.mock	9.82024e-06	1.0164
AT1G14260	cpl3.flg22-cpl3.mock	6.40061e-12	4.40894
AT1G14330	cpl3.flg22-cpl3.mock	2.28927e-13	1.85091
AT1G14370	cpl3.flg22-cpl3.mock	3.88182e-16	3.77831
AT1G14480	cpl3.flg22-cpl3.mock	5.16007e-11	2.24261
AT1G14540	cpl3.flg22-cpl3.mock	1.76719e-15	9.91391
AT1G14550	cpl3.flg22-cpl3.mock	3.38427e-09	8.13753
AT1G14640-AT1G14642	cpl3.flg22-cpl3.mock	5.99279e-13	3.46925
AT1G14730	cpl3.flg22-cpl3.mock	1.12583e-09	1.80482
AT1G14740	cpl3.flg22-cpl3.mock	7.15492e-13	1.89683
AT1G14870	cpl3.flg22-cpl3.mock	2.9131e-16	4.47599
AT1G15010	cpl3.flg22-cpl3.mock	8.99205e-06	1.87598
AT1G15030	cpl3.flg22-cpl3.mock	6.2101e-12	1.32528
AT1G15040	cpl3.flg22-cpl3.mock	6.04427e-05	1.24404
AT1G15415	cpl3.flg22-cpl3.mock	0.0096915	3.22494
AT1G15430	cpl3.flg22-cpl3.mock	4.00931e-13	2.96476
AT1G15520	cpl3.flg22-cpl3.mock	7.44917e-13	6.76845
AT1G15530	cpl3.flg22-cpl3.mock	1.26846e-14	3.44134
AT1G15625	cpl3.flg22-cpl3.mock	1.41932e-10	4.38805
AT1G15670	cpl3.flg22-cpl3.mock	1.17669e-08	1.4204
AT1G15800	cpl3.flg22-cpl3.mock	9.26714e-12	1.97404
AT1G15890	cpl3.flg22-cpl3.mock	7.55342e-14	3.30892
AT1G16080-AT1G16090	cpl3.flg22-cpl3.mock	1.40099e-11	4.01382
AT1G16090	cpl3.flg22-cpl3.mock	2.1879e-05	5.55386
AT1G16110	cpl3.flg22-cpl3.mock	1.48154e-12	2.76175
AT1G16130	cpl3.flg22-cpl3.mock	1.91539e-14	3.98835
AT1G16150	cpl3.flg22-cpl3.mock	3.51212e-13	6.45855
AT1G16160	cpl3.flg22-cpl3.mock	7.60843e-15	4.34791
AT1G16420	cpl3.flg22-cpl3.mock	1.60817e-14	6.81509
AT1G16640	cpl3.flg22-cpl3.mock	1.0187e-11	2.68545
AT1G16670	cpl3.flg22-cpl3.mock	7.40624e-16	3.75846
AT1G17060	cpl3.flg22-cpl3.mock	1.05733e-11	1.52133
AT1G17145-AT1G17147	cpl3.flg22-cpl3.mock	2.67533e-07	4.86843
AT1G17147	cpl3.flg22-cpl3.mock	1.37391e-13	7.41105
AT1G17240	cpl3.flg22-cpl3.mock	7.34262e-09	3.04568
AT1G17250	cpl3.flg22-cpl3.mock	5.44249e-10	2.55162
AT1G17290	cpl3.flg22-cpl3.mock	1.39671e-13	2.30716
AT1G17330	cpl3.flg22-cpl3.mock	6.87884e-11	2.07094
AT1G17340	cpl3.flg22-cpl3.mock	1.73749e-09	1.09545
AT1G17380	cpl3.flg22-cpl3.mock	3.87604e-09	4.64105
AT1G17420	cpl3.flg22-cpl3.mock	8.74914e-12	4.47473
AT1G17600	cpl3.flg22-cpl3.mock	2.03402e-10	2.31137
AT1G17750	cpl3.flg22-cpl3.mock	1.30983e-10	2.2362
AT1G17830	cpl3.flg22-cpl3.mock	8.31752e-12	1.68268
AT1G17860	cpl3.flg22-cpl3.mock	2.39598e-14	2.98573
AT1G18160	cpl3.flg22-cpl3.mock	1.76447e-11	1.11058
AT1G18200	cpl3.flg22-cpl3.mock	6.15666e-09	1.46089
AT1G18210	cpl3.flg22-cpl3.mock	1.56467e-11	1.71489
AT1G18300	cpl3.flg22-cpl3.mock	1.90842e-15	4.21674
AT1G18370	cpl3.flg22-cpl3.mock	5.57883e-10	1.18534
AT1G18382	cpl3.flg22-cpl3.mock	1.34752e-05	4.09325
AT1G18390	cpl3.flg22-cpl3.mock	4.32853e-15	4.50932
AT1G18570	cpl3.flg22-cpl3.mock	5.6024e-16	4.21605
AT1G18590	cpl3.flg22-cpl3.mock	6.93611e-10	1.03912
AT1G18740	cpl3.flg22-cpl3.mock	1.88394e-13	2.34312
AT1G18860	cpl3.flg22-cpl3.mock	5.30016e-08	1.41623
AT1G18890	cpl3.flg22-cpl3.mock	4.5011e-16	2.6465
AT1G18900	cpl3.flg22-cpl3.mock	1.2434e-12	1.99238
AT1G19020	cpl3.flg22-cpl3.mock	1.22454e-14	5.7251
AT1G19180	cpl3.flg22-cpl3.mock	2.83946e-13	3.91272
AT1G19180-AT1G19190	cpl3.flg22-cpl3.mock	5.84194e-08	1.4861
AT1G19240	cpl3.flg22-cpl3.mock	6.44669e-09	1.10233
AT1G19250	cpl3.flg22-cpl3.mock	3.86392e-06	1.52783
AT1G19270	cpl3.flg22-cpl3.mock	3.67372e-13	2.2029
AT1G19310	cpl3.flg22-cpl3.mock	4.17892e-13	3.02312
AT1G19320	cpl3.flg22-cpl3.mock	1.09303e-07	3.51956
AT1G19330	cpl3.flg22-cpl3.mock	1.46896e-10	1.49124
AT1G19380	cpl3.flg22-cpl3.mock	2.49244e-12	3.32998
AT1G19610	cpl3.flg22-cpl3.mock	1.27553e-06	2.38235
AT1G19670	cpl3.flg22-cpl3.mock	0.000578875	1.28382
AT1G19770	cpl3.flg22-cpl3.mock	2.60268e-15	3.35037
AT1G19840	cpl3.flg22-cpl3.mock	2.13198e-08	1.16152
AT1G19970	cpl3.flg22-cpl3.mock	2.97236e-08	1.00527
AT1G20310	cpl3.flg22-cpl3.mock	3.37361e-13	4.57008
AT1G20350	cpl3.flg22-cpl3.mock	3.89576e-09	1.63156
AT1G20510	cpl3.flg22-cpl3.mock	3.10329e-13	2.88379
AT1G20823	cpl3.flg22-cpl3.mock	9.74848e-11	1.96459
AT1G21010	cpl3.flg22-cpl3.mock	2.10526e-15	3.87984
AT1G21070	cpl3.flg22-cpl3.mock	1.34701e-10	1.06282
AT1G21080	cpl3.flg22-cpl3.mock	2.72085e-13	1.25203
AT1G21100	cpl3.flg22-cpl3.mock	5.34505e-14	4.69718
AT1G21110	cpl3.flg22-cpl3.mock	3.31876e-16	6.8257
AT1G21120	cpl3.flg22-cpl3.mock	2.9131e-16	7.72774
AT1G21130	cpl3.flg22-cpl3.mock	6.72742e-15	4.68507
AT1G21210	cpl3.flg22-cpl3.mock	2.03182e-06	1.00453
AT1G21230	cpl3.flg22-cpl3.mock	1.2682e-08	2.49917
AT1G21240	cpl3.flg22-cpl3.mock	1.62268e-06	2.9032
AT1G21326	cpl3.flg22-cpl3.mock	9.13727e-11	4.47125
AT1G21370	cpl3.flg22-cpl3.mock	7.35281e-11	1.21597
AT1G21380	cpl3.flg22-cpl3.mock	1.97107e-09	1.12143
AT1G21450	cpl3.flg22-cpl3.mock	3.61262e-14	2.26189
AT1G22070	cpl3.flg22-cpl3.mock	2.57188e-11	1.63001
AT1G22180	cpl3.flg22-cpl3.mock	1.85918e-12	2.20167
AT1G22280	cpl3.flg22-cpl3.mock	1.59042e-15	3.42914
AT1G22400	cpl3.flg22-cpl3.mock	8.5121e-10	2.39257
AT1G22403	cpl3.flg22-cpl3.mock	1.21625e-08	1.40533
AT1G22410	cpl3.flg22-cpl3.mock	2.73623e-12	1.84411
AT1G22510	cpl3.flg22-cpl3.mock	9.74072e-10	1.2044
AT1G22650	cpl3.flg22-cpl3.mock	1.92902e-12	2.71852
AT1G22810	cpl3.flg22-cpl3.mock	4.83029e-10	7.13113
AT1G22885	cpl3.flg22-cpl3.mock	4.1708e-10	1.26875
AT1G22890	cpl3.flg22-cpl3.mock	6.39409e-13	2.9038
AT1G23170	cpl3.flg22-cpl3.mock	7.59951e-10	1.26711
AT1G23200	cpl3.flg22-cpl3.mock	7.30223e-08	1.89376
AT1G23220	cpl3.flg22-cpl3.mock	3.39559e-10	1.10188
AT1G23550	cpl3.flg22-cpl3.mock	1.29939e-14	3.68162
AT1G23560	cpl3.flg22-cpl3.mock	4.67551e-11	1.65504
AT1G23710	cpl3.flg22-cpl3.mock	1.49182e-14	4.56384
AT1G23830-AT1G23840	cpl3.flg22-cpl3.mock	1.71624e-06	2.70879
AT1G23840	cpl3.flg22-cpl3.mock	0.00525247	8.11029
AT1G23850	cpl3.flg22-cpl3.mock	2.58504e-05	1.03822
AT1G24100	cpl3.flg22-cpl3.mock	3.68725e-12	1.65604
AT1G24140	cpl3.flg22-cpl3.mock	1.75044e-13	6.06053
AT1G24145	cpl3.flg22-cpl3.mock	6.42748e-16	5.75533
AT1G24147	cpl3.flg22-cpl3.mock	4.52849e-11	3.48104
AT1G24148	cpl3.flg22-cpl3.mock	2.38128e-10	1.68893
AT1G24150	cpl3.flg22-cpl3.mock	2.77365e-15	3.95182
AT1G24350	cpl3.flg22-cpl3.mock	1.39894e-10	1.12178
AT1G25220	cpl3.flg22-cpl3.mock	5.6993e-15	3.79419
AT1G25275	cpl3.flg22-cpl3.mock	6.67609e-09	1.66071
AT1G25277	cpl3.flg22-cpl3.mock	2.05893e-08	2.15209
AT1G25280	cpl3.flg22-cpl3.mock	1.30526e-11	1.1107
AT1G25370	cpl3.flg22-cpl3.mock	5.75168e-14	2.85159
AT1G25390	cpl3.flg22-cpl3.mock	5.52751e-15	3.79991
AT1G25400	cpl3.flg22-cpl3.mock	8.51975e-11	3.69835
AT1G25550	cpl3.flg22-cpl3.mock	1.90264e-09	1.36201
AT1G25682	cpl3.flg22-cpl3.mock	6.88742e-09	1.04318
AT1G26130	cpl3.flg22-cpl3.mock	1.62365e-08	1.01177
AT1G26380	cpl3.flg22-cpl3.mock	1.83501e-10	9.57548
AT1G26410	cpl3.flg22-cpl3.mock	6.4941e-11	8.14035
AT1G26420	cpl3.flg22-cpl3.mock	8.20208e-14	6.42311
AT1G26440	cpl3.flg22-cpl3.mock	3.53579e-10	1.15522
AT1G26690	cpl3.flg22-cpl3.mock	1.57681e-08	1.17933
AT1G26730	cpl3.flg22-cpl3.mock	1.02866e-11	2.47259
AT1G27020	cpl3.flg22-cpl3.mock	2.42665e-09	1.44321
AT1G27100	cpl3.flg22-cpl3.mock	1.01571e-13	2.39472
AT1G27130	cpl3.flg22-cpl3.mock	1.637e-11	1.24708
AT1G27180	cpl3.flg22-cpl3.mock	2.5559e-11	1.05346
AT1G27330	cpl3.flg22-cpl3.mock	1.99625e-09	1.39187
AT1G27350	cpl3.flg22-cpl3.mock	3.87875e-10	1.49211
AT1G27500	cpl3.flg22-cpl3.mock	2.12813e-11	1.35694
AT1G27720	cpl3.flg22-cpl3.mock	3.09851e-12	2.95816
AT1G27730	cpl3.flg22-cpl3.mock	2.22591e-14	4.39741
AT1G27770	cpl3.flg22-cpl3.mock	5.94758e-15	2.55589
AT1G28190	cpl3.flg22-cpl3.mock	1.63809e-16	4.95119
AT1G28240	cpl3.flg22-cpl3.mock	2.53229e-09	1.07807
AT1G28250	cpl3.flg22-cpl3.mock	3.70147e-09	1.06655
AT1G28280	cpl3.flg22-cpl3.mock	2.06947e-12	1.82451
AT1G28370	cpl3.flg22-cpl3.mock	2.20253e-12	4.28801
AT1G28380	cpl3.flg22-cpl3.mock	4.9631e-15	4.06944
AT1G28390	cpl3.flg22-cpl3.mock	2.12335e-10	2.99524
AT1G28480	cpl3.flg22-cpl3.mock	1.55981e-05	4.68371
AT1G28600	cpl3.flg22-cpl3.mock	3.33645e-11	1.68951
AT1G29120	cpl3.flg22-cpl3.mock	1.12931e-11	1.59347
AT1G29290	cpl3.flg22-cpl3.mock	3.36992e-10	3.01163
AT1G29330	cpl3.flg22-cpl3.mock	8.71592e-09	1.05159
AT1G29340	cpl3.flg22-cpl3.mock	5.3218e-13	1.80656
AT1G29690	cpl3.flg22-cpl3.mock	2.78571e-16	3.61724
AT1G29720	cpl3.flg22-cpl3.mock	1.11434e-08	1.57401
AT1G29860	cpl3.flg22-cpl3.mock	6.24299e-09	5.47634
AT1G29970	cpl3.flg22-cpl3.mock	8.70508e-11	1.79147
AT1G30000	cpl3.flg22-cpl3.mock	6.60394e-10	1.05765
AT1G30040	cpl3.flg22-cpl3.mock	1.8625e-05	1.64607
AT1G30110	cpl3.flg22-cpl3.mock	7.35326e-08	1.10841
AT1G30135	cpl3.flg22-cpl3.mock	5.52041e-06	3.6958
AT1G30270	cpl3.flg22-cpl3.mock	2.41201e-10	1.09328
AT1G30320	cpl3.flg22-cpl3.mock	6.42079e-11	1.32813
AT1G30370	cpl3.flg22-cpl3.mock	1.50652e-14	5.84032
AT1G30420	cpl3.flg22-cpl3.mock	6.13091e-17	4.34823
AT1G30540	cpl3.flg22-cpl3.mock	1.47842e-09	1.29888
AT1G30620	cpl3.flg22-cpl3.mock	7.88885e-15	3.26799
AT1G30640	cpl3.flg22-cpl3.mock	2.16343e-10	1.29916
AT1G30700	cpl3.flg22-cpl3.mock	2.09171e-16	6.4748
AT1G30720	cpl3.flg22-cpl3.mock	1.83063e-15	4.41513
AT1G30730	cpl3.flg22-cpl3.mock	1.00728e-13	3.44908
AT1G30740	cpl3.flg22-cpl3.mock	1.15919e-08	4.23402
AT1G30755	cpl3.flg22-cpl3.mock	1.5877e-15	5.42837
AT1G30757	cpl3.flg22-cpl3.mock	4.13526e-10	5.54792
AT1G30810	cpl3.flg22-cpl3.mock	1.29043e-13	1.8551
AT1G30900	cpl3.flg22-cpl3.mock	1.13399e-10	1.58468
AT1G31130	cpl3.flg22-cpl3.mock	1.2994e-12	2.21652
AT1G31340	cpl3.flg22-cpl3.mock	2.19826e-13	1.4771
AT1G31350	cpl3.flg22-cpl3.mock	8.75261e-10	2.0621
AT1G31355	cpl3.flg22-cpl3.mock	6.3788e-07	1.54531
AT1G31540	cpl3.flg22-cpl3.mock	2.04482e-11	1.49763
AT1G31930	cpl3.flg22-cpl3.mock	1.3133e-15	3.00899
AT1G32127	cpl3.flg22-cpl3.mock	2.5177e-11	1.88872
AT1G32460	cpl3.flg22-cpl3.mock	5.45904e-09	1.11465
AT1G32640	cpl3.flg22-cpl3.mock	9.49795e-07	1.31468
AT1G32910	cpl3.flg22-cpl3.mock	1.89855e-06	2.78173
AT1G32920	cpl3.flg22-cpl3.mock	3.26436e-14	3.9771
AT1G32928	cpl3.flg22-cpl3.mock	6.72742e-15	3.63925
AT1G32960	cpl3.flg22-cpl3.mock	2.38805e-14	3.71392
AT1G33030	cpl3.flg22-cpl3.mock	1.95456e-12	4.03547
AT1G33110	cpl3.flg22-cpl3.mock	4.8642e-10	1.08904
AT1G33390	cpl3.flg22-cpl3.mock	4.36156e-09	1.05908
AT1G33475	cpl3.flg22-cpl3.mock	1.96758e-05	1.06714
AT1G33590	cpl3.flg22-cpl3.mock	2.60171e-13	3.03849
AT1G33600	cpl3.flg22-cpl3.mock	3.85828e-14	3.41541
AT1G33610	cpl3.flg22-cpl3.mock	1.0802e-12	2.49739
AT1G33612	cpl3.flg22-cpl3.mock	1.2418e-06	3.52743
AT1G33840	cpl3.flg22-cpl3.mock	6.89312e-07	1.79846
AT1G34180	cpl3.flg22-cpl3.mock	1.86407e-09	1.31922
AT1G34200	cpl3.flg22-cpl3.mock	7.81102e-10	1.09476
AT1G34260	cpl3.flg22-cpl3.mock	4.96159e-14	2.9312
AT1G34300	cpl3.flg22-cpl3.mock	2.30216e-11	1.82596
AT1G34320	cpl3.flg22-cpl3.mock	4.73754e-12	1.26019
AT1G34370	cpl3.flg22-cpl3.mock	2.22375e-11	1.49759
AT1G34420	cpl3.flg22-cpl3.mock	2.45826e-12	3.10048
AT1G34750	cpl3.flg22-cpl3.mock	6.79215e-13	3.06475
AT1G35140	cpl3.flg22-cpl3.mock	1.00076e-08	1.92195
AT1G35210	cpl3.flg22-cpl3.mock	1.84843e-13	5.19541
AT1G35230	cpl3.flg22-cpl3.mock	2.08452e-08	4.88639
AT1G35350	cpl3.flg22-cpl3.mock	5.97748e-10	2.00453
AT1G35430	cpl3.flg22-cpl3.mock	2.03747e-06	1.06256
AT1G35670	cpl3.flg22-cpl3.mock	1.17009e-09	1.18276
AT1G35710	cpl3.flg22-cpl3.mock	5.57171e-09	1.67479
AT1G35910	cpl3.flg22-cpl3.mock	1.13965e-10	2.76869
AT1G36620	cpl3.flg22-cpl3.mock	9.24599e-09	4.73944
AT1G36622	cpl3.flg22-cpl3.mock	1.24813e-13	5.73932
AT1G36640	cpl3.flg22-cpl3.mock	5.9719e-09	4.84548
AT1G42470	cpl3.flg22-cpl3.mock	2.96245e-08	1.9048
AT1G42990	cpl3.flg22-cpl3.mock	8.14377e-16	3.69987
AT1G43000	cpl3.flg22-cpl3.mock	5.38795e-09	6.84489
AT1G44020	cpl3.flg22-cpl3.mock	1.00817e-07	1.63659
AT1G44130	cpl3.flg22-cpl3.mock	3.38447e-09	2.84199
AT1G45145	cpl3.flg22-cpl3.mock	1.31508e-10	2.24154
AT1G47130	cpl3.flg22-cpl3.mock	3.7667e-09	7.26794
AT1G47480	cpl3.flg22-cpl3.mock	6.53104e-09	1.18779
AT1G47510	cpl3.flg22-cpl3.mock	8.11553e-09	3.03223
AT1G47560	cpl3.flg22-cpl3.mock	8.19498e-11	1.7122
AT1G47890	cpl3.flg22-cpl3.mock	1.17016e-13	5.08085
AT1G48040	cpl3.flg22-cpl3.mock	7.28921e-11	1.25813
AT1G48320	cpl3.flg22-cpl3.mock	1.64425e-10	1.6105
AT1G48605	cpl3.flg22-cpl3.mock	0.00176805	1.36353
AT1G48605-AT1G48610	cpl3.flg22-cpl3.mock	0.00691948	1.4505
AT1G48640	cpl3.flg22-cpl3.mock	1.12972e-10	2.72875
AT1G48970	cpl3.flg22-cpl3.mock	4.2678e-11	1.03654
AT1G49000	cpl3.flg22-cpl3.mock	1.43625e-13	6.28102
AT1G49030	cpl3.flg22-cpl3.mock	1.10882e-09	2.30067
AT1G49032	cpl3.flg22-cpl3.mock	8.27244e-08	1.08503
AT1G49050	cpl3.flg22-cpl3.mock	1.41674e-12	1.3755
AT1G49560	cpl3.flg22-cpl3.mock	2.44168e-08	1.05391
AT1G50360	cpl3.flg22-cpl3.mock	1.08588e-11	1.29526
AT1G50400	cpl3.flg22-cpl3.mock	1.40374e-05	1.18905
AT1G50440	cpl3.flg22-cpl3.mock	8.86379e-10	1.51989
AT1G50590	cpl3.flg22-cpl3.mock	1.18817e-08	1.79039
AT1G50640	cpl3.flg22-cpl3.mock	4.23075e-10	1.33097
AT1G50740	cpl3.flg22-cpl3.mock	2.96178e-16	4.59289
AT1G51270	cpl3.flg22-cpl3.mock	1.51867e-11	2.01531
AT1G51340	cpl3.flg22-cpl3.mock	7.1729e-10	1.6472
AT1G51620	cpl3.flg22-cpl3.mock	1.4081e-12	4.41749
AT1G51660	cpl3.flg22-cpl3.mock	6.48486e-16	3.12786
AT1G51670	cpl3.flg22-cpl3.mock	0.00443158	4.5519
AT1G51680	cpl3.flg22-cpl3.mock	5.12496e-15	3.00969
AT1G51700	cpl3.flg22-cpl3.mock	1.46674e-15	3.80033
AT1G51760	cpl3.flg22-cpl3.mock	1.83366e-10	1.75804
AT1G51790	cpl3.flg22-cpl3.mock	1.04501e-10	3.00471
AT1G51800	cpl3.flg22-cpl3.mock	7.82724e-11	3.39545
AT1G51805	cpl3.flg22-cpl3.mock	1.82306e-09	1.53029
AT1G51820	cpl3.flg22-cpl3.mock	6.22806e-10	4.17819
AT1G51850	cpl3.flg22-cpl3.mock	7.94542e-11	3.23474
AT1G51860	cpl3.flg22-cpl3.mock	2.58303e-11	2.09082
AT1G51890	cpl3.flg22-cpl3.mock	7.70494e-14	5.62445
AT1G51913	cpl3.flg22-cpl3.mock	5.36843e-08	7.29946
AT1G51915	cpl3.flg22-cpl3.mock	0.000548126	5.63526
AT1G51920	cpl3.flg22-cpl3.mock	4.16228e-09	6.7988
AT1G52200	cpl3.flg22-cpl3.mock	1.47033e-12	4.0903
AT1G52890	cpl3.flg22-cpl3.mock	1.97737e-05	1.78051
AT1G52900	cpl3.flg22-cpl3.mock	1.26925e-06	5.09776
AT1G53060	cpl3.flg22-cpl3.mock	1.1799e-09	2.55779
AT1G53080	cpl3.flg22-cpl3.mock	9.91837e-12	6.78134
AT1G53110	cpl3.flg22-cpl3.mock	5.8705e-13	2.20259
AT1G53330	cpl3.flg22-cpl3.mock	1.91204e-13	2.03846
AT1G53390	cpl3.flg22-cpl3.mock	8.0897e-13	1.82565
AT1G53430	cpl3.flg22-cpl3.mock	1.91712e-15	3.22652
AT1G53440	cpl3.flg22-cpl3.mock	5.31855e-15	2.19115
AT1G53625	cpl3.flg22-cpl3.mock	3.41295e-11	6.8342
AT1G53633	cpl3.flg22-cpl3.mock	7.18465e-12	2.81956
AT1G53700	cpl3.flg22-cpl3.mock	4.91563e-09	1.99629
AT1G53920	cpl3.flg22-cpl3.mock	7.33709e-12	1.62643
AT1G53980	cpl3.flg22-cpl3.mock	8.90547e-09	3.68746
AT1G53990	cpl3.flg22-cpl3.mock	4.25893e-09	2.71549
AT1G54960	cpl3.flg22-cpl3.mock	5.75606e-09	1.25307
AT1G55110	cpl3.flg22-cpl3.mock	2.15648e-08	1.06059
AT1G55365	cpl3.flg22-cpl3.mock	4.30944e-11	3.15902
AT1G55420	cpl3.flg22-cpl3.mock	1.14498e-05	1.03758
AT1G55450	cpl3.flg22-cpl3.mock	3.05158e-14	5.11653
AT1G55460	cpl3.flg22-cpl3.mock	6.2091e-09	1.28764
AT1G55910-AT1G55915	cpl3.flg22-cpl3.mock	0.000189477	1.28991
AT1G55920	cpl3.flg22-cpl3.mock	4.72996e-09	2.309
AT1G55970	cpl3.flg22-cpl3.mock	1.18874e-14	2.93287
AT1G55980	cpl3.flg22-cpl3.mock	7.46917e-05	1.24852
AT1G56060	cpl3.flg22-cpl3.mock	4.17438e-14	6.83535
AT1G56130	cpl3.flg22-cpl3.mock	5.87119e-12	2.93136
AT1G56140	cpl3.flg22-cpl3.mock	4.53711e-16	3.92164
AT1G56240	cpl3.flg22-cpl3.mock	1.587e-16	8.43784
AT1G56242	cpl3.flg22-cpl3.mock	0.00643827	4.01803
AT1G56250	cpl3.flg22-cpl3.mock	1.587e-16	8.93216
AT1G56260	cpl3.flg22-cpl3.mock	1.71211e-11	1.3086
AT1G56300	cpl3.flg22-cpl3.mock	1.07721e-09	2.4053
AT1G56470	cpl3.flg22-cpl3.mock	7.8861e-11	5.54074
AT1G56510	cpl3.flg22-cpl3.mock	1.82823e-13	2.35462
AT1G56540	cpl3.flg22-cpl3.mock	5.27529e-13	3.18204
AT1G56660	cpl3.flg22-cpl3.mock	6.45503e-05	1.11444
AT1G57560	cpl3.flg22-cpl3.mock	7.48213e-07	1.03332
AT1G57610	cpl3.flg22-cpl3.mock	2.88735e-09	1.10102
AT1G57630	cpl3.flg22-cpl3.mock	7.28918e-14	6.01041
AT1G57650	cpl3.flg22-cpl3.mock	2.80922e-11	5.01119
AT1G57700	cpl3.flg22-cpl3.mock	7.5509e-11	1.26614
AT1G57990	cpl3.flg22-cpl3.mock	2.28632e-15	4.86233
AT1G58190	cpl3.flg22-cpl3.mock	8.9811e-11	1.73273
AT1G58225	cpl3.flg22-cpl3.mock	7.86117e-08	4.84873
AT1G58400	cpl3.flg22-cpl3.mock	4.99481e-11	1.41518
AT1G58410	cpl3.flg22-cpl3.mock	9.41847e-13	2.27237
AT1G58420	cpl3.flg22-cpl3.mock	4.57227e-14	5.81161
AT1G58561	cpl3.flg22-cpl3.mock	7.38642e-06	1.67533
AT1G58590	cpl3.flg22-cpl3.mock	7.12952e-10	1.16521
AT1G58602	cpl3.flg22-cpl3.mock	1.04911e-13	2.1396
AT1G58807	cpl3.flg22-cpl3.mock	6.27806e-08	1.18075
AT1G58848	cpl3.flg22-cpl3.mock	1.28495e-09	1.26048
AT1G59124	cpl3.flg22-cpl3.mock	2.17762e-10	2.27408
AT1G59218	cpl3.flg22-cpl3.mock	2.38749e-09	1.35017
AT1G59590	cpl3.flg22-cpl3.mock	1.07688e-13	4.35827
AT1G59620	cpl3.flg22-cpl3.mock	2.05814e-11	1.56185
AT1G59740	cpl3.flg22-cpl3.mock	1.56406e-08	1.56459
AT1G59820	cpl3.flg22-cpl3.mock	5.71827e-13	1.64988
AT1G59865	cpl3.flg22-cpl3.mock	1.78333e-05	5.37164
AT1G59870	cpl3.flg22-cpl3.mock	1.73714e-14	3.95247
AT1G59910	cpl3.flg22-cpl3.mock	1.78376e-14	3.64504
AT1G59950	cpl3.flg22-cpl3.mock	8.22259e-08	3.76576
AT1G60130	cpl3.flg22-cpl3.mock	3.1135e-07	2.03741
AT1G60440	cpl3.flg22-cpl3.mock	3.00156e-12	1.89213
AT1G60730	cpl3.flg22-cpl3.mock	3.47537e-08	1.2756
AT1G61120	cpl3.flg22-cpl3.mock	0.00118101	7.00903
AT1G61140	cpl3.flg22-cpl3.mock	2.62257e-14	1.51487
AT1G61215	cpl3.flg22-cpl3.mock	1.46247e-09	1.2822
AT1G61250	cpl3.flg22-cpl3.mock	1.7963e-11	1.4138
AT1G61260	cpl3.flg22-cpl3.mock	1.10244e-10	1.90066
AT1G61340	cpl3.flg22-cpl3.mock	1.71111e-14	3.78705
AT1G61360	cpl3.flg22-cpl3.mock	3.8802e-15	5.05776
AT1G61370	cpl3.flg22-cpl3.mock	1.25077e-15	3.71082
AT1G61380	cpl3.flg22-cpl3.mock	3.75439e-11	1.91454
AT1G61400	cpl3.flg22-cpl3.mock	8.34061e-13	1.78184
AT1G61415	cpl3.flg22-cpl3.mock	0.00424756	1.63079
AT1G61420	cpl3.flg22-cpl3.mock	5.79568e-13	3.71559
AT1G61430	cpl3.flg22-cpl3.mock	2.1347e-14	3.14612
AT1G61440	cpl3.flg22-cpl3.mock	8.21129e-10	2.40476
AT1G61460	cpl3.flg22-cpl3.mock	2.9619e-08	1.0762
AT1G61470	cpl3.flg22-cpl3.mock	4.20514e-10	1.36773
AT1G61480	cpl3.flg22-cpl3.mock	7.47835e-07	1.43427
AT1G61490	cpl3.flg22-cpl3.mock	3.94441e-09	1.12256
AT1G61550	cpl3.flg22-cpl3.mock	2.11115e-10	3.32493
AT1G61560	cpl3.flg22-cpl3.mock	7.08564e-16	7.73114
AT1G61610	cpl3.flg22-cpl3.mock	1.08083e-08	2.92334
AT1G61640	cpl3.flg22-cpl3.mock	1.47538e-12	1.91603
AT1G61660	cpl3.flg22-cpl3.mock	4.40543e-14	1.6132
AT1G61800	cpl3.flg22-cpl3.mock	1.26281e-07	2.33167
AT1G61810	cpl3.flg22-cpl3.mock	1.70484e-08	3.74105
AT1G61820	cpl3.flg22-cpl3.mock	6.89998e-10	1.77046
AT1G61890	cpl3.flg22-cpl3.mock	6.73492e-08	1.25366
AT1G62200	cpl3.flg22-cpl3.mock	1.02168e-11	1.6538
AT1G62300	cpl3.flg22-cpl3.mock	4.63693e-17	5.59207
AT1G62305	cpl3.flg22-cpl3.mock	8.48917e-14	2.63382
AT1G62420	cpl3.flg22-cpl3.mock	7.77214e-09	2.68372
AT1G62422	cpl3.flg22-cpl3.mock	1.34136e-10	3.11928
AT1G62840	cpl3.flg22-cpl3.mock	8.64513e-11	2.64569
AT1G63090	cpl3.flg22-cpl3.mock	1.32287e-11	1.74793
AT1G63245	cpl3.flg22-cpl3.mock	2.18747e-07	3.08276
AT1G63350	cpl3.flg22-cpl3.mock	1.54735e-11	2.52638
AT1G63360	cpl3.flg22-cpl3.mock	3.79764e-13	1.27499
AT1G63380	cpl3.flg22-cpl3.mock	3.19894e-05	1.3177
AT1G63500	cpl3.flg22-cpl3.mock	2.68955e-10	1.36996
AT1G63530	cpl3.flg22-cpl3.mock	1.14516e-07	2.43159
AT1G63720	cpl3.flg22-cpl3.mock	1.73638e-14	3.99089
AT1G63740	cpl3.flg22-cpl3.mock	6.95859e-14	2.4448
AT1G63750	cpl3.flg22-cpl3.mock	1.29939e-14	2.36152
AT1G63820	cpl3.flg22-cpl3.mock	1.62507e-09	2.19693
AT1G63830	cpl3.flg22-cpl3.mock	6.36322e-14	2.47524
AT1G63930	cpl3.flg22-cpl3.mock	8.89841e-07	1.65383
AT1G64060	cpl3.flg22-cpl3.mock	9.70471e-10	1.08291
AT1G64065	cpl3.flg22-cpl3.mock	1.26846e-14	5.00155
AT1G64160	cpl3.flg22-cpl3.mock	1.51483e-07	1.86196
AT1G64170	cpl3.flg22-cpl3.mock	4.40043e-07	1.15035
AT1G64280	cpl3.flg22-cpl3.mock	2.73251e-15	2.19892
AT1G64300	cpl3.flg22-cpl3.mock	6.39452e-08	1.12816
AT1G64380	cpl3.flg22-cpl3.mock	2.63567e-08	2.39147
AT1G64385	cpl3.flg22-cpl3.mock	1.03264e-13	1.72662
AT1G64400	cpl3.flg22-cpl3.mock	7.19074e-15	4.16374
AT1G64610	cpl3.flg22-cpl3.mock	2.51889e-15	3.37554
AT1G64700	cpl3.flg22-cpl3.mock	2.98619e-10	2.17291
AT1G64710	cpl3.flg22-cpl3.mock	5.17746e-14	3.52686
AT1G64760	cpl3.flg22-cpl3.mock	4.65217e-10	1.15263
AT1G64980	cpl3.flg22-cpl3.mock	2.29506e-10	1.28726
AT1G65190	cpl3.flg22-cpl3.mock	2.03308e-09	1.03079
AT1G65240	cpl3.flg22-cpl3.mock	1.73762e-09	1.92433
AT1G65250	cpl3.flg22-cpl3.mock	2.50321e-09	1.21328
AT1G65385	cpl3.flg22-cpl3.mock	5.4184e-07	4.8356
AT1G65390	cpl3.flg22-cpl3.mock	2.66465e-11	3.85889
AT1G65481	cpl3.flg22-cpl3.mock	8.16273e-08	2.27405
AT1G65484	cpl3.flg22-cpl3.mock	2.02627e-09	3.31542
AT1G65486	cpl3.flg22-cpl3.mock	8.82701e-12	2.90218
AT1G65490	cpl3.flg22-cpl3.mock	8.92782e-11	1.5686
AT1G65500	cpl3.flg22-cpl3.mock	3.81444e-07	1.54922
AT1G65510	cpl3.flg22-cpl3.mock	6.56019e-10	1.90149
AT1G65540	cpl3.flg22-cpl3.mock	3.71381e-11	1.11631
AT1G65610	cpl3.flg22-cpl3.mock	5.11556e-10	1.77858
AT1G65690	cpl3.flg22-cpl3.mock	1.51537e-14	5.90919
AT1G65790	cpl3.flg22-cpl3.mock	5.1571e-12	3.78168
AT1G65800	cpl3.flg22-cpl3.mock	1.327e-11	1.97251
AT1G65840	cpl3.flg22-cpl3.mock	2.90997e-10	1.19337
AT1G65845	cpl3.flg22-cpl3.mock	3.92705e-12	2.4595
AT1G65850	cpl3.flg22-cpl3.mock	1.29978e-12	2.94866
AT1G65870	cpl3.flg22-cpl3.mock	4.33723e-09	2.31517
AT1G65970	cpl3.flg22-cpl3.mock	2.39267e-07	1.39097
AT1G66090	cpl3.flg22-cpl3.mock	3.8802e-15	5.52522
AT1G66160	cpl3.flg22-cpl3.mock	1.79641e-13	3.5724
AT1G66170	cpl3.flg22-cpl3.mock	4.22974e-08	2.50244
AT1G66340	cpl3.flg22-cpl3.mock	3.79416e-12	1.34686
AT1G66465	cpl3.flg22-cpl3.mock	1.60768e-09	3.05025
AT1G66480	cpl3.flg22-cpl3.mock	1.9607e-14	3.87928
AT1G66500	cpl3.flg22-cpl3.mock	4.00457e-10	2.07596
AT1G66580	cpl3.flg22-cpl3.mock	3.36191e-10	1.00475
AT1G66600	cpl3.flg22-cpl3.mock	2.25424e-07	3.33803
AT1G66700	cpl3.flg22-cpl3.mock	3.02393e-09	4.6362
AT1G66780	cpl3.flg22-cpl3.mock	5.84642e-10	6.55769
AT1G66880	cpl3.flg22-cpl3.mock	1.31283e-14	3.13613
AT1G66910	cpl3.flg22-cpl3.mock	7.35298e-12	1.83814
AT1G66920	cpl3.flg22-cpl3.mock	1.15927e-10	2.27098
AT1G66930	cpl3.flg22-cpl3.mock	2.40372e-07	1.6787
AT1G67000	cpl3.flg22-cpl3.mock	1.90556e-09	2.84218
AT1G67060	cpl3.flg22-cpl3.mock	8.05637e-14	2.83946
AT1G67070	cpl3.flg22-cpl3.mock	8.33508e-08	2.15386
AT1G67100	cpl3.flg22-cpl3.mock	2.29628e-07	2.12344
AT1G67190	cpl3.flg22-cpl3.mock	7.42545e-10	1.05306
AT1G67270	cpl3.flg22-cpl3.mock	4.00997e-06	5.95245
AT1G67310	cpl3.flg22-cpl3.mock	4.47765e-12	1.4628
AT1G67460	cpl3.flg22-cpl3.mock	7.39493e-11	1.44163
AT1G67470	cpl3.flg22-cpl3.mock	9.38965e-14	2.73878
AT1G67520	cpl3.flg22-cpl3.mock	4.38693e-13	3.55773
AT1G67530	cpl3.flg22-cpl3.mock	1.4431e-14	2.20196
AT1G67800	cpl3.flg22-cpl3.mock	8.60525e-16	2.42302
AT1G67810	cpl3.flg22-cpl3.mock	5.29589e-15	5.36311
AT1G67850	cpl3.flg22-cpl3.mock	4.52286e-15	1.96068
AT1G67856	cpl3.flg22-cpl3.mock	1.1765e-09	3.44676
AT1G67880	cpl3.flg22-cpl3.mock	2.56929e-11	1.38293
AT1G67920	cpl3.flg22-cpl3.mock	3.93354e-13	5.42538
AT1G67970	cpl3.flg22-cpl3.mock	1.39337e-12	2.69346
AT1G67980	cpl3.flg22-cpl3.mock	5.27273e-11	4.84021
AT1G68330	cpl3.flg22-cpl3.mock	5.56443e-14	3.60911
AT1G68340	cpl3.flg22-cpl3.mock	4.40919e-13	3.175
AT1G68390	cpl3.flg22-cpl3.mock	3.21117e-07	3.77035
AT1G68450	cpl3.flg22-cpl3.mock	1.80877e-08	4.82793
AT1G68620	cpl3.flg22-cpl3.mock	4.71914e-06	2.05509
AT1G68690	cpl3.flg22-cpl3.mock	9.60435e-13	2.60016
AT1G68765	cpl3.flg22-cpl3.mock	2.50444e-07	5.59331
AT1G68840	cpl3.flg22-cpl3.mock	1.11364e-12	2.30704
AT1G69050	cpl3.flg22-cpl3.mock	3.64472e-06	1.87237
AT1G69150	cpl3.flg22-cpl3.mock	5.55994e-10	2.35709
AT1G69270	cpl3.flg22-cpl3.mock	1.00063e-10	1.52893
AT1G69520	cpl3.flg22-cpl3.mock	1.80521e-09	1.43082
AT1G69550	cpl3.flg22-cpl3.mock	4.97697e-11	1.13354
AT1G69750	cpl3.flg22-cpl3.mock	3.7638e-10	1.44088
AT1G69770	cpl3.flg22-cpl3.mock	4.58531e-10	1.12448
AT1G69790	cpl3.flg22-cpl3.mock	6.79385e-06	1.51671
AT1G69810	cpl3.flg22-cpl3.mock	3.68211e-12	1.53212
AT1G69840	cpl3.flg22-cpl3.mock	1.36771e-08	1.55074
AT1G69890	cpl3.flg22-cpl3.mock	1.98654e-13	5.22174
AT1G69900	cpl3.flg22-cpl3.mock	2.8182e-14	4.3675
AT1G69920	cpl3.flg22-cpl3.mock	8.31031e-14	6.6005
AT1G69930	cpl3.flg22-cpl3.mock	1.73368e-10	7.07825
AT1G69960	cpl3.flg22-cpl3.mock	8.34061e-13	1.85219
AT1G70130	cpl3.flg22-cpl3.mock	3.69193e-11	3.59872
AT1G70140	cpl3.flg22-cpl3.mock	7.47187e-13	3.60955
AT1G70170	cpl3.flg22-cpl3.mock	4.81297e-12	3.8365
AT1G70250	cpl3.flg22-cpl3.mock	1.59803e-09	1.21309
AT1G70410	cpl3.flg22-cpl3.mock	1.4121e-11	1.60808
AT1G70420	cpl3.flg22-cpl3.mock	4.53055e-15	4.23571
AT1G70430	cpl3.flg22-cpl3.mock	1.34331e-09	1.50477
AT1G70520	cpl3.flg22-cpl3.mock	4.43925e-14	3.06359
AT1G70530	cpl3.flg22-cpl3.mock	8.18859e-15	4.09365
AT1G70581	cpl3.flg22-cpl3.mock	1.14591e-11	3.66204
AT1G70590	cpl3.flg22-cpl3.mock	9.77731e-12	1.56769
AT1G70690	cpl3.flg22-cpl3.mock	2.47551e-08	1.59233
AT1G70700	cpl3.flg22-cpl3.mock	0.000302067	1.16948
AT1G70740	cpl3.flg22-cpl3.mock	7.42254e-14	2.2112
AT1G70750	cpl3.flg22-cpl3.mock	3.88314e-10	1.03528
AT1G70920	cpl3.flg22-cpl3.mock	6.75988e-10	3.31708
AT1G71100	cpl3.flg22-cpl3.mock	7.71016e-12	1.99322
AT1G71400	cpl3.flg22-cpl3.mock	2.51548e-14	2.80037
AT1G71520	cpl3.flg22-cpl3.mock	3.24396e-13	8.98445
AT1G71530	cpl3.flg22-cpl3.mock	7.39448e-11	2.64025
AT1G71697	cpl3.flg22-cpl3.mock	0.00658868	1.99918
AT1G71697-AT1G71700	cpl3.flg22-cpl3.mock	4.1995e-12	3.92423
AT1G72010	cpl3.flg22-cpl3.mock	1.30864e-10	1.03822
AT1G72060	cpl3.flg22-cpl3.mock	1.25507e-13	4.89291
AT1G72070	cpl3.flg22-cpl3.mock	2.30429e-09	1.4271
AT1G72120	cpl3.flg22-cpl3.mock	1.79457e-06	1.1167
AT1G72280	cpl3.flg22-cpl3.mock	3.05693e-15	3.5152
AT1G72450	cpl3.flg22-cpl3.mock	4.31262e-09	1.97557
AT1G72520	cpl3.flg22-cpl3.mock	4.53711e-16	6.73454
AT1G72540	cpl3.flg22-cpl3.mock	6.00447e-07	3.05361
AT1G72900	cpl3.flg22-cpl3.mock	1.617e-07	2.27352
AT1G72920	cpl3.flg22-cpl3.mock	2.46366e-07	1.62991
AT1G72940	cpl3.flg22-cpl3.mock	8.43982e-13	1.97469
AT1G72950	cpl3.flg22-cpl3.mock	7.71625e-12	2.05278
AT1G72960	cpl3.flg22-cpl3.mock	7.48581e-05	1.26154
AT1G73010	cpl3.flg22-cpl3.mock	0.00129557	1.33873
AT1G73030	cpl3.flg22-cpl3.mock	1.89282e-11	1.23743
AT1G73080	cpl3.flg22-cpl3.mock	8.83381e-16	2.88415
AT1G73530-AT1G73540	cpl3.flg22-cpl3.mock	3.03911e-09	1.44062
AT1G73540	cpl3.flg22-cpl3.mock	2.5144e-10	5.42841
AT1G73550	cpl3.flg22-cpl3.mock	1.45599e-08	2.13083
AT1G73740	cpl3.flg22-cpl3.mock	4.1724e-08	2.48911
AT1G73805	cpl3.flg22-cpl3.mock	2.22515e-09	2.99368
AT1G73810	cpl3.flg22-cpl3.mock	2.25782e-12	3.91323
AT1G73965	cpl3.flg22-cpl3.mock	2.52982e-09	2.51683
AT1G74000	cpl3.flg22-cpl3.mock	6.18259e-07	1.45288
AT1G74010	cpl3.flg22-cpl3.mock	5.89424e-08	2.09763
AT1G74020	cpl3.flg22-cpl3.mock	2.95678e-10	1.18742
AT1G74080	cpl3.flg22-cpl3.mock	9.30659e-12	3.45593
AT1G74100	cpl3.flg22-cpl3.mock	1.01617e-14	2.64257
AT1G74330	cpl3.flg22-cpl3.mock	6.52443e-15	3.10561
AT1G74330-AT1G74340-AT1G74350	cpl3.flg22-cpl3.mock	8.47795e-06	2.30293
AT1G74340-AT1G74350	cpl3.flg22-cpl3.mock	1.77323e-05	1.29358
AT1G74360	cpl3.flg22-cpl3.mock	6.13091e-17	6.13005
AT1G74440	cpl3.flg22-cpl3.mock	1.71332e-11	1.6777
AT1G74450	cpl3.flg22-cpl3.mock	1.44929e-12	1.75053
AT1G74490	cpl3.flg22-cpl3.mock	2.04834e-09	1.63796
AT1G74590	cpl3.flg22-cpl3.mock	1.12961e-09	3.28619
AT1G74650	cpl3.flg22-cpl3.mock	6.05459e-12	2.54509
AT1G74710	cpl3.flg22-cpl3.mock	4.02784e-12	2.50942
AT1G74740	cpl3.flg22-cpl3.mock	4.04003e-13	2.00676
AT1G74750	cpl3.flg22-cpl3.mock	1.0134e-08	1.30818
AT1G74790	cpl3.flg22-cpl3.mock	1.50835e-11	1.77745
AT1G74950	cpl3.flg22-cpl3.mock	3.59777e-06	1.01184
AT1G75000	cpl3.flg22-cpl3.mock	2.47073e-08	4.06159
AT1G75020	cpl3.flg22-cpl3.mock	1.13293e-12	1.97878
AT1G75450	cpl3.flg22-cpl3.mock	1.49591e-11	2.72407
AT1G75810	cpl3.flg22-cpl3.mock	1.23801e-10	2.63221
AT1G75830	cpl3.flg22-cpl3.mock	1.19791e-06	1.84629
AT1G75860	cpl3.flg22-cpl3.mock	1.22855e-09	1.24474
AT1G76040	cpl3.flg22-cpl3.mock	2.42651e-13	2.36503
AT1G76062-AT1G76065	cpl3.flg22-cpl3.mock	7.65461e-09	1.46408
AT1G76065	cpl3.flg22-cpl3.mock	1.07951e-05	1.43138
AT1G76070	cpl3.flg22-cpl3.mock	8.37857e-14	4.61884
AT1G76130	cpl3.flg22-cpl3.mock	2.38563e-14	2.78464
AT1G76360	cpl3.flg22-cpl3.mock	4.86703e-11	1.67291
AT1G76390	cpl3.flg22-cpl3.mock	2.66995e-10	1.52907
AT1G76430	cpl3.flg22-cpl3.mock	9.56421e-09	2.2549
AT1G76440	cpl3.flg22-cpl3.mock	6.92481e-14	2.04078
AT1G76560	cpl3.flg22-cpl3.mock	3.34018e-09	1.8403
AT1G76600	cpl3.flg22-cpl3.mock	5.10289e-14	5.66239
AT1G76650	cpl3.flg22-cpl3.mock	3.01375e-10	2.11847
AT1G76680	cpl3.flg22-cpl3.mock	1.83903e-15	3.81562
AT1G76700	cpl3.flg22-cpl3.mock	2.79879e-15	2.68407
AT1G76705	cpl3.flg22-cpl3.mock	3.28899e-06	1.04301
AT1G76970	cpl3.flg22-cpl3.mock	1.14509e-15	3.76507
AT1G76980	cpl3.flg22-cpl3.mock	5.29891e-11	2.09331
AT1G77250	cpl3.flg22-cpl3.mock	9.44615e-12	1.30266
AT1G77360	cpl3.flg22-cpl3.mock	4.42023e-10	1.34508
AT1G77390	cpl3.flg22-cpl3.mock	1.99004e-10	1.71458
AT1G77420-AT1G77440	cpl3.flg22-cpl3.mock	1.12069e-08	2.26856
AT1G77500	cpl3.flg22-cpl3.mock	1.04955e-14	2.4331
AT1G77810	cpl3.flg22-cpl3.mock	6.47282e-09	1.23619
AT1G77890	cpl3.flg22-cpl3.mock	8.22417e-13	1.47836
AT1G78000	cpl3.flg22-cpl3.mock	2.25852e-09	1.20739
AT1G78210	cpl3.flg22-cpl3.mock	2.91993e-09	1.64953
AT1G78280	cpl3.flg22-cpl3.mock	3.27444e-10	1.16218
AT1G78310	cpl3.flg22-cpl3.mock	1.0677e-10	1.74278
AT1G78410	cpl3.flg22-cpl3.mock	1.26126e-07	7.91614
AT1G78460	cpl3.flg22-cpl3.mock	1.48546e-09	1.61303
AT1G78760	cpl3.flg22-cpl3.mock	1.54021e-10	3.1595
AT1G78830	cpl3.flg22-cpl3.mock	2.46653e-14	2.63734
AT1G78850	cpl3.flg22-cpl3.mock	7.40624e-16	2.75343
AT1G78860	cpl3.flg22-cpl3.mock	5.06692e-13	2.06368
AT1G78895	cpl3.flg22-cpl3.mock	3.09851e-12	1.788
[truncated: 2,048 more rows]

## Sheet: Table S2d
Table S2d. List of down-regulated differentially expressed genes (DEGs) between mock and flg22 treated cpl3-3 seedlings.
[truncated: 1,778 more rows]

[truncated: 15 more sheets: Table S3a, Table S3b, Table S4a, Table S4b, Table S4c, Table S4d, Table S5, Table S6, Table S7, Table S8a, Table S8b, Table S9a, Table S9b, Table S10, Table S11]
